# Supplementary material for: SIRT5-related desuccinylation modification of AIFM1 protects against compression-induced intervertebral disc degeneration by regulating mitochondrial homeostasis
Source: Exp Mol Med. 2023 Jan 18;55(1):253–68. doi: 10.1038/s12276-023-00928-y (PMC9898264; doi:10.1038/s12276-023-00928-y)
Supplement: Supplementary file 2 — Supplementary Table 5. IP-MS dataset [file 12276_2023_928_MOESM2_ESM.xls]

## Sheet: proteinGroups
Protein IDs	Fasta headers	Number of proteins	Peptides	Unique peptides	Unique sequence coverage [%]	Mol. weight [kDa]	Sequence lengths	Q-value	Score	Intensity	MS/MS count
sp|A0A0G2JUG7|IQEC1_RAT	sp|A0A0G2JUG7|IQEC1_RAT IQ motif and SEC7 domain-containing protein 1 OS=Rattus norvegicus OX=10116 GN=Iqsec1 PE=1 SV=1	1	2	2	4	108.08	962	0	8.8955	2517900	3
sp|A0A0G2K2P5|ZO1_RAT;tr|F1M4A0|F1M4A0_RAT	sp|A0A0G2K2P5|ZO1_RAT Tight junction protein ZO-1 OS=Rattus norvegicus OX=10116 GN=Tjp1 PE=1 SV=1;tr|F1M4A0|F1M4A0_RAT Tight junction protein 1 (Predicted) OS=Rattus norvegicus OX=10116 GN=Tjp1 PE=1 SV=2	2	76	76	54.1	197.15	1765;1733	0	323.31	4603700000	205
tr|A0A096MJJ6|A0A096MJJ6_RAT;sp|A0FKI7|ACBD5_RAT;sp|Q6DGF9|ACBD4_RAT;tr|M0R9S4|M0R9S4_RAT;tr|A0A0G2K3Z5|A0A0G2K3Z5_RAT	tr|A0A096MJJ6|A0A096MJJ6_RAT Acyl-CoA-binding domain-containing protein 5 OS=Rattus norvegicus OX=10116 GN=Acbd5 PE=1 SV=1;sp|A0FKI7|ACBD5_RAT Acyl-CoA-binding domain-containing protein 5 OS=Rattus norvegicus OX=10116 GN=Acbd5 PE=1 SV=1	5	3	3	7	52.389	470;506;326;507;508	0	2.0755	2300100	3
sp|A0JPJ7|OLA1_RAT	sp|A0JPJ7|OLA1_RAT Obg-like ATPase 1 OS=Rattus norvegicus OX=10116 GN=Ola1 PE=2 SV=1	1	1	1	3.8	44.535	396	0	5.0407	1365900	1
sp|A0JPM9|EIF3J_RAT	sp|A0JPM9|EIF3J_RAT Eukaryotic translation initiation factor 3 subunit J OS=Rattus norvegicus OX=10116 GN=Eif3j PE=1 SV=1	1	7	7	21.2	29.187	259	0	13.964	93644000	10
sp|A0JPN6|MED22_RAT	sp|A0JPN6|MED22_RAT Mediator of RNA polymerase II transcription subunit 22 OS=Rattus norvegicus OX=10116 GN=Med22 PE=2 SV=1	1	1	1	4.5	22.312	200	0	1.9527	0	1
sp|A1A5P0|BORG5_RAT	sp|A1A5P0|BORG5_RAT Cdc42 effector protein 1 OS=Rattus norvegicus OX=10116 GN=Cdc42ep1 PE=1 SV=1	1	2	2	7.7	41.028	388	0	10.761	6736200	2
tr|A0A0G2JYU0|A0A0G2JYU0_RAT;tr|A0A0G2JYY7|A0A0G2JYY7_RAT;tr|D3ZSL1|D3ZSL1_RAT;sp|A1A5R1|RFOX2_RAT;tr|A0A0G2K2J4|A0A0G2K2J4_RAT;tr|D4A2H6|D4A2H6_RAT	tr|A0A0G2JYU0|A0A0G2JYU0_RAT RNA binding protein fox-1 homolog 1 OS=Rattus norvegicus OX=10116 GN=Rbfox1 PE=4 SV=1;tr|A0A0G2JYY7|A0A0G2JYY7_RAT RNA binding protein fox-1 homolog 2 OS=Rattus norvegicus OX=10116 GN=Rbfox2 PE=4 SV=1;tr|D3ZSL1|D3ZSL1_RAT RNA b	6	3	3	9	40.558	376;400;416;432;314;375	0	9.9546	8833700	3
sp|A1A5S1|PRP6_RAT	sp|A1A5S1|PRP6_RAT Pre-mRNA-processing factor 6 OS=Rattus norvegicus OX=10116 GN=Prpf6 PE=1 SV=1	1	4	4	5.6	106.76	941	0	8.0426	12010000	4
sp|A1L131|CUED2_RAT	sp|A1L131|CUED2_RAT CUE domain-containing protein 2 OS=Rattus norvegicus OX=10116 GN=Cuedc2 PE=2 SV=1	1	1	1	6.7	30.282	267	0.0016112	1.531	586370	1
sp|A1L1I3|NUMBL_RAT;tr|A0A0G2K9C5|A0A0G2K9C5_RAT	sp|A1L1I3|NUMBL_RAT Numb-like protein OS=Rattus norvegicus OX=10116 GN=Numbl PE=1 SV=1;tr|A0A0G2K9C5|A0A0G2K9C5_RAT Numb-like protein OS=Rattus norvegicus OX=10116 GN=Numbl PE=1 SV=1	2	8	6	16.1	65.512	614;641	0	22.494	42831000	11
sp|A2VD12|PBIP1_RAT	sp|A2VD12|PBIP1_RAT Pre-B-cell leukemia transcription factor-interacting protein 1 OS=Rattus norvegicus OX=10116 GN=Pbxip1 PE=1 SV=1	1	10	10	22.2	80.275	722	0	52.023	29627000	18
sp|A4L9P7|PDS5A_RAT	sp|A4L9P7|PDS5A_RAT Sister chromatid cohesion protein PDS5 homolog A OS=Rattus norvegicus OX=10116 GN=Pds5a PE=1 SV=1	1	15	14	14.3	150.28	1333	0	54.81	56488000	18
sp|A7VJC2|ROA2_RAT;tr|F1LNF1|F1LNF1_RAT;tr|F1LM82|F1LM82_RAT	sp|A7VJC2|ROA2_RAT Heterogeneous nuclear ribonucleoproteins A2/B1 OS=Rattus norvegicus OX=10116 GN=Hnrnpa2b1 PE=1 SV=1;tr|F1LNF1|F1LNF1_RAT Heterogeneous nuclear ribonucleoproteins A2/B1 OS=Rattus norvegicus OX=10116 GN=Hnrnpa2b1 PE=1 SV=1;tr|F1LM82|F1LM82	3	18	17	51.6	37.477	353;352;301	0	168.53	2246300000	68
sp|A8WCF8|TPRGL_RAT;tr|A0A0G2K272|A0A0G2K272_RAT	sp|A8WCF8|TPRGL_RAT Tumor protein p63-regulated gene 1-like protein OS=Rattus norvegicus OX=10116 GN=Tprg1l PE=1 SV=1;tr|A0A0G2K272|A0A0G2K272_RAT Tumor protein p63-regulated gene 1-like protein OS=Rattus norvegicus OX=10116 GN=Tprg1l PE=1 SV=1	2	6	6	39.8	29.844	266;158	0	36.083	38007000	6
tr|D4ACV3|D4ACV3_RAT;tr|M0RDM4|M0RDM4_RAT;sp|A9UMV8|H2AJ_RAT;tr|Q6I8Q6|Q6I8Q6_RAT;tr|M0RCL5|M0RCL5_RAT;tr|G3V9C0|G3V9C0_RAT;tr|D3ZVK7|D3ZVK7_RAT;sp|Q64598|H2A1F_RAT;sp|Q4FZT6|H2A3_RAT;sp|Q00728|H2A4_RAT;sp|P0CC09|H2A2A_RAT;sp|P0C170|H2A1E_RAT;sp|P0C169|H2A1C_RAT;sp|P02262|H2A1_RAT;tr|M0R6X5|M0R6X5_RAT	tr|D4ACV3|D4ACV3_RAT Histone H2A OS=Rattus norvegicus OX=10116 GN=Hist2h2ac PE=3 SV=2;tr|M0RDM4|M0RDM4_RAT Histone H2A OS=Rattus norvegicus OX=10116 GN=rCG_23111 PE=3 SV=1;sp|A9UMV8|H2AJ_RAT Histone H2A.J OS=Rattus norvegicus OX=10116 GN=H2aj PE=2 SV=1;tr|	15	3	1	15.1	13.645	126;128;129;130;130;130;130;130;130;130;130;130;130;130;123	0	3.2872	13110000	1
sp|B0BN56|RT31_RAT	sp|B0BN56|RT31_RAT 28S ribosomal protein S31, mitochondrial OS=Rattus norvegicus OX=10116 GN=Mrps31 PE=2 SV=1	1	1	1	5.9	43.961	387	0	5.5475	2039300	2
tr|A0A0G2JUS7|A0A0G2JUS7_RAT;sp|B0BN86|TMM11_RAT	tr|A0A0G2JUS7|A0A0G2JUS7_RAT Transmembrane protein 11, mitochondrial OS=Rattus norvegicus OX=10116 GN=Tmem11 PE=1 SV=1;sp|B0BN86|TMM11_RAT Transmembrane protein 11, mitochondrial OS=Rattus norvegicus OX=10116 GN=Tmem11 PE=2 SV=1	2	1	1	9.1	19.834	176;190	0.0082126	0.89731	9058100	1
sp|B0BN93|PSD13_RAT	sp|B0BN93|PSD13_RAT 26S proteasome non-ATPase regulatory subunit 13 OS=Rattus norvegicus OX=10116 GN=Psmd13 PE=1 SV=1	1	1	1	4	42.817	376	0.0035623	1.1941	1562700	1
sp|B0BNA7|EIF3I_RAT;tr|M0RCH0|M0RCH0_RAT	sp|B0BNA7|EIF3I_RAT Eukaryotic translation initiation factor 3 subunit I OS=Rattus norvegicus OX=10116 GN=Eif3i PE=2 SV=1;tr|M0RCH0|M0RCH0_RAT Eukaryotic translation initiation factor 3 subunit I OS=Rattus norvegicus OX=10116 GN=EIF3I PE=1 SV=2	2	15	15	60.6	36.46	325;331	0	148.89	1465300000	42
sp|B0BNA9|CNO11_RAT	sp|B0BNA9|CNO11_RAT CCR4-NOT transcription complex subunit 11 OS=Rattus norvegicus OX=10116 GN=Cnot11 PE=2 SV=1	1	4	4	14.3	54.835	504	0	3.4539	6114200	2
tr|A0A1W2Q690|A0A1W2Q690_RAT;sp|B0BNE2|RPAB1_RAT	tr|A0A1W2Q690|A0A1W2Q690_RAT DNA-directed RNA polymerase II subunit E OS=Rattus norvegicus OX=10116 GN=Polr2e PE=1 SV=1;sp|B0BNE2|RPAB1_RAT DNA-directed RNA polymerases I, II, and III subunit RPABC1 OS=Rattus norvegicus OX=10116 GN=Polr2e PE=2 SV=1	2	1	1	8.4	23.13	202;210	0	4.2397	3210900	1
tr|G3V9Z6|G3V9Z6_RAT;sp|B0BNF1|SEPT8_RAT;tr|A0A0G2K7G7|A0A0G2K7G7_RAT;tr|A0A0G2JVY6|A0A0G2JVY6_RAT	tr|G3V9Z6|G3V9Z6_RAT Septin-8 OS=Rattus norvegicus OX=10116 GN=Sept8 PE=1 SV=1;sp|B0BNF1|SEPT8_RAT Septin-8 OS=Rattus norvegicus OX=10116 GN=Septin8 PE=1 SV=1;tr|A0A0G2K7G7|A0A0G2K7G7_RAT Septin-8 OS=Rattus norvegicus OX=10116 GN=Sept8 PE=1 SV=1;tr|A0A0G2J	4	12	10	31.2	49.856	429;442;483;431	0	39.585	422410000	28
sp|B0K036|SDHF1_RAT	sp|B0K036|SDHF1_RAT Succinate dehydrogenase assembly factor 1, mitochondrial OS=Rattus norvegicus OX=10116 GN=Sdhaf1 PE=3 SV=1	1	1	1	12.7	13.312	118	0	7.4242	3028100	2
tr|H9KVF3|H9KVF3_RAT;sp|B0LT89|STK24_RAT	tr|H9KVF3|H9KVF3_RAT Serine/threonine-protein kinase 24 OS=Rattus norvegicus OX=10116 GN=Stk24 PE=1 SV=1;sp|B0LT89|STK24_RAT Serine/threonine-protein kinase 24 OS=Rattus norvegicus OX=10116 GN=Stk24 PE=2 SV=1	2	4	1	2.9	46.809	419;431	0	4.1173	0	2
sp|B1H222|GORAB_RAT	sp|B1H222|GORAB_RAT RAB6-interacting golgin OS=Rattus norvegicus OX=10116 GN=Gorab PE=2 SV=2	1	3	3	14.4	41.631	368	0	7.9675	21654000	2
sp|B1H268|MCMBP_RAT	sp|B1H268|MCMBP_RAT Mini-chromosome maintenance complex-binding protein OS=Rattus norvegicus OX=10116 GN=Mcmbp PE=2 SV=1	1	7	7	13.1	73.006	642	0	12.835	26043000	7
sp|B1WBW4|ARM10_RAT	sp|B1WBW4|ARM10_RAT Armadillo repeat-containing protein 10 OS=Rattus norvegicus OX=10116 GN=Armc10 PE=1 SV=1	1	2	2	8.2	33.421	306	0	2.0837	1499200	2
sp|B1WC40|NCBP2_RAT	sp|B1WC40|NCBP2_RAT Nuclear cap-binding protein subunit 2 OS=Rattus norvegicus OX=10116 GN=Ncbp2 PE=1 SV=1	1	2	2	12.2	18.017	156	0	5.0906	8577400	2
sp|B1WC61|ACAD9_RAT	sp|B1WC61|ACAD9_RAT Complex I assembly factor ACAD9, mitochondrial OS=Rattus norvegicus OX=10116 GN=Acad9 PE=1 SV=1	1	7	7	17.4	68.842	625	0	28.035	38079000	9
tr|A0A0H2UHV4|A0A0H2UHV4_RAT;sp|B2GUV7|IF2P_RAT;tr|M0R7Z0|M0R7Z0_RAT	tr|A0A0H2UHV4|A0A0H2UHV4_RAT Eukaryotic translation initiation factor 5B OS=Rattus norvegicus OX=10116 GN=Eif5b PE=1 SV=1;sp|B2GUV7|IF2P_RAT Eukaryotic translation initiation factor 5B OS=Rattus norvegicus OX=10116 GN=Eif5b PE=1 SV=1;tr|M0R7Z0|M0R7Z0_RAT E	3	18	18	20.8	136.41	1205;1216;1215	0	90.608	123080000	33
sp|B2GUY0|MA1B1_RAT	sp|B2GUY0|MA1B1_RAT Endoplasmic reticulum mannosyl-oligosaccharide 1,2-alpha-mannosidase OS=Rattus norvegicus OX=10116 GN=Man1b1 PE=2 SV=2	1	2	2	3.2	74.894	657	0	4.1538	1467700	4
tr|M0R851|M0R851_RAT;sp|B2GUZ1|UBP4_RAT	tr|M0R851|M0R851_RAT Ubiquitin carboxyl-terminal hydrolase OS=Rattus norvegicus OX=10116 GN=Usp4 PE=1 SV=1;sp|B2GUZ1|UBP4_RAT Ubiquitin carboxyl-terminal hydrolase 4 OS=Rattus norvegicus OX=10116 GN=Usp4 PE=1 SV=1	2	1	1	1.3	103.71	914;961	0	2.0125	1161200	1
sp|B2GUZ5|CAZA1_RAT	sp|B2GUZ5|CAZA1_RAT F-actin-capping protein subunit alpha-1 OS=Rattus norvegicus OX=10116 GN=Capza1 PE=1 SV=1	1	7	5	29.4	32.909	286	0	26.106	52379000	8
sp|B2GV05|RBM5_RAT	sp|B2GV05|RBM5_RAT RNA-binding protein 5 OS=Rattus norvegicus OX=10116 GN=Rbm5 PE=1 SV=1	1	2	1	1.5	92.351	815	0.0082205	0.91132	4387100	1
tr|A0A0G2K266|A0A0G2K266_RAT;sp|B2GV24|UFL1_RAT	tr|A0A0G2K266|A0A0G2K266_RAT E3 UFM1-protein ligase 1 OS=Rattus norvegicus OX=10116 GN=Ufl1 PE=1 SV=1;sp|B2GV24|UFL1_RAT E3 UFM1-protein ligase 1 OS=Rattus norvegicus OX=10116 GN=Ufl1 PE=1 SV=1	2	7	7	16.6	83.633	739;793	0	23.328	10215000	9
sp|B2RYJ4|ADPPT_RAT	sp|B2RYJ4|ADPPT_RAT L-aminoadipate-semialdehyde dehydrogenase-phosphopantetheinyl transferase OS=Rattus norvegicus OX=10116 GN=Aasdhppt PE=2 SV=1	1	2	2	5.5	35.816	309	0.00056211	1.8761	1256700	2
sp|B2RYM5|BRCC3_RAT	sp|B2RYM5|BRCC3_RAT Lys-63-specific deubiquitinase BRCC36 OS=Rattus norvegicus OX=10116 GN=Brcc3 PE=2 SV=1	1	1	1	5.2	33.015	291	0.0040527	1.1701	1130800	1
tr|A0A0G2K590|A0A0G2K590_RAT;sp|B2RYN7|SPAST_RAT	tr|A0A0G2K590|A0A0G2K590_RAT Spastin OS=Rattus norvegicus OX=10116 GN=Spast PE=1 SV=1;sp|B2RYN7|SPAST_RAT Spastin OS=Rattus norvegicus OX=10116 GN=Spast PE=1 SV=1	2	2	2	6.2	57.882	529;581	0	8.3724	3840600	1
sp|B2RYW9|FAHD2_RAT	sp|B2RYW9|FAHD2_RAT Fumarylacetoacetate hydrolase domain-containing protein 2 OS=Rattus norvegicus OX=10116 GN=Fahd2 PE=1 SV=1	1	1	1	3.5	34.581	313	0	3.6021	1680600	1
sp|B2RZ78|VPS29_RAT;tr|A0A0G2JTS3|A0A0G2JTS3_RAT	sp|B2RZ78|VPS29_RAT Vacuolar protein sorting-associated protein 29 OS=Rattus norvegicus OX=10116 GN=Vps29 PE=1 SV=2;tr|A0A0G2JTS3|A0A0G2JTS3_RAT Vacuolar protein sorting-associated protein 29 OS=Rattus norvegicus OX=10116 GN=Vps29 PE=1 SV=1	2	2	2	12.6	20.468	182;209	0	3.4917	8152500	2
tr|A0A0G2JUL7|A0A0G2JUL7_RAT;sp|B3GNI6|SEP11_RAT	tr|A0A0G2JUL7|A0A0G2JUL7_RAT Septin 6 (Predicted), isoform CRA_b OS=Rattus norvegicus OX=10116 GN=Sept11 PE=1 SV=1;sp|B3GNI6|SEP11_RAT Septin-11 OS=Rattus norvegicus OX=10116 GN=Septin11 PE=1 SV=1	2	16	10	26.1	49.341	429;431	0	111.28	725140000	46
sp|B4F7E7|MPP5_RAT	sp|B4F7E7|MPP5_RAT MAGUK p55 subfamily member 5 OS=Rattus norvegicus OX=10116 GN=Mpp5 PE=1 SV=1	1	1	1	1.8	77.152	675	0.0026539	1.4549	0	1
sp|B5DEH0|LIMD1_RAT	sp|B5DEH0|LIMD1_RAT LIM domain-containing protein 1 OS=Rattus norvegicus OX=10116 GN=Limd1 PE=1 SV=1	1	3	3	7.7	71.392	663	0	33.863	7200900	4
tr|J3QTE1|J3QTE1_RAT;tr|A0A0G2K4P0|A0A0G2K4P0_RAT;sp|B5DF27|LOXL2_RAT	tr|J3QTE1|J3QTE1_RAT Lysyl oxidase homolog OS=Rattus norvegicus OX=10116 GN=Loxl2 PE=1 SV=3;tr|A0A0G2K4P0|A0A0G2K4P0_RAT Lysyl oxidase homolog OS=Rattus norvegicus OX=10116 GN=Loxl2 PE=1 SV=1;sp|B5DF27|LOXL2_RAT Lysyl oxidase homolog 2 OS=Rattus norvegicus	3	1	1	1.4	74.082	662;710;776	0.0045294	1.1193	3107800	1
sp|B5DF91|ELAV1_RAT	sp|B5DF91|ELAV1_RAT ELAV-like protein 1 OS=Rattus norvegicus OX=10116 GN=Elavl1 PE=1 SV=1	1	4	4	13.5	36.169	326	0	15.829	100600000	5
sp|B5DF93|PATL1_RAT	sp|B5DF93|PATL1_RAT Protein PAT1 homolog 1 OS=Rattus norvegicus OX=10116 GN=Patl1 PE=2 SV=1	1	5	5	10.8	86.868	770	0	16.693	19180000	9
sp|B5DFC8|EIF3C_RAT	sp|B5DFC8|EIF3C_RAT Eukaryotic translation initiation factor 3 subunit C OS=Rattus norvegicus OX=10116 GN=Eif3c PE=1 SV=1	1	36	36	42	105.43	911	0	240.72	2590500000	109
sp|B5DFN3|UQCC2_RAT;tr|D3Z949|D3Z949_RAT	sp|B5DFN3|UQCC2_RAT Ubiquinol-cytochrome-c reductase complex assembly factor 2 OS=Rattus norvegicus OX=10116 GN=Uqcc2 PE=2 SV=1;tr|D3Z949|D3Z949_RAT Mitochondrial nucleoid factor 1 OS=Rattus norvegicus OX=10116 GN=RGD1561671 PE=4 SV=3	2	2	2	14.7	16.33	136;137	0	2.8369	18783000	2
sp|D2XV59|GTPB1_RAT	sp|D2XV59|GTPB1_RAT GTP-binding protein 1 OS=Rattus norvegicus OX=10116 GN=Gtpbp1 PE=1 SV=1	1	2	2	5.5	72.488	669	0	8.2792	4278500	4
sp|D3Z8E6|CAMP1_RAT;tr|A0A0G2K5T1|A0A0G2K5T1_RAT	sp|D3Z8E6|CAMP1_RAT Calmodulin-regulated spectrin-associated protein 1 OS=Rattus norvegicus OX=10116 GN=Camsap1 PE=1 SV=2;tr|A0A0G2K5T1|A0A0G2K5T1_RAT Calmodulin-regulated spectrin-associated protein 1 OS=Rattus norvegicus OX=10116 GN=Camsap1 PE=1 SV=1	2	14	14	14.3	178.52	1604;1576	0	38.318	44152000	16
sp|D3Z8L7|RRAS_RAT	sp|D3Z8L7|RRAS_RAT Ras-related protein R-Ras OS=Rattus norvegicus OX=10116 GN=Rras PE=1 SV=1	1	10	8	32.1	23.909	218	0	46.595	133410000	14
sp|D3Z9H7|NFAC4_RAT	sp|D3Z9H7|NFAC4_RAT Nuclear factor of activated T-cells, cytoplasmic 4 OS=Rattus norvegicus OX=10116 GN=Nfatc4 PE=1 SV=1	1	2	2	3.1	95.763	901	0	3.2645	2654300	2
sp|D3ZAR1|ARH_RAT	sp|D3ZAR1|ARH_RAT Low density lipoprotein receptor adapter protein 1 OS=Rattus norvegicus OX=10116 GN=Ldlrap1 PE=1 SV=2	1	1	1	6.5	33.785	306	0.003096	1.2828	510980	1
sp|D3ZAZ5|BCAR3_RAT	sp|D3ZAZ5|BCAR3_RAT Breast cancer anti-estrogen resistance protein 3 homolog OS=Rattus norvegicus OX=10116 GN=Bcar3 PE=1 SV=1	1	8	8	14.2	92.476	825	0	24.636	26373000	7
sp|D3ZBE5|NEK7_RAT;tr|A0A0G2JUP0|A0A0G2JUP0_RAT;sp|P59895|NEK6_RAT	sp|D3ZBE5|NEK7_RAT Serine/threonine-protein kinase Nek7 OS=Rattus norvegicus OX=10116 GN=Nek7 PE=2 SV=1;tr|A0A0G2JUP0|A0A0G2JUP0_RAT Serine/threonine-protein kinase Nek7 OS=Rattus norvegicus OX=10116 GN=Nek7 PE=1 SV=1	3	4	4	14.6	34.529	302;340;313	0	6.5683	35370000	4
sp|D3ZCL3|RU1C_RAT	sp|D3ZCL3|RU1C_RAT U1 small nuclear ribonucleoprotein C OS=Rattus norvegicus OX=10116 GN=Snrpc PE=3 SV=1	1	1	1	5.7	17.364	159	0.0026205	1.3728	14598000	1
tr|D4ACC2|D4ACC2_RAT;sp|D3ZD05|KANK2_RAT	tr|D4ACC2|D4ACC2_RAT KN motif and ankyrin repeat domain-containing protein 2 OS=Rattus norvegicus OX=10116 GN=Kank2 PE=1 SV=2;sp|D3ZD05|KANK2_RAT KN motif and ankyrin repeat domain-containing protein 2 OS=Rattus norvegicus OX=10116 GN=Kank2 PE=1 SV=2	2	27	27	42.9	90.221	840;847	0	204.77	472630000	62
tr|A0A0G2K365|A0A0G2K365_RAT;sp|D3ZEN0|MILK2_RAT	tr|A0A0G2K365|A0A0G2K365_RAT MICAL-like protein 2 OS=Rattus norvegicus OX=10116 GN=Micall2 PE=1 SV=1;sp|D3ZEN0|MILK2_RAT MICAL-like protein 2 OS=Rattus norvegicus OX=10116 GN=Micall2 PE=1 SV=2	2	3	3	3.7	107.68	1006;1014	0	2.2765	5350900	3
sp|D3ZFD0|MY18A_RAT;tr|A0A0G2JY08|A0A0G2JY08_RAT	sp|D3ZFD0|MY18A_RAT Unconventional myosin-XVIIIa OS=Rattus norvegicus OX=10116 GN=Myo18a PE=1 SV=2;tr|A0A0G2JY08|A0A0G2JY08_RAT Unconventional myosin-XVIIIa OS=Rattus norvegicus OX=10116 GN=Myo18a PE=1 SV=1	2	8	8	6.9	232.66	2044;2054	0	9.156	12826000	6
sp|D3ZFJ3|3BP1_RAT	sp|D3ZFJ3|3BP1_RAT SH3 domain-binding protein 1 OS=Rattus norvegicus OX=10116 GN=Sh3bp1 PE=1 SV=1	1	7	7	13.4	74.851	689	0	15.581	11137000	9
tr|M9MMM9|M9MMM9_RAT;tr|A0A0G2JU82|A0A0G2JU82_RAT;sp|D3ZHV2|MACF1_RAT;tr|A0A0G2JWA8|A0A0G2JWA8_RAT;tr|A0A0G2K9T4|A0A0G2K9T4_RAT	tr|M9MMM9|M9MMM9_RAT Microtubule-actin cross-linking factor 1 OS=Rattus norvegicus OX=10116 GN=Macf1 PE=1 SV=2;tr|A0A0G2JU82|A0A0G2JU82_RAT Microtubule-actin cross-linking factor 1 OS=Rattus norvegicus OX=10116 GN=Macf1 PE=1 SV=1;sp|D3ZHV2|MACF1_RAT Microt	5	1	1	0.2	611.47	5358;5358;5430;7351;7384	0.0005618	1.8752	1035600	1
sp|D3ZKD3|ALKB5_RAT	sp|D3ZKD3|ALKB5_RAT RNA demethylase ALKBH5 OS=Rattus norvegicus OX=10116 GN=Alkbh5 PE=1 SV=1	1	1	1	7.6	44.453	395	0	2.4812	3254100	0
sp|D3ZLZ7|IMDH1_RAT;tr|A0A0A0MXZ8|A0A0A0MXZ8_RAT	sp|D3ZLZ7|IMDH1_RAT Inosine-5-monophosphate dehydrogenase 1 OS=Rattus norvegicus OX=10116 GN=Impdh1 PE=3 SV=1;tr|A0A0A0MXZ8|A0A0A0MXZ8_RAT Inosine-5-monophosphate dehydrogenase OS=Rattus norvegicus OX=10116 GN=Impdh1 PE=3 SV=1	2	5	4	12.1	55.292	514;548	0	19.828	11739000	5
sp|D3ZMK9|PRAG1_RAT	sp|D3ZMK9|PRAG1_RAT Inactive tyrosine-protein kinase PRAG1 OS=Rattus norvegicus OX=10116 GN=Prag1 PE=1 SV=1	1	2	2	1.4	147.71	1368	0	2.0881	1161500	2
sp|D3ZSC8|DJC17_RAT	sp|D3ZSC8|DJC17_RAT DnaJ homolog subfamily C member 17 OS=Rattus norvegicus OX=10116 GN=Dnajc17 PE=3 SV=1	1	2	2	9.2	34.544	303	0	4.6875	4311400	2
sp|D3ZSI8|PI51A_RAT;tr|Q3MID5|Q3MID5_RAT;tr|F1M8H6|F1M8H6_RAT;sp|Q5I6B8|PI51C_RAT	sp|D3ZSI8|PI51A_RAT Phosphatidylinositol 4-phosphate 5-kinase type-1 alpha OS=Rattus norvegicus OX=10116 GN=Pip5k1a PE=1 SV=1;tr|Q3MID5|Q3MID5_RAT Phosphatidylinositol 4-phosphate 5-kinase type-1 gamma OS=Rattus norvegicus OX=10116 GN=Pip5k1c PE=1 SV=1;tr|	4	2	2	5.1	60.604	546;636;688;688	0	4.4257	9677100	3
tr|A0A1W2Q681|A0A1W2Q681_RAT;sp|D3ZTQ1|SFSWA_RAT;tr|A0A0G2JZ87|A0A0G2JZ87_RAT;tr|Q3KR71|Q3KR71_RAT	tr|A0A1W2Q681|A0A1W2Q681_RAT Splicing factor, suppressor of white-apricot homolog OS=Rattus norvegicus OX=10116 GN=Sfswap PE=1 SV=1;sp|D3ZTQ1|SFSWA_RAT Splicing factor, suppressor of white-apricot homolog OS=Rattus norvegicus OX=10116 GN=Sfswap PE=1 SV=1;t	4	2	2	2.9	101.44	917;945;996;791	0	2.877	3271300	2
tr|A0A0G2K2U5|A0A0G2K2U5_RAT;sp|D3ZUQ0|RIPL1_RAT	tr|A0A0G2K2U5|A0A0G2K2U5_RAT RILP-like protein 1 OS=Rattus norvegicus OX=10116 GN=Rilpl1 PE=1 SV=1;sp|D3ZUQ0|RIPL1_RAT RILP-like protein 1 OS=Rattus norvegicus OX=10116 GN=Rilpl1 PE=1 SV=1	2	2	2	5.7	44.853	388;406	0	4.479	2969200	2
sp|D4A208|SRGP2_RAT;tr|B5DEJ1|B5DEJ1_RAT;tr|A0A0G2JZ92|A0A0G2JZ92_RAT	sp|D4A208|SRGP2_RAT SLIT-ROBO Rho GTPase-activating protein 2 OS=Rattus norvegicus OX=10116 GN=Srgap2 PE=1 SV=1;tr|B5DEJ1|B5DEJ1_RAT SLIT-ROBO Rho GTPase-activating protein 2 OS=Rattus norvegicus OX=10116 GN=Srgap2 PE=1 SV=1;tr|A0A0G2JZ92|A0A0G2JZ92_RAT SL	3	10	8	10.2	120.88	1071;858;973	0	15.003	24002000	9
sp|D4A702|SYNP2_RAT	sp|D4A702|SYNP2_RAT Synaptopodin-2 OS=Rattus norvegicus OX=10116 GN=Synpo2 PE=1 SV=2	1	1	1	1.3	136.02	1262	0.0016199	1.5856	1258600	2
tr|A0A5H1ZRV8|A0A5H1ZRV8_RAT;sp|D4AEC2|CAMP2_RAT	tr|A0A5H1ZRV8|A0A5H1ZRV8_RAT Calmodulin-regulated spectrin-associated protein 2 OS=Rattus norvegicus OX=10116 GN=Camsap2 PE=3 SV=1;sp|D4AEC2|CAMP2_RAT Calmodulin-regulated spectrin-associated protein 2 OS=Rattus norvegicus OX=10116 GN=Camsap2 PE=1 SV=1	2	1	1	0.6	157.05	1394;1470	0.0045272	1.1181	0	1
sp|E9PSL7|CTRO_RAT	sp|E9PSL7|CTRO_RAT Citron rho-interacting kinase OS=Rattus norvegicus OX=10116 GN=Cit PE=1 SV=1	1	1	1	0.5	235.31	2055	0.0049975	1.0732	0	1
sp|E9PU28|IMDH2_RAT	sp|E9PU28|IMDH2_RAT Inosine-5-monophosphate dehydrogenase 2 OS=Rattus norvegicus OX=10116 GN=Impdh2 PE=1 SV=1	1	17	16	34.4	55.814	514	0	120.73	260500000	33
sp|F1LMZ8|PSD11_RAT	sp|F1LMZ8|PSD11_RAT 26S proteasome non-ATPase regulatory subunit 11 OS=Rattus norvegicus OX=10116 GN=Psmd11 PE=1 SV=2	1	1	1	2.4	47.463	422	0.0011044	1.7836	2808200	0
tr|A0A0H2UHT5|A0A0H2UHT5_RAT;sp|F1LNI5|PPM1G_RAT	tr|A0A0H2UHT5|A0A0H2UHT5_RAT Protein phosphatase 1G OS=Rattus norvegicus OX=10116 GN=Ppm1g PE=1 SV=1;sp|F1LNI5|PPM1G_RAT Protein phosphatase 1G OS=Rattus norvegicus OX=10116 GN=Ppm1g PE=1 SV=2	2	2	2	5.2	58.715	542;542	0	5.855	6306900	2
tr|A0A0A0MXY4|A0A0A0MXY4_RAT;tr|A0A1W2Q676|A0A1W2Q676_RAT;sp|F1LP64|TRIPC_RAT;tr|A0A0G2JU73|A0A0G2JU73_RAT	tr|A0A0A0MXY4|A0A0A0MXY4_RAT E3 ubiquitin-protein ligase TRIP12 OS=Rattus norvegicus OX=10116 GN=Trip12 PE=1 SV=2;tr|A0A1W2Q676|A0A1W2Q676_RAT E3 ubiquitin-protein ligase TRIP12 OS=Rattus norvegicus OX=10116 GN=Trip12 PE=1 SV=1;sp|F1LP64|TRIPC_RAT E3 ubiqu	4	5	5	4.1	218.1	1975;1976;2025;2038	0	8.8308	6186700	6
tr|A0A0G2K382|A0A0G2K382_RAT;sp|F1LP90|MINK1_RAT;tr|A0A0G2JV77|A0A0G2JV77_RAT;tr|F1LN69|F1LN69_RAT	tr|A0A0G2K382|A0A0G2K382_RAT Misshapen-like kinase 1 OS=Rattus norvegicus OX=10116 GN=Mink1 PE=1 SV=1;sp|F1LP90|MINK1_RAT Misshapen-like kinase 1 OS=Rattus norvegicus OX=10116 GN=Mink1 PE=1 SV=2;tr|A0A0G2JV77|A0A0G2JV77_RAT Misshapen-like kinase 1 OS=Rattu	4	4	1	2	149.92	1331;1336;1347;1354	0	2.2977	0	1
sp|F1LQ48|HNRPL_RAT	sp|F1LQ48|HNRPL_RAT Heterogeneous nuclear ribonucleoprotein L OS=Rattus norvegicus OX=10116 GN=Hnrnpl PE=1 SV=2	1	9	1	2.6	67.902	623	0	64.536	202060000	17
sp|F1LR10|LIMA1_RAT	sp|F1LR10|LIMA1_RAT LIM domain and actin-binding protein 1 OS=Rattus norvegicus OX=10116 GN=Lima1 PE=1 SV=2	1	30	30	44.2	83.796	755	0	218.24	719800000	64
sp|F1LTR1|WDR26_RAT	sp|F1LTR1|WDR26_RAT WD repeat-containing protein 26 OS=Rattus norvegicus OX=10116 GN=Wdr26 PE=3 SV=2	1	3	3	8.4	58.49	514	0	7.1231	4426400	4
sp|F1LVW7|DIAP3_RAT;tr|A0A3B4PZE1|A0A3B4PZE1_RAT;tr|A0A5H1ZRV5|A0A5H1ZRV5_RAT	sp|F1LVW7|DIAP3_RAT Protein diaphanous homolog 3 OS=Rattus norvegicus OX=10116 GN=Diaph3 PE=1 SV=4;tr|A0A3B4PZE1|A0A3B4PZE1_RAT Protein diaphanous homolog 3 OS=Rattus norvegicus OX=10116 GN=Diaph3 PE=3 SV=1	3	21	21	23.1	133.83	1172;1042;110	0	44.851	146640000	28
sp|F1LYQ8|FARP1_RAT	sp|F1LYQ8|FARP1_RAT FERM, ARHGEF and pleckstrin domain-containing protein 1 OS=Rattus norvegicus OX=10116 GN=Farp1 PE=1 SV=2	1	1	1	1.2	118.84	1049	0	5.0119	1006600	1
sp|F1M0Z1|TRIO_RAT;tr|A0A1P0PBZ6|A0A1P0PBZ6_RAT	sp|F1M0Z1|TRIO_RAT Triple functional domain protein OS=Rattus norvegicus OX=10116 GN=Trio PE=1 SV=4;tr|A0A1P0PBZ6|A0A1P0PBZ6_RAT Non-specific serine/threonine protein kinase OS=Rattus norvegicus OX=10116 GN=Trio PE=1 SV=1	2	4	4	2.2	347.86	3100;3053	0	7.591	3273200	4
sp|F1M3L7|EPS8_RAT	sp|F1M3L7|EPS8_RAT Epidermal growth factor receptor kinase substrate 8 OS=Rattus norvegicus OX=10116 GN=Eps8 PE=1 SV=2	1	21	21	33.8	91.927	822	0	72.124	207170000	32
tr|A0A0G2QC35|A0A0G2QC35_RAT;tr|A0A0G2K2V1|A0A0G2K2V1_RAT;tr|F1LSW9|F1LSW9_RAT;sp|F1M625|UBP46_RAT	tr|A0A0G2QC35|A0A0G2QC35_RAT Ubiquitin-specific peptidase 12 OS=Rattus norvegicus OX=10116 GN=Usp12 PE=4 SV=1;tr|A0A0G2K2V1|A0A0G2K2V1_RAT Ubiquitin carboxyl-terminal hydrolase 46 OS=Rattus norvegicus OX=10116 GN=Usp46 PE=1 SV=1;tr|F1LSW9|F1LSW9_RAT USP do	4	1	1	2.3	41.076	354;359;366;366	0.0054482	1.0063	1284000	1
sp|F1M775|DIAP1_RAT	sp|F1M775|DIAP1_RAT Protein diaphanous homolog 1 OS=Rattus norvegicus OX=10116 GN=Diaph1 PE=1 SV=3	1	15	15	17	140.3	1265	0	63.137	57634000	16
sp|F1MA98|TPR_RAT	sp|F1MA98|TPR_RAT Nucleoprotein TPR OS=Rattus norvegicus OX=10116 GN=Tpr PE=1 SV=1	1	18	18	11.2	267.3	2360	0	93.693	61462000	20
sp|F2Z3T4|MBNL2_RAT	sp|F2Z3T4|MBNL2_RAT Muscleblind-like protein 2 OS=Rattus norvegicus OX=10116 GN=Mbnl2 PE=1 SV=1	1	4	2	4.6	40.156	373	0	3.779	19079000	4
sp|G3V735|AMOL2_RAT;tr|A0A0G2KAV3|A0A0G2KAV3_RAT	sp|G3V735|AMOL2_RAT Angiomotin-like protein 2 OS=Rattus norvegicus OX=10116 GN=Amotl2 PE=3 SV=1;tr|A0A0G2KAV3|A0A0G2KAV3_RAT Angiomotin-like protein 2 OS=Rattus norvegicus OX=10116 GN=Amotl2 PE=3 SV=1	2	3	3	3.4	85.586	773;796	0	3.8702	5647300	2
sp|G3V7W1|PDCD6_RAT	sp|G3V7W1|PDCD6_RAT Programmed cell death protein 6 OS=Rattus norvegicus OX=10116 GN=Pdcd6 PE=2 SV=1	1	2	2	12.6	21.904	191	0	3.8716	9816400	2
sp|G3V928|LRP1_RAT	sp|G3V928|LRP1_RAT Prolow-density lipoprotein receptor-related protein 1 OS=Rattus norvegicus OX=10116 GN=Lrp1 PE=1 SV=1	1	1	1	0.3	504.88	4545	0	2.0109	1418400	1
sp|I6L9G5|RCN3_RAT;tr|A0A0G2K022|A0A0G2K022_RAT	sp|I6L9G5|RCN3_RAT Reticulocalbin-3 OS=Rattus norvegicus OX=10116 GN=Rcn3 PE=1 SV=1;tr|A0A0G2K022|A0A0G2K022_RAT Reticulocalbin-3 OS=Rattus norvegicus OX=10116 GN=Rcn3 PE=1 SV=1	2	6	6	22.3	37.941	328;337	0	17.779	20774000	6
sp|M0R4F8|DNMBP_RAT	sp|M0R4F8|DNMBP_RAT Dynamin-binding protein OS=Rattus norvegicus OX=10116 GN=Dnmbp PE=1 SV=2	1	6	6	5.5	176.72	1577	0	6.8451	5352200	4
sp|M0RC99|RAB5A_RAT	sp|M0RC99|RAB5A_RAT Ras-related protein Rab-5A OS=Rattus norvegicus OX=10116 GN=Rab5a PE=2 SV=1	1	4	2	14.4	23.624	215	0	7.1877	9567600	2
tr|G3V7R1|G3V7R1_RAT;sp|O08587|NUP50_RAT	tr|G3V7R1|G3V7R1_RAT Nuclear pore complex protein Nup50 OS=Rattus norvegicus OX=10116 GN=Nup50 PE=1 SV=1;sp|O08587|NUP50_RAT Nuclear pore complex protein Nup50 OS=Rattus norvegicus OX=10116 GN=Nup50 PE=2 SV=2	2	4	4	15.8	49.748	467;467	0	12.939	14713000	4
tr|A0A0H2UHB5|A0A0H2UHB5_RAT;sp|O08623|SQSTM_RAT	tr|A0A0H2UHB5|A0A0H2UHB5_RAT Sequestosome-1 OS=Rattus norvegicus OX=10116 GN=Sqstm1 PE=1 SV=1;sp|O08623|SQSTM_RAT Sequestosome-1 OS=Rattus norvegicus OX=10116 GN=Sqstm1 PE=1 SV=1	2	2	2	11.5	26.092	234;439	0	4.8247	2124900	3
sp|O08628|PCOC1_RAT;tr|Q5RJN2|Q5RJN2_RAT	sp|O08628|PCOC1_RAT Procollagen C-endopeptidase enhancer 1 OS=Rattus norvegicus OX=10116 GN=Pcolce PE=1 SV=1;tr|Q5RJN2|Q5RJN2_RAT Pcolce protein OS=Rattus norvegicus OX=10116 GN=Pcolce PE=1 SV=1	2	3	3	9.8	50.184	468;493	0	10.384	22819000	3
sp|O08629|TIF1B_RAT	sp|O08629|TIF1B_RAT Transcription intermediary factor 1-beta OS=Rattus norvegicus OX=10116 GN=Trim28 PE=1 SV=2	1	5	5	10.4	88.955	835	0	41.625	4941400	6
sp|O08651|SERA_RAT	sp|O08651|SERA_RAT D-3-phosphoglycerate dehydrogenase OS=Rattus norvegicus OX=10116 GN=Phgdh PE=1 SV=3	1	5	5	14.6	56.493	533	0	10.887	22241000	5
sp|O08658|NUP88_RAT	sp|O08658|NUP88_RAT Nuclear pore complex protein Nup88 OS=Rattus norvegicus OX=10116 GN=Nup88 PE=1 SV=1	1	9	9	18.9	83.584	742	0	19.866	31309000	12
sp|O08679|MARK2_RAT;tr|A0A0G2K6X6|A0A0G2K6X6_RAT	sp|O08679|MARK2_RAT Serine/threonine-protein kinase MARK2 OS=Rattus norvegicus OX=10116 GN=Mark2 PE=1 SV=1;tr|A0A0G2K6X6|A0A0G2K6X6_RAT Non-specific serine/threonine protein kinase OS=Rattus norvegicus OX=10116 GN=Mark2 PE=1 SV=1	2	3	3	5.4	80.871	722;731	0.0016138	1.5531	2028500	3
tr|A0A0G2K326|A0A0G2K326_RAT;tr|G3V9H1|G3V9H1_RAT;sp|O08774|RGS12_RAT;tr|D4AB55|D4AB55_RAT	tr|A0A0G2K326|A0A0G2K326_RAT Regulator of G-protein signaling 12, isoform CRA_b OS=Rattus norvegicus OX=10116 GN=Rgs12 PE=1 SV=1;tr|G3V9H1|G3V9H1_RAT Regulator of G-protein signaling 12, isoform CRA_c OS=Rattus norvegicus OX=10116 GN=Rgs12 PE=1 SV=3;sp|O08	4	1	1	1.5	80.206	739;1387;1387;1457	0.005005	1.0852	458290	1
sp|O08776|NDUF3_RAT	sp|O08776|NDUF3_RAT NADH dehydrogenase [ubiquinone] 1 alpha subcomplex assembly factor 3 OS=Rattus norvegicus OX=10116 GN=Ndufaf3 PE=2 SV=1	1	1	1	10.8	20.696	185	0.0016181	1.5795	0	1
tr|F1LSG0|F1LSG0_RAT;sp|O08816|WASL_RAT	tr|F1LSG0|F1LSG0_RAT Neural Wiskott-Aldrich syndrome protein OS=Rattus norvegicus OX=10116 GN=Wasl PE=1 SV=2;sp|O08816|WASL_RAT Neural Wiskott-Aldrich syndrome protein OS=Rattus norvegicus OX=10116 GN=Wasl PE=1 SV=2	2	10	10	30.5	54.296	501;501	0	92.765	146870000	18
sp|O08836|IGBP1_RAT	sp|O08836|IGBP1_RAT Immunoglobulin-binding protein 1 OS=Rattus norvegicus OX=10116 GN=Igbp1 PE=2 SV=2	1	4	4	12.6	39.135	340	0	15.464	15551000	4
sp|O08837|CDC5L_RAT	sp|O08837|CDC5L_RAT Cell division cycle 5-like protein OS=Rattus norvegicus OX=10116 GN=Cdc5l PE=1 SV=2	1	4	4	7.1	92.216	802	0	5.9863	4410700	4
tr|A0A0G2K6J2|A0A0G2K6J2_RAT;tr|F1LPA4|F1LPA4_RAT;sp|O08874|PKN2_RAT	tr|A0A0G2K6J2|A0A0G2K6J2_RAT Protein kinase C OS=Rattus norvegicus OX=10116 GN=Pkn2 PE=1 SV=1;tr|F1LPA4|F1LPA4_RAT Protein kinase C OS=Rattus norvegicus OX=10116 GN=Pkn2 PE=1 SV=1;sp|O08874|PKN2_RAT Serine/threonine-protein kinase N2 OS=Rattus norvegicus O	3	3	3	4.7	98.945	870;983;985	0	13.68	4027900	4
tr|A0A0G2JU83|A0A0G2JU83_RAT;sp|O08984|LBR_RAT	tr|A0A0G2JU83|A0A0G2JU83_RAT 3-beta-hydroxysterol Delta (14)-reductase OS=Rattus norvegicus OX=10116 PE=1 SV=1;sp|O08984|LBR_RAT Delta(14)-sterol reductase LBR OS=Rattus norvegicus OX=10116 GN=Lbr PE=1 SV=1	2	1	1	1.8	70.619	620;620	0.0031283	1.3281	0	1
tr|A0A0G2K1W0|A0A0G2K1W0_RAT;sp|O09018|COT2_RAT;tr|A0A1W2Q6N8|A0A1W2Q6N8_RAT;tr|F2Z3S9|F2Z3S9_RAT	tr|A0A0G2K1W0|A0A0G2K1W0_RAT COUP transcription factor 2 OS=Rattus norvegicus OX=10116 GN=Nr2f2 PE=4 SV=1;sp|O09018|COT2_RAT COUP transcription factor 2 OS=Rattus norvegicus OX=10116 GN=Nr2f2 PE=1 SV=1;tr|A0A1W2Q6N8|A0A1W2Q6N8_RAT Nuclear receptor subfamil	4	2	2	11.4	31.484	281;414;273;420	0	3.2594	1676800	2
sp|O35092|TI17A_RAT	sp|O35092|TI17A_RAT Mitochondrial import inner membrane translocase subunit Tim17-A OS=Rattus norvegicus OX=10116 GN=Timm17a PE=2 SV=1	1	1	1	12.9	18.037	171	0.0026357	1.423	1079200	1
tr|Q5XIW0|Q5XIW0_RAT;sp|O35093|TIM23_RAT	tr|Q5XIW0|Q5XIW0_RAT Mitochondrial import inner membrane translocase subunit TIM23 OS=Rattus norvegicus OX=10116 GN=LOC100362432 PE=1 SV=1;sp|O35093|TIM23_RAT Mitochondrial import inner membrane translocase subunit Tim23 OS=Rattus norvegicus OX=10116 GN=Ti	2	1	1	8.1	21.873	209;209	0	3.3735	4380400	1
tr|G3V640|G3V640_RAT;sp|O35094|TIM44_RAT	tr|G3V640|G3V640_RAT Mitochondrial import inner membrane translocase subunit TIM44 OS=Rattus norvegicus OX=10116 GN=Timm44 PE=1 SV=1;sp|O35094|TIM44_RAT Mitochondrial import inner membrane translocase subunit TIM44 OS=Rattus norvegicus OX=10116 GN=Timm44 P	2	3	3	5.1	51.06	453;453	0	3.4656	3617700	2
sp|O35112|CD166_RAT	sp|O35112|CD166_RAT CD166 antigen OS=Rattus norvegicus OX=10116 GN=Alcam PE=1 SV=1	1	4	4	8.6	65.021	583	0	6.2166	13916000	4
sp|O35115|FHL2_RAT	sp|O35115|FHL2_RAT Four and a half LIM domains protein 2 OS=Rattus norvegicus OX=10116 GN=Fhl2 PE=1 SV=1	1	2	2	6.5	32.086	279	0	4.4492	45660000	2
sp|O35165|GOSR2_RAT	sp|O35165|GOSR2_RAT Golgi SNAP receptor complex member 2 OS=Rattus norvegicus OX=10116 GN=Gosr2 PE=1 SV=2	1	1	1	10.8	24.607	212	0	3.0474	486900	1
sp|O35244|PRDX6_RAT	sp|O35244|PRDX6_RAT Peroxiredoxin-6 OS=Rattus norvegicus OX=10116 GN=Prdx6 PE=1 SV=3	1	7	7	39.7	24.818	224	0	25.914	31623000	7
sp|O35274|NEB2_RAT	sp|O35274|NEB2_RAT Neurabin-2 OS=Rattus norvegicus OX=10116 GN=Ppp1r9b PE=1 SV=1	1	2	2	4	89.645	817	0	5.6351	1856900	2
sp|O35303|DNM1L_RAT	sp|O35303|DNM1L_RAT Dynamin-1-like protein OS=Rattus norvegicus OX=10116 GN=Dnm1l PE=1 SV=1	1	9	9	18.9	83.907	755	0	31.495	15251000	13
sp|O35346|FAK1_RAT;tr|A0A0G2KAT5|A0A0G2KAT5_RAT	sp|O35346|FAK1_RAT Focal adhesion kinase 1 OS=Rattus norvegicus OX=10116 GN=Ptk2 PE=1 SV=1;tr|A0A0G2KAT5|A0A0G2KAT5_RAT Non-specific protein-tyrosine kinase OS=Rattus norvegicus OX=10116 GN=Ptk2 PE=1 SV=1	2	3	3	3.7	119.72	1055;1067	0	6.8516	6239300	4
tr|F1LPM3|F1LPM3_RAT;sp|O35413|SRBS2_RAT	tr|F1LPM3|F1LPM3_RAT Sorbin and SH3 domain-containing protein 2 OS=Rattus norvegicus OX=10116 GN=Sorbs2 PE=1 SV=2;sp|O35413|SRBS2_RAT Sorbin and SH3 domain-containing protein 2 OS=Rattus norvegicus OX=10116 GN=Sorbs2 PE=1 SV=2	2	5	5	6.9	134.14	1196;1196	0	22.121	26371000	7
sp|P62494|RB11A_RAT;tr|A0A0G2JZR4|A0A0G2JZR4_RAT;sp|O35509|RB11B_RAT;tr|B5DEP2|B5DEP2_RAT	sp|P62494|RB11A_RAT Ras-related protein Rab-11A OS=Rattus norvegicus OX=10116 GN=Rab11a PE=1 SV=3;tr|A0A0G2JZR4|A0A0G2JZR4_RAT Ras-related protein Rab-11B OS=Rattus norvegicus OX=10116 GN=Rab11b PE=1 SV=1;sp|O35509|RB11B_RAT Ras-related protein Rab-11B OS=	4	4	4	19.9	24.393	216;217;218;213	0	4.7897	7774700	6
tr|A0A1W2Q6E9|A0A1W2Q6E9_RAT;tr|A0A096MK30|A0A096MK30_RAT;sp|O35763|MOES_RAT;tr|E9PT65|E9PT65_RAT	tr|A0A1W2Q6E9|A0A1W2Q6E9_RAT Moesin OS=Rattus norvegicus OX=10116 GN=Msn PE=1 SV=1;tr|A0A096MK30|A0A096MK30_RAT Moesin OS=Rattus norvegicus OX=10116 GN=Msn PE=1 SV=1;sp|O35763|MOES_RAT Moesin OS=Rattus norvegicus OX=10116 GN=Msn PE=1 SV=3	4	3	1	1.4	67.651	576;577;577;583	0	4.1747	14684000	5
sp|O35814|STIP1_RAT	sp|O35814|STIP1_RAT Stress-induced-phosphoprotein 1 OS=Rattus norvegicus OX=10116 GN=Stip1 PE=1 SV=1	1	3	3	5.7	62.569	543	0	2.2796	5262200	2
sp|O35821|MBB1A_RAT	sp|O35821|MBB1A_RAT Myb-binding protein 1A OS=Rattus norvegicus OX=10116 GN=Mybbp1a PE=1 SV=2	1	1	1	0.7	152.28	1344	0.0082165	0.90537	481300	1
tr|Q6P684|Q6P684_RAT;sp|O35876|SMN_RAT	tr|Q6P684|Q6P684_RAT Survival motor neuron 1 OS=Rattus norvegicus OX=10116 GN=Smn1 PE=1 SV=1;sp|O35876|SMN_RAT Survival motor neuron protein OS=Rattus norvegicus OX=10116 GN=Smn1 PE=1 SV=1	2	1	1	9.4	31.163	288;289	0.0035879	1.2341	1008300	1
sp|O35889|AFAD_RAT;tr|F1LT10|F1LT10_RAT	sp|O35889|AFAD_RAT Afadin OS=Rattus norvegicus OX=10116 GN=Afdn PE=1 SV=1;tr|F1LT10|F1LT10_RAT Afadin OS=Rattus norvegicus OX=10116 GN=Afdn PE=1 SV=3	2	40	40	30.4	207.68	1829;1773	0	171.52	449430000	58
sp|O35964|SH3G1_RAT;sp|O35179|SH3G2_RAT	sp|O35964|SH3G1_RAT Endophilin-A2 OS=Rattus norvegicus OX=10116 GN=Sh3gl1 PE=1 SV=1	2	9	9	28.5	41.492	368;352	0	60.563	755740000	17
tr|G3V8M1|G3V8M1_RAT;sp|O54747|DPOD1_RAT	tr|G3V8M1|G3V8M1_RAT DNA polymerase OS=Rattus norvegicus OX=10116 GN=Pold1 PE=1 SV=1;sp|O54747|DPOD1_RAT DNA polymerase delta catalytic subunit OS=Rattus norvegicus OX=10116 GN=Pold1 PE=2 SV=1	2	2	2	1.4	123.57	1103;1103	0	6.7774	1490200	3
tr|B1WBQ5|B1WBQ5_RAT;sp|O54748|STK3_RAT	tr|B1WBQ5|B1WBQ5_RAT Non-specific serine/threonine protein kinase OS=Rattus norvegicus OX=10116 GN=Stk3 PE=1 SV=1;sp|O54748|STK3_RAT Serine/threonine-protein kinase 3 OS=Rattus norvegicus OX=10116 GN=Stk3 PE=1 SV=1	2	3	2	4.1	56.135	491;491	0	9.4948	18904000	4
sp|O54772|SMRD2_RAT	sp|O54772|SMRD2_RAT SWI/SNF-related matrix-associated actin-dependent regulator of chromatin subfamily D member 2 OS=Rattus norvegicus OX=10116 GN=Smarcd2 PE=1 SV=3	1	7	6	16	59.128	531	0	8.1499	15706000	5
sp|O54922|EXOC7_RAT	sp|O54922|EXOC7_RAT Exocyst complex component 7 OS=Rattus norvegicus OX=10116 GN=Exoc7 PE=1 SV=1	1	1	1	2.1	75.045	653	0	4.6902	1450600	1
sp|O55000|PP1RA_RAT;tr|A0A0G2K3G9|A0A0G2K3G9_RAT	sp|O55000|PP1RA_RAT Serine/threonine-protein phosphatase 1 regulatory subunit 10 OS=Rattus norvegicus OX=10116 GN=Ppp1r10 PE=1 SV=1;tr|A0A0G2K3G9|A0A0G2K3G9_RAT MHC class I region proline-rich protein CAT53 OS=Rattus norvegicus OX=10116 GN=Ppp1r10 PE=1 SV=	2	14	14	19.3	92.827	872;867	0	41.134	43043000	17
tr|Q66WT9|Q66WT9_RAT;tr|A0A0G2JUQ5|A0A0G2JUQ5_RAT;sp|O55012|PICAL_RAT;tr|Q498N4|Q498N4_RAT;tr|A0A0G2JTT2|A0A0G2JTT2_RAT;tr|Q66SY1|Q66SY1_RAT;tr|A0A0G2K0B6|A0A0G2K0B6_RAT;sp|Q05140|AP180_RAT;tr|F1LRK0|F1LRK0_RAT	tr|Q66WT9|Q66WT9_RAT Clathrin-assembly lymphoid myeloid leukemia protein OS=Rattus norvegicus OX=10116 GN=Picalm PE=1 SV=1;tr|A0A0G2JUQ5|A0A0G2JUQ5_RAT Phosphatidylinositol binding clathrin assembly protein, isoform CRA_d OS=Rattus norvegicus OX=10116 GN=P	9	5	5	13.4	64.713	597;640;640;647;655;610;897;915;918	0	21.102	29481000	6
sp|O55043|ARHG7_RAT;tr|A0A0G2QC21|A0A0G2QC21_RAT	sp|O55043|ARHG7_RAT Rho guanine nucleotide exchange factor 7 OS=Rattus norvegicus OX=10116 GN=Arhgef7 PE=1 SV=1;tr|A0A0G2QC21|A0A0G2QC21_RAT Rho guanine nucleotide exchange factor 7 OS=Rattus norvegicus OX=10116 GN=Arhgef7 PE=1 SV=1	2	19	15	29.9	73.139	646;862	0	52.882	164670000	31
tr|M0R4R4|M0R4R4_RAT;tr|M0RD55|M0RD55_RAT;sp|O55148|GAS7_RAT;tr|A0A0G2JT50|A0A0G2JT50_RAT	tr|M0R4R4|M0R4R4_RAT Growth arrest-specific protein 7 OS=Rattus norvegicus OX=10116 GN=Gas7 PE=4 SV=2;tr|M0RD55|M0RD55_RAT Growth arrest-specific protein 7 OS=Rattus norvegicus OX=10116 GN=Gas7 PE=4 SV=1;sp|O55148|GAS7_RAT Growth arrest-specific protein 7	4	1	1	2.6	47.788	418;420;422;423	0.0026344	1.4065	2428400	1
sp|O55164|MPDZ_RAT;tr|A0A0G2K2Y8|A0A0G2K2Y8_RAT	sp|O55164|MPDZ_RAT Multiple PDZ domain protein OS=Rattus norvegicus OX=10116 GN=Mpdz PE=1 SV=1;tr|A0A0G2K2Y8|A0A0G2K2Y8_RAT Multiple PDZ domain protein OS=Rattus norvegicus OX=10116 GN=Mpdz PE=1 SV=1	2	1	1	1.1	218.59	2054;2068	0	2.994	1380800	2
tr|B0BMW2|B0BMW2_RAT;sp|O70351|HCD2_RAT	tr|B0BMW2|B0BMW2_RAT 3-hydroxyacyl-CoA dehydrogenase type-2 OS=Rattus norvegicus OX=10116 GN=Hsd17b10 PE=1 SV=1;sp|O70351|HCD2_RAT 3-hydroxyacyl-CoA dehydrogenase type-2 OS=Rattus norvegicus OX=10116 GN=Hsd17b10 PE=1 SV=3	2	7	7	40.2	27.249	261;261	0	27.142	44234000	7
sp|O70437|SMAD4_RAT;tr|A0A0G2JXW2|A0A0G2JXW2_RAT;tr|A0A0G2K970|A0A0G2K970_RAT	sp|O70437|SMAD4_RAT Mothers against decapentaplegic homolog 4 OS=Rattus norvegicus OX=10116 GN=Smad4 PE=1 SV=1;tr|A0A0G2JXW2|A0A0G2JXW2_RAT Mothers against decapentaplegic homolog OS=Rattus norvegicus OX=10116 GN=Smad4 PE=1 SV=1;tr|A0A0G2K970|A0A0G2K970_RA	3	3	3	8.5	60.469	552;549;550	0	26.916	20828000	3
tr|A0A096MK58|A0A096MK58_RAT;tr|A0A096MK83|A0A096MK83_RAT;sp|O70454|BUD31_RAT;tr|A0A096MK59|A0A096MK59_RAT	tr|A0A096MK58|A0A096MK58_RAT Protein BUD31 homolog (Fragment) OS=Rattus norvegicus OX=10116 GN=Bud31 PE=1 SV=1;tr|A0A096MK83|A0A096MK83_RAT Protein BUD31 homolog (Fragment) OS=Rattus norvegicus OX=10116 GN=Bud31 PE=1 SV=6;sp|O70454|BUD31_RAT Protein BUD31	4	3	3	37.5	9.8313	80;121;144;103	0	4.0487	6596400	3
sp|O70467|ANM3_RAT;tr|A0A0G2JW52|A0A0G2JW52_RAT	sp|O70467|ANM3_RAT Protein arginine N-methyltransferase 3 OS=Rattus norvegicus OX=10116 GN=Prmt3 PE=1 SV=1;tr|A0A0G2JW52|A0A0G2JW52_RAT Protein arginine N-methyltransferase 3 OS=Rattus norvegicus OX=10116 GN=Prmt3 PE=1 SV=1	2	2	2	5.7	59.419	528;553	0	2.9383	1276800	2
sp|O88370|PI42C_RAT;tr|G3V9W5|G3V9W5_RAT	sp|O88370|PI42C_RAT Phosphatidylinositol 5-phosphate 4-kinase type-2 gamma OS=Rattus norvegicus OX=10116 GN=Pip4k2c PE=1 SV=1;tr|G3V9W5|G3V9W5_RAT Phosphatidylinositol 5-phosphate 4-kinase type-2 gamma OS=Rattus norvegicus OX=10116 GN=Pip4k2c PE=1 SV=1	2	2	2	6.9	47.048	420;421	0	2.515	3718100	1
tr|F1LPG3|F1LPG3_RAT;sp|O88588|PACS1_RAT	tr|F1LPG3|F1LPG3_RAT Phosphofurin acidic cluster sorting protein 1 OS=Rattus norvegicus OX=10116 GN=Pacs1 PE=1 SV=1;sp|O88588|PACS1_RAT Phosphofurin acidic cluster sorting protein 1 OS=Rattus norvegicus OX=10116 GN=Pacs1 PE=1 SV=1	2	3	3	3.2	104.75	961;961	0	3.7405	2541700	3
sp|O88664|TAOK1_RAT;tr|F1M9G6|F1M9G6_RAT;tr|A0A0G2JXV6|A0A0G2JXV6_RAT;tr|F1LSD5|F1LSD5_RAT;tr|A0A0G2K1M0|A0A0G2K1M0_RAT;sp|Q9JLS3|TAOK2_RAT	sp|O88664|TAOK1_RAT Serine/threonine-protein kinase TAO1 OS=Rattus norvegicus OX=10116 GN=Taok1 PE=1 SV=1;tr|F1M9G6|F1M9G6_RAT Serine/threonine-protein kinase TAO1 OS=Rattus norvegicus OX=10116 GN=Taok1 PE=1 SV=3	6	7	5	7.2	115.95	1001;992;1055;1056;1235;1235	0	18.554	24171000	7
sp|O88764|DAPK3_RAT	sp|O88764|DAPK3_RAT Death-associated protein kinase 3 OS=Rattus norvegicus OX=10116 GN=Dapk3 PE=1 SV=1	1	1	1	2.9	51.449	448	0	3.4405	4736000	1
sp|O88767|PARK7_RAT	sp|O88767|PARK7_RAT Parkinson disease protein 7 homolog OS=Rattus norvegicus OX=10116 GN=Park7 PE=1 SV=1	1	2	2	22.2	19.974	189	0.0035751	1.2194	3233200	1
tr|F1LMP9|F1LMP9_RAT;sp|O88797|DAB2_RAT	tr|F1LMP9|F1LMP9_RAT Disabled homolog 2 OS=Rattus norvegicus OX=10116 GN=Dab2 PE=1 SV=3;sp|O88797|DAB2_RAT Disabled homolog 2 OS=Rattus norvegicus OX=10116 GN=Dab2 PE=1 SV=1	2	4	4	5.9	82.218	766;768	0	6.3767	7843200	4
sp|O88801|HOME2_RAT	sp|O88801|HOME2_RAT Homer protein homolog 2 OS=Rattus norvegicus OX=10116 GN=Homer2 PE=1 SV=1	1	1	1	2.5	40.563	354	0.0031315	1.3332	1031200	1
sp|O88902|PTN23_RAT;tr|F1M951|F1M951_RAT	sp|O88902|PTN23_RAT Tyrosine-protein phosphatase non-receptor type 23 (Fragment) OS=Rattus norvegicus OX=10116 GN=Ptpn23 PE=1 SV=2;tr|F1M951|F1M951_RAT Tyrosine-protein phosphatase non-receptor type 23 OS=Rattus norvegicus OX=10116 GN=Ptpn23 PE=1 SV=1	2	4	4	5.1	163.45	1499;1666	0	7.756	8423400	4
tr|G3V743|G3V743_RAT;tr|A0A0G2K8S6|A0A0G2K8S6_RAT;sp|O88941|MOGS_RAT	tr|G3V743|G3V743_RAT Mannosyl-oligosaccharide glucosidase OS=Rattus norvegicus OX=10116 GN=Mogs PE=3 SV=2;tr|A0A0G2K8S6|A0A0G2K8S6_RAT Glucosidase 1 OS=Rattus norvegicus OX=10116 GN=LOC103692171 PE=1 SV=1;sp|O88941|MOGS_RAT Mannosyl-oligosaccharide glucosi	3	1	1	1.2	81.025	730;834;834	0.0068594	0.97328	0	1
tr|A0A0G2JSU7|A0A0G2JSU7_RAT;sp|O89038|MEF2D_RAT	tr|A0A0G2JSU7|A0A0G2JSU7_RAT Myocyte enhancer factor 2D OS=Rattus norvegicus OX=10116 GN=Mef2d PE=1 SV=1;sp|O89038|MEF2D_RAT Myocyte-specific enhancer factor 2D OS=Rattus norvegicus OX=10116 GN=Mef2d PE=1 SV=1	2	2	2	6.9	54.241	507;507	0	2.9338	5056300	2
sp|O89044|PRI2_RAT;tr|Q4V8C0|Q4V8C0_RAT	sp|O89044|PRI2_RAT DNA primase large subunit OS=Rattus norvegicus OX=10116 GN=Prim2 PE=2 SV=1;tr|Q4V8C0|Q4V8C0_RAT DNA primase large subunit OS=Rattus norvegicus OX=10116 GN=Prim2 PE=2 SV=1	2	2	2	4.9	58.602	507;484	0	2.441	2714400	2
tr|G3V940|G3V940_RAT;sp|O89046|COR1B_RAT	tr|G3V940|G3V940_RAT Coronin OS=Rattus norvegicus OX=10116 GN=Coro1b PE=1 SV=1;sp|O89046|COR1B_RAT Coronin-1B OS=Rattus norvegicus OX=10116 GN=Coro1b PE=1 SV=1	2	3	3	8.9	53.938	484;484	0.00056433	1.9073	7530900	3
sp|P00762|TRY1_RAT	sp|P00762|TRY1_RAT Anionic trypsin-1 OS=Rattus norvegicus OX=10116 GN=Prss1 PE=1 SV=1	1	1	1	8.1	25.959	246	0	3.6791	187190000	5
tr|D4A4D5|D4A4D5_RAT;tr|D3ZN03|D3ZN03_RAT;sp|P02401|RLA2_RAT	tr|D4A4D5|D4A4D5_RAT 60S acidic ribosomal protein P2 OS=Rattus norvegicus OX=10116 GN=LOC498555 PE=3 SV=1;tr|D3ZN03|D3ZN03_RAT 60S acidic ribosomal protein P2 OS=Rattus norvegicus OX=10116 GN=LOC100362751 PE=1 SV=1;sp|P02401|RLA2_RAT 60S acidic ribosomal p	3	1	1	10.4	11.706	115;115;115	0.005015	1.0951	0	1
sp|P02454|CO1A1_RAT	sp|P02454|CO1A1_RAT Collagen alpha-1(I) chain OS=Rattus norvegicus OX=10116 GN=Col1a1 PE=1 SV=5	1	8	7	7	137.95	1453	0	20.289	18703000	7
tr|Q6P6G9|Q6P6G9_RAT;tr|Q5I0M7|Q5I0M7_RAT;sp|P04256|ROA1_RAT;tr|D4ACJ7|D4ACJ7_RAT;tr|F1M2S4|F1M2S4_RAT;tr|F1M6C7|F1M6C7_RAT	tr|Q6P6G9|Q6P6G9_RAT Helix-destabilizing protein OS=Rattus norvegicus OX=10116 GN=Hnrnpa1 PE=1 SV=1;tr|Q5I0M7|Q5I0M7_RAT Helix-destabilizing protein OS=Rattus norvegicus OX=10116 GN=Hnrnpa1 PE=1 SV=1;sp|P04256|ROA1_RAT Heterogeneous nuclear ribonucleoprote	6	17	13	41.2	33.619	313;320;320;255;158;236	0	180.08	2937700000	84
sp|P04642|LDHA_RAT	sp|P04642|LDHA_RAT L-lactate dehydrogenase A chain OS=Rattus norvegicus OX=10116 GN=Ldha PE=1 SV=1	1	4	4	15.7	36.45	332	0	10.13	3900200	6
tr|A0A0H2UHQ8|A0A0H2UHQ8_RAT;tr|D3ZFA8|D3ZFA8_RAT;sp|P04644|RS17_RAT;tr|D3ZKG6|D3ZKG6_RAT;tr|D3ZHU9|D3ZHU9_RAT;tr|M0R8M8|M0R8M8_RAT;tr|F1M5B1|F1M5B1_RAT;tr|D3ZM01|D3ZM01_RAT	tr|A0A0H2UHQ8|A0A0H2UHQ8_RAT 40S ribosomal protein S17 OS=Rattus norvegicus OX=10116 GN=Rps17 PE=3 SV=1;tr|D3ZFA8|D3ZFA8_RAT 40S ribosomal protein S17 OS=Rattus norvegicus OX=10116 GN=LOC100362366 PE=3 SV=1;sp|P04644|RS17_RAT 40S ribosomal protein S17 OS=R	8	8	8	56.7	15.379	134;135;135;135;136;135;135;139	0	63.984	581970000	29
sp|P04762|CATA_RAT	sp|P04762|CATA_RAT Catalase OS=Rattus norvegicus OX=10116 GN=Cat PE=1 SV=3	1	4	4	10.2	59.756	527	0	4.5603	14518000	4
sp|P04785|PDIA1_RAT	sp|P04785|PDIA1_RAT Protein disulfide-isomerase OS=Rattus norvegicus OX=10116 GN=P4hb PE=1 SV=2	1	17	17	44.2	56.951	509	0	109.28	161090000	24
sp|P04797|G3P_RAT;tr|M0R590|M0R590_RAT;tr|D3ZGY4|D3ZGY4_RAT;tr|M0R660|M0R660_RAT;tr|E9PTN6|E9PTN6_RAT;tr|E9PTV9|E9PTV9_RAT;tr|D3ZWV2|D3ZWV2_RAT;tr|F1LUV3|F1LUV3_RAT;tr|B1WBQ8|B1WBQ8_RAT;sp|Q9ESV6|G3PT_RAT;tr|D3ZQT0|D3ZQT0_RAT;tr|F1LUI2|F1LUI2_RAT;tr|F1M2N4|F1M2N4_RAT;tr|F1M269|F1M269_RAT;tr|F1M4G6|F1M4G6_RAT;tr|D3ZME3|D3ZME3_RAT;tr|F1LU03|F1LU03_RAT;tr|Q498M9|Q498M9_RAT;tr|A0A0G2JYY8|A0A0G2JYY8_R…	sp|P04797|G3P_RAT Glyceraldehyde-3-phosphate dehydrogenase OS=Rattus norvegicus OX=10116 GN=Gapdh PE=1 SV=3;tr|M0R590|M0R590_RAT Glyceraldehyde-3-phosphate dehydrogenase OS=Rattus norvegicus OX=10116 GN=LOC108351137 PE=3 SV=1;tr|D3ZGY4|D3ZGY4_RAT Glycerald	21	24	12	52	35.828	333;333;333;333;333;333;325;326;432;432;332;198;280;258;319;310;299;335;335;257;142	0	180.27	8288100000	125
sp|P04897|GNAI2_RAT;sp|P10824|GNAI1_RAT;sp|P59215|GNAO_RAT;tr|Q5EEY3|Q5EEY3_RAT;tr|D3ZSS5|D3ZSS5_RAT;tr|D4AA42|D4AA42_RAT;sp|P29348|GNAT3_RAT;tr|M0R9J4|M0R9J4_RAT;tr|G3V8E8|G3V8E8_RAT;sp|P38406|GNAL_RAT;tr|A0A0G2K526|A0A0G2K526_RAT;tr|A0A0G2JWA1|A0A0G2JWA1_RAT	sp|P04897|GNAI2_RAT Guanine nucleotide-binding protein G(i) subunit alpha-2 OS=Rattus norvegicus OX=10116 GN=Gnai2 PE=1 SV=3;sp|P10824|GNAI1_RAT Guanine nucleotide-binding protein G(i) subunit alpha-1 OS=Rattus norvegicus OX=10116 GN=Gnai1 PE=1 SV=3	12	5	2	7.3	40.499	355;354;354;172;350;354;354;371;378;381;447;898	0	21.399	20384000	7
sp|P04937|FINC_RAT;tr|A0A096P6L8|A0A096P6L8_RAT;tr|F1LST1|F1LST1_RAT	sp|P04937|FINC_RAT Fibronectin OS=Rattus norvegicus OX=10116 GN=Fn1 PE=1 SV=2;tr|A0A096P6L8|A0A096P6L8_RAT Fibronectin OS=Rattus norvegicus OX=10116 GN=Fn1 PE=1 SV=2;tr|F1LST1|F1LST1_RAT Fibronectin OS=Rattus norvegicus OX=10116 GN=Fn1 PE=1 SV=3	3	20	20	15.7	272.51	2477;2477;2387	0	104.54	102590000	26
sp|P04961|PCNA_RAT	sp|P04961|PCNA_RAT Proliferating cell nuclear antigen OS=Rattus norvegicus OX=10116 GN=Pcna PE=1 SV=1	1	4	4	24.9	28.748	261	0	12.444	31432000	4
sp|P05197|EF2_RAT	sp|P05197|EF2_RAT Elongation factor 2 OS=Rattus norvegicus OX=10116 GN=Eef2 PE=1 SV=4	1	12	11	18.9	95.283	858	0	29.046	63702000	19
tr|F1LND7|F1LND7_RAT;sp|P05369|FPPS_RAT;tr|A0A0G2JXT3|A0A0G2JXT3_RAT;tr|Q7TPK0|Q7TPK0_RAT	tr|F1LND7|F1LND7_RAT Farnesyl pyrophosphate synthase OS=Rattus norvegicus OX=10116 GN=Fdps PE=1 SV=3;sp|P05369|FPPS_RAT Farnesyl pyrophosphate synthase OS=Rattus norvegicus OX=10116 GN=Fdps PE=2 SV=2;tr|A0A0G2JXT3|A0A0G2JXT3_RAT Farnesyl pyrophosphate synt	4	3	3	11	40.803	353;353;420;879	0	9.9527	26942000	10
sp|P05370|G6PD_RAT	sp|P05370|G6PD_RAT Glucose-6-phosphate 1-dehydrogenase OS=Rattus norvegicus OX=10116 GN=G6pdx PE=1 SV=3	1	3	3	9.3	59.375	515	0	5.874	12761000	5
sp|P05942|S10A4_RAT	sp|P05942|S10A4_RAT Protein S100-A4 OS=Rattus norvegicus OX=10116 GN=S100a4 PE=2 SV=1	1	3	3	24.8	11.776	101	0	12.022	24948000	7
sp|P05982|NQO1_RAT	sp|P05982|NQO1_RAT NAD(P)H dehydrogenase [quinone] 1 OS=Rattus norvegicus OX=10116 GN=Nqo1 PE=1 SV=4	1	1	1	3.6	30.946	274	0.00056593	1.9209	0	1
sp|P06349|H1T_RAT;tr|A0A0G2K654|A0A0G2K654_RAT;sp|P15865|H14_RAT;tr|M0R7B4|M0R7B4_RAT	sp|P06349|H1T_RAT Histone H1t OS=Rattus norvegicus OX=10116 GN=H1-6 PE=1 SV=2;tr|A0A0G2K654|A0A0G2K654_RAT H1.2 linker histone, cluster member OS=Rattus norvegicus OX=10116 GN=Hist1h1c PE=1 SV=1;sp|P15865|H14_RAT Histone H1.4 OS=Rattus norvegicus OX=10116	4	1	1	5.3	21.725	208;212;219;220	0.0035769	1.223	2760200	1
sp|P06685|AT1A1_RAT	sp|P06685|AT1A1_RAT Sodium/potassium-transporting ATPase subunit alpha-1 OS=Rattus norvegicus OX=10116 GN=Atp1a1 PE=1 SV=1	1	2	2	2.3	113.05	1023	0	3.7091	4483400	2
sp|P06761|BIP_RAT	sp|P06761|BIP_RAT Endoplasmic reticulum chaperone BiP OS=Rattus norvegicus OX=10116 GN=Hspa5 PE=1 SV=1	1	23	21	39.1	72.346	654	0	132.36	384030000	41
sp|P06766|DPOLB_RAT	sp|P06766|DPOLB_RAT DNA polymerase beta OS=Rattus norvegicus OX=10116 GN=Polb PE=1 SV=4	1	1	1	3	38.326	335	0.0011161	1.8374	0	1
sp|P07150|ANXA1_RAT	sp|P07150|ANXA1_RAT Annexin A1 OS=Rattus norvegicus OX=10116 GN=Anxa1 PE=1 SV=2	1	7	7	29.8	38.829	346	0	20.55	23663000	8
tr|A0A096MJI9|A0A096MJI9_RAT;sp|P07340|AT1B1_RAT	tr|A0A096MJI9|A0A096MJI9_RAT Sodium/potassium-transporting ATPase subunit beta (Fragment) OS=Rattus norvegicus OX=10116 GN=Atp1b1 PE=1 SV=6;sp|P07340|AT1B1_RAT Sodium/potassium-transporting ATPase subunit beta-1 OS=Rattus norvegicus OX=10116 GN=Atp1b1 PE=1	2	1	1	7.7	16.58	143;304	0.00056402	1.9052	2464600	1
tr|Q68FZ8|Q68FZ8_RAT;sp|P07633|PCCB_RAT	tr|Q68FZ8|Q68FZ8_RAT Propionyl coenzyme A carboxylase, beta polypeptide OS=Rattus norvegicus OX=10116 GN=Pccb PE=1 SV=1;sp|P07633|PCCB_RAT Propionyl-CoA carboxylase beta chain, mitochondrial OS=Rattus norvegicus OX=10116 GN=Pccb PE=2 SV=1	2	1	1	2.8	58.678	541;541	0.0068695	0.97729	0	1
sp|P08430|UD16_RAT	sp|P08430|UD16_RAT UDP-glucuronosyltransferase 1-6 OS=Rattus norvegicus OX=10116 GN=Ugt1a6 PE=1 SV=1	1	1	1	1.5	60.131	529	0.0073278	0.96464	770200	1
sp|P08461|ODP2_RAT	sp|P08461|ODP2_RAT Dihydrolipoyllysine-residue acetyltransferase component of pyruvate dehydrogenase complex, mitochondrial OS=Rattus norvegicus OX=10116 GN=Dlat PE=1 SV=3	1	1	1	2.8	67.165	632	0	2.1243	667240	1
tr|G3V796|G3V796_RAT;sp|P08503|ACADM_RAT	tr|G3V796|G3V796_RAT Medium-chain specific acyl-CoA dehydrogenase, mitochondrial OS=Rattus norvegicus OX=10116 GN=Acadm PE=1 SV=1;sp|P08503|ACADM_RAT Medium-chain specific acyl-CoA dehydrogenase, mitochondrial OS=Rattus norvegicus OX=10116 GN=Acadm PE=1 SV	2	5	5	15.9	46.571	421;421	0	27.503	27035000	5
tr|A0A0G2JXB1|A0A0G2JXB1_RAT;sp|P08699|LEG3_RAT;tr|A0A0G2JXN6|A0A0G2JXN6_RAT	tr|A0A0G2JXB1|A0A0G2JXB1_RAT Galectin OS=Rattus norvegicus OX=10116 GN=Lgals3 PE=1 SV=1;sp|P08699|LEG3_RAT Galectin-3 OS=Rattus norvegicus OX=10116 GN=Lgals3 PE=1 SV=4;tr|A0A0G2JXN6|A0A0G2JXN6_RAT Galectin OS=Rattus norvegicus OX=10116 GN=Lgals3 PE=1 SV=1	3	5	5	19.4	26.335	252;262;265	0	48.628	223790000	10
sp|P08753|GNAI3_RAT	sp|P08753|GNAI3_RAT Guanine nucleotide-binding protein G(i) subunit alpha-3 OS=Rattus norvegicus OX=10116 GN=Gnai3 PE=1 SV=3	1	4	1	4.5	40.522	354	0.0050226	1.1078	793170	2
sp|P09760|FER_RAT;tr|A0A140TAC4|A0A140TAC4_RAT;tr|F1LPI8|F1LPI8_RAT	sp|P09760|FER_RAT Tyrosine-protein kinase Fer OS=Rattus norvegicus OX=10116 GN=Fer PE=1 SV=2;tr|A0A140TAC4|A0A140TAC4_RAT Tyrosine-protein kinase OS=Rattus norvegicus OX=10116 GN=Fer PE=1 SV=1;tr|F1LPI8|F1LPI8_RAT Tyrosine-protein kinase OS=Rattus norvegic	3	2	2	4	94.313	823;822;453	0.0021448	1.5178	1225300	2
sp|P09951|SYN1_RAT	sp|P09951|SYN1_RAT Synapsin-1 OS=Rattus norvegicus OX=10116 GN=Syn1 PE=1 SV=3	1	1	1	1.4	73.987	704	0	2.1777	1892700	1
sp|P0C089|PTPM1_RAT;tr|G3V7B6|G3V7B6_RAT	sp|P0C089|PTPM1_RAT Phosphatidylglycerophosphatase and protein-tyrosine phosphatase 1 OS=Rattus norvegicus OX=10116 GN=Ptpmt1 PE=1 SV=1;tr|G3V7B6|G3V7B6_RAT Phosphatidylglycerophosphatase and protein-tyrosine phosphatase 1 OS=Rattus norvegicus OX=10116 GN=	2	1	1	6.7	21.886	193;251	0	3.7191	1794800	1
sp|P0C0A1|VPS25_RAT	sp|P0C0A1|VPS25_RAT Vacuolar protein-sorting-associated protein 25 OS=Rattus norvegicus OX=10116 GN=Vps25 PE=1 SV=1	1	2	2	16.5	20.762	176	0	2.5768	2738800	2
tr|A0A0A0MXW3|A0A0A0MXW3_RAT;tr|D4AEC0|D4AEC0_RAT;sp|P0C0S7|H2AZ_RAT	tr|A0A0A0MXW3|A0A0A0MXW3_RAT Histone H2A OS=Rattus norvegicus OX=10116 GN=H2afz PE=3 SV=1;tr|D4AEC0|D4AEC0_RAT Histone H2A OS=Rattus norvegicus OX=10116 GN=H2afv PE=3 SV=1;sp|P0C0S7|H2AZ_RAT Histone H2A.Z OS=Rattus norvegicus OX=10116 GN=H2az1 PE=1 SV=2	3	5	3	41.7	13.421	127;128;128	0	20.95	106130000	7
tr|A0A0G2JSX8|A0A0G2JSX8_RAT;sp|P0C0T2|ANKS6_RAT	tr|A0A0G2JSX8|A0A0G2JSX8_RAT Ankyrin repeat and SAM domain-containing protein 6 OS=Rattus norvegicus OX=10116 GN=Anks6 PE=4 SV=1;sp|P0C0T2|ANKS6_RAT Ankyrin repeat and SAM domain-containing protein 6 OS=Rattus norvegicus OX=10116 GN=Anks6 PE=1 SV=2	2	1	1	1.9	83.081	779;885	0.0064229	0.99759	1332300	1
sp|P0C1X8|AAK1_RAT;tr|F1LRI7|F1LRI7_RAT	sp|P0C1X8|AAK1_RAT AP2-associated protein kinase 1 OS=Rattus norvegicus OX=10116 GN=Aak1 PE=1 SV=1;tr|F1LRI7|F1LRI7_RAT AP2-associated protein kinase 1 OS=Rattus norvegicus OX=10116 GN=Aak1 PE=1 SV=2	2	5	5	9.1	103.76	962;963	0	8.416	20860000	4
tr|D3ZX69|D3ZX69_RAT;sp|P0C2C4|RM10_RAT	tr|D3ZX69|D3ZX69_RAT 39S ribosomal protein L10, mitochondrial OS=Rattus norvegicus OX=10116 GN=Mrpl10 PE=1 SV=1;sp|P0C2C4|RM10_RAT 39S ribosomal protein L10, mitochondrial OS=Rattus norvegicus OX=10116 GN=Mrpl10 PE=1 SV=1	2	1	1	7.3	29.465	262;263	0	7.4965	2015600	1
tr|A0A0G2K9I7|A0A0G2K9I7_RAT;tr|A0A0G2JVM0|A0A0G2JVM0_RAT;tr|A0A0G2JUB9|A0A0G2JUB9_RAT;sp|P0C2X9|AL4A1_RAT;tr|A0A0G2JUT5|A0A0G2JUT5_RAT	tr|A0A0G2K9I7|A0A0G2K9I7_RAT Multifunctional fusion protein OS=Rattus norvegicus OX=10116 GN=Aldh4a1 PE=1 SV=1;tr|A0A0G2JVM0|A0A0G2JVM0_RAT Multifunctional fusion protein OS=Rattus norvegicus OX=10116 GN=Aldh4a1 PE=1 SV=1;tr|A0A0G2JUB9|A0A0G2JUB9_RAT Multi	5	5	5	11.7	57.787	528;562;563;563;1463	0	15.976	20886000	4
sp|P0C5H9|MANF_RAT	sp|P0C5H9|MANF_RAT Mesencephalic astrocyte-derived neurotrophic factor OS=Rattus norvegicus OX=10116 GN=Manf PE=1 SV=1	1	1	1	9.5	20.388	179	0	1.9782	1691000	1
tr|A0A0H2UHQ3|A0A0H2UHQ3_RAT;sp|P0C5W1|MAP1S_RAT	tr|A0A0H2UHQ3|A0A0H2UHQ3_RAT Microtubule-associated protein 1S OS=Rattus norvegicus OX=10116 GN=Map1s PE=1 SV=1;sp|P0C5W1|MAP1S_RAT Microtubule-associated protein 1S OS=Rattus norvegicus OX=10116 GN=Map1s PE=1 SV=1	2	11	11	15.9	102.43	968;972	0	44.374	62703000	19
tr|A0A0G2K9M7|A0A0G2K9M7_RAT;sp|P0C606|SGF29_RAT	tr|A0A0G2K9M7|A0A0G2K9M7_RAT SAGA-associated factor 29 OS=Rattus norvegicus OX=10116 GN=Sgf29 PE=4 SV=1;sp|P0C606|SGF29_RAT SAGA-associated factor 29 OS=Rattus norvegicus OX=10116 GN=Sgf29 PE=1 SV=1	2	2	2	13.2	30.05	265;293	0	2.0564	3394500	2
sp|P0C8E4|M3K7_RAT	sp|P0C8E4|M3K7_RAT Mitogen-activated protein kinase kinase kinase 7 OS=Rattus norvegicus OX=10116 GN=Map3k7 PE=1 SV=1	1	4	4	7.4	67.199	606	0	10.147	14821000	7
sp|P62986|RL40_RAT;tr|F1LU69|F1LU69_RAT;sp|P62982|RS27A_RAT;sp|P0CG51|UBB_RAT;tr|F1LML2|F1LML2_RAT;sp|Q63429|UBC_RAT;tr|F1M927|F1M927_RAT	sp|P62986|RL40_RAT Ubiquitin-60S ribosomal protein L40 OS=Rattus norvegicus OX=10116 GN=Uba52 PE=1 SV=2;tr|F1LU69|F1LU69_RAT 40S ribosomal protein S27a OS=Rattus norvegicus OX=10116 GN=Rps27a-ps28 PE=3 SV=3;sp|P62982|RS27A_RAT Ubiquitin-40S ribosomal prote	7	2	2	19.5	14.728	128;150;156;305;810;810;154	0	18.94	23356000	4
sp|P0DL28|FBXW8_RAT;tr|A0A0G2JUJ2|A0A0G2JUJ2_RAT;tr|F1M675|F1M675_RAT	sp|P0DL28|FBXW8_RAT F-box/WD repeat-containing protein 8 OS=Rattus norvegicus OX=10116 GN=Fbxw8 PE=1 SV=1;tr|A0A0G2JUJ2|A0A0G2JUJ2_RAT F-box and WD-40 domain protein 8 (Predicted) OS=Rattus norvegicus OX=10116 GN=Fbxw8 PE=4 SV=1;tr|F1M675|F1M675_RAT F-box/	3	2	2	6.9	67.818	596;326;490	0	9.3916	2582700	2
sp|P0DP31|CALM3_RAT;sp|P0DP30|CALM2_RAT;sp|P0DP29|CALM1_RAT;sp|Q5U206|CALL3_RAT;tr|D4ABV5|D4ABV5_RAT	sp|P0DP31|CALM3_RAT Calmodulin-3 OS=Rattus norvegicus OX=10116 GN=Calm3 PE=1 SV=1;sp|P0DP30|CALM2_RAT Calmodulin-2 OS=Rattus norvegicus OX=10116 GN=Calm2 PE=1 SV=1;sp|P0DP29|CALM1_RAT Calmodulin-1 OS=Rattus norvegicus OX=10116 GN=Calm1 PE=1 SV=1;sp|Q5U206|	5	2	2	17.4	16.837	149;149;149;149;149	0	5.9198	7197700	1
tr|A0A0G2K2E4|A0A0G2K2E4_RAT;sp|P10111|PPIA_RAT;tr|A0A0G2K1P0|A0A0G2K1P0_RAT	tr|A0A0G2K2E4|A0A0G2K2E4_RAT Peptidyl-prolyl cis-trans isomerase OS=Rattus norvegicus OX=10116 GN=LOC100911252 PE=3 SV=1;sp|P10111|PPIA_RAT Peptidyl-prolyl cis-trans isomerase A OS=Rattus norvegicus OX=10116 GN=Ppia PE=1 SV=2;tr|A0A0G2K1P0|A0A0G2K1P0_RAT P	3	2	2	16.5	17.822	164;164;167	0	5.0382	6435800	2
sp|P10158|FOSL1_RAT	sp|P10158|FOSL1_RAT Fos-related antigen 1 OS=Rattus norvegicus OX=10116 GN=Fosl1 PE=2 SV=1	1	1	1	6.2	30.115	275	0	1.9312	3136200	1
sp|P10361|P53_RAT;tr|Q9EQL0|Q9EQL0_RAT;tr|M0R497|M0R497_RAT	sp|P10361|P53_RAT Cellular tumor antigen p53 OS=Rattus norvegicus OX=10116 GN=Tp53 PE=1 SV=1;tr|Q9EQL0|Q9EQL0_RAT Cellular tumor antigen p53 OS=Rattus norvegicus OX=10116 GN=Tp53 PE=2 SV=1	3	3	3	15.3	43.451	391;271;261	0	13.228	14794000	4
tr|G3V6H0|G3V6H0_RAT;sp|P10536|RAB1B_RAT;sp|P35281|RAB10_RAT;sp|P35286|RAB13_RAT;sp|P70550|RAB8B_RAT;sp|P35280|RAB8A_RAT;sp|P35289|RAB15_RAT	tr|G3V6H0|G3V6H0_RAT RCG48149, isoform CRA_b OS=Rattus norvegicus OX=10116 GN=LOC100363782 PE=1 SV=1;sp|P10536|RAB1B_RAT Ras-related protein Rab-1B OS=Rattus norvegicus OX=10116 GN=Rab1b PE=1 SV=1	7	4	2	18.4	22.177	201;201;200;203;207;207;212	0	12.687	38840000	4
tr|G3V6D3|G3V6D3_RAT;sp|P10719|ATPB_RAT	tr|G3V6D3|G3V6D3_RAT ATP synthase subunit beta OS=Rattus norvegicus OX=10116 GN=Atp5f1b PE=1 SV=1;sp|P10719|ATPB_RAT ATP synthase subunit beta, mitochondrial OS=Rattus norvegicus OX=10116 GN=Atp5f1b PE=1 SV=2	2	17	17	57.5	56.344	529;529	0	92.244	268100000	31
sp|P10860|DHE3_RAT	sp|P10860|DHE3_RAT Glutamate dehydrogenase 1, mitochondrial OS=Rattus norvegicus OX=10116 GN=Glud1 PE=1 SV=2	1	3	3	6.3	61.415	558	0	4.7107	5529500	3
tr|A0A0G2K2S2|A0A0G2K2S2_RAT;sp|P11167|GTR1_RAT	tr|A0A0G2K2S2|A0A0G2K2S2_RAT Glucose transporter type 1, erythrocyte/brain OS=Rattus norvegicus OX=10116 GN=Slc2a1 PE=1 SV=1;sp|P11167|GTR1_RAT Solute carrier family 2, facilitated glucose transporter member 1 OS=Rattus norvegicus OX=10116 GN=Slc2a1 PE=1 S	2	1	1	1.6	53.88	491;492	0.0040547	1.1716	494040	2
tr|A0A0G2JWR7|A0A0G2JWR7_RAT;sp|Q5QJV7|ERR1_RAT;sp|P11475|ERR2_RAT	tr|A0A0G2JWR7|A0A0G2JWR7_RAT Steroid hormone receptor ERR1 OS=Rattus norvegicus OX=10116 GN=Esrra PE=1 SV=1;sp|Q5QJV7|ERR1_RAT Steroid hormone receptor ERR1 OS=Rattus norvegicus OX=10116 GN=Esrra PE=1 SV=2;sp|P11475|ERR2_RAT Steroid hormone receptor ERR2 O	3	1	1	2.1	45.307	421;422;433	0.0040445	1.163	879320	1
sp|P11598|PDIA3_RAT;tr|A0A0H2UHM5|A0A0H2UHM5_RAT	sp|P11598|PDIA3_RAT Protein disulfide-isomerase A3 OS=Rattus norvegicus OX=10116 GN=Pdia3 PE=1 SV=2;tr|A0A0H2UHM5|A0A0H2UHM5_RAT Protein disulfide-isomerase OS=Rattus norvegicus OX=10116 GN=Pdia3 PE=1 SV=1	2	10	10	24.4	56.623	505;510	0	32.993	83687000	14
sp|P11730|KCC2G_RAT	sp|P11730|KCC2G_RAT Calcium/calmodulin-dependent protein kinase type II subunit gamma OS=Rattus norvegicus OX=10116 GN=Camk2g PE=1 SV=1	1	4	2	4.2	59.037	527	0	5.9191	4970100	2
tr|F1LN88|F1LN88_RAT;sp|P11884|ALDH2_RAT	tr|F1LN88|F1LN88_RAT Aldehyde dehydrogenase, mitochondrial OS=Rattus norvegicus OX=10116 GN=Aldh2 PE=1 SV=2;sp|P11884|ALDH2_RAT Aldehyde dehydrogenase, mitochondrial OS=Rattus norvegicus OX=10116 GN=Aldh2 PE=1 SV=1	2	2	2	5	56.516	519;519	0	3.5113	4910400	2
sp|P11980|KPYM_RAT	sp|P11980|KPYM_RAT Pyruvate kinase PKM OS=Rattus norvegicus OX=10116 GN=Pkm PE=1 SV=3	1	26	3	6	57.817	531	0	136.77	1519800000	76
sp|P13084|NPM_RAT;tr|D3ZXI2|D3ZXI2_RAT;tr|D3ZP59|D3ZP59_RAT;tr|F7FKF2|F7FKF2_RAT	sp|P13084|NPM_RAT Nucleophosmin OS=Rattus norvegicus OX=10116 GN=Npm1 PE=1 SV=1	4	5	5	24.3	32.56	292;243;247;708	0	13.007	42762000	4
sp|P13086|SUCA_RAT;tr|A0A0H2UHE1|A0A0H2UHE1_RAT	sp|P13086|SUCA_RAT Succinate--CoA ligase [ADP/GDP-forming] subunit alpha, mitochondrial OS=Rattus norvegicus OX=10116 GN=Suclg1 PE=2 SV=2;tr|A0A0H2UHE1|A0A0H2UHE1_RAT Succinate--CoA ligase [ADP/GDP-forming] subunit alpha, mitochondrial OS=Rattus norvegicus	2	4	4	16.8	36.148	346;360	0	7.3091	10107000	4
sp|P13383|NUCL_RAT;tr|Q5U328|Q5U328_RAT	sp|P13383|NUCL_RAT Nucleolin OS=Rattus norvegicus OX=10116 GN=Ncl PE=1 SV=3;tr|Q5U328|Q5U328_RAT Nucleolin OS=Rattus norvegicus OX=10116 GN=Ncl PE=1 SV=1	2	15	15	23.7	77.146	713;714	0	111.56	179250000	27
tr|Q6PDV6|Q6PDV6_RAT;sp|P13471|RS14_RAT;tr|F1MA00|F1MA00_RAT;tr|D4A290|D4A290_RAT	tr|Q6PDV6|Q6PDV6_RAT 40S ribosomal protein S14 OS=Rattus norvegicus OX=10116 GN=LOC100911847 PE=1 SV=1;sp|P13471|RS14_RAT 40S ribosomal protein S14 OS=Rattus norvegicus OX=10116 GN=Rps14 PE=2 SV=3	4	6	6	64.9	16.273	151;151;146;160	0	49.64	929210000	19
sp|P13803|ETFA_RAT	sp|P13803|ETFA_RAT Electron transfer flavoprotein subunit alpha, mitochondrial OS=Rattus norvegicus OX=10116 GN=Etfa PE=1 SV=4	1	2	2	10.8	34.951	333	0	6.3322	1476500	2
sp|P13832|MRLCA_RAT;tr|A0A0G2JSW0|A0A0G2JSW0_RAT;sp|P18666|ML12B_RAT;tr|B0BMS8|B0BMS8_RAT;sp|Q64122|MYL9_RAT	sp|P13832|MRLCA_RAT Myosin regulatory light chain RLC-A OS=Rattus norvegicus OX=10116 GN=Rlc-a PE=2 SV=2;tr|A0A0G2JSW0|A0A0G2JSW0_RAT Myosin regulatory light chain 12B OS=Rattus norvegicus OX=10116 GN=Myl12b PE=4 SV=1;sp|P18666|ML12B_RAT Myosin regulatory	5	7	7	47.1	19.895	172;172;172;172;171	0	40.975	93852000	11
sp|P13941|CO3A1_RAT	sp|P13941|CO3A1_RAT Collagen alpha-1(III) chain OS=Rattus norvegicus OX=10116 GN=Col3a1 PE=2 SV=3	1	2	2	2.9	138.93	1463	0	9.7598	1452700	1
sp|P15178|SYDC_RAT	sp|P15178|SYDC_RAT Aspartate--tRNA ligase, cytoplasmic OS=Rattus norvegicus OX=10116 GN=Dars1 PE=1 SV=1	1	3	3	8.2	57.126	501	0	7.3731	2924700	3
sp|P15650|ACADL_RAT	sp|P15650|ACADL_RAT Long-chain specific acyl-CoA dehydrogenase, mitochondrial OS=Rattus norvegicus OX=10116 GN=Acadl PE=1 SV=1	1	7	7	18.4	47.872	430	0	23.241	64110000	8
sp|P15791|KCC2D_RAT;tr|G3V9G3|G3V9G3_RAT;sp|P08413|KCC2B_RAT;tr|F1LNI8|F1LNI8_RAT;tr|F1LUE2|F1LUE2_RAT;tr|F1LZG4|F1LZG4_RAT;tr|A0A0G2JUV8|A0A0G2JUV8_RAT;sp|P11275|KCC2A_RAT;tr|F1M3F8|F1M3F8_RAT	sp|P15791|KCC2D_RAT Calcium/calmodulin-dependent protein kinase type II subunit delta OS=Rattus norvegicus OX=10116 GN=Camk2d PE=1 SV=1	9	8	6	13.3	60.08	533;542;542;589;666;475;475;478;533	0	50.501	60377000	10
sp|P15999|ATPA_RAT;tr|F1LP05|F1LP05_RAT;tr|A0A0G2K099|A0A0G2K099_RAT	sp|P15999|ATPA_RAT ATP synthase subunit alpha, mitochondrial OS=Rattus norvegicus OX=10116 GN=Atp5f1a PE=1 SV=2;tr|F1LP05|F1LP05_RAT ATP synthase subunit alpha OS=Rattus norvegicus OX=10116 GN=Atp5f1a PE=1 SV=1;tr|A0A0G2K099|A0A0G2K099_RAT ATP synthase F1	3	20	20	46.8	59.753	553;553;508	0	122.35	572520000	41
sp|P16232|DHI1_RAT;tr|Q6TUH9|Q6TUH9_RAT	sp|P16232|DHI1_RAT Corticosteroid 11-beta-dehydrogenase isozyme 1 OS=Rattus norvegicus OX=10116 GN=Hsd11b1 PE=1 SV=2;tr|Q6TUH9|Q6TUH9_RAT Corticosteroid 11-beta-dehydrogenase isozyme 1 OS=Rattus norvegicus OX=10116 GN=Hsd11b1 PE=1 SV=1	2	5	5	18.4	31.883	288;1104	0	11.65	42000000	4
sp|P16391|HA12_RAT	sp|P16391|HA12_RAT RT1 class I histocompatibility antigen, AA alpha chain OS=Rattus norvegicus OX=10116 PE=1 SV=2	1	3	2	5.1	41.83	371	0	2.4853	3539400	3
tr|M0R6Y8|M0R6Y8_RAT;sp|P16617|PGK1_RAT	tr|M0R6Y8|M0R6Y8_RAT Phosphoglycerate kinase OS=Rattus norvegicus OX=10116 GN=RGD1560402 PE=3 SV=1;sp|P16617|PGK1_RAT Phosphoglycerate kinase 1 OS=Rattus norvegicus OX=10116 GN=Pgk1 PE=1 SV=2	2	1	1	4.3	41.961	395;417	0.0011117	1.8216	1599200	1
sp|P16636|LYOX_RAT	sp|P16636|LYOX_RAT Protein-lysine 6-oxidase OS=Rattus norvegicus OX=10116 GN=Lox PE=1 SV=2	1	8	8	29.4	46.558	411	0	53.274	166280000	18
tr|D4A6G6|D4A6G6_RAT;sp|P17074|RS19_RAT;tr|A0A0H2UI38|A0A0H2UI38_RAT;tr|F1M764|F1M764_RAT;tr|F1M8C7|F1M8C7_RAT;tr|D3ZGN8|D3ZGN8_RAT;tr|F1LYF3|F1LYF3_RAT;tr|D3ZUD7|D3ZUD7_RAT;tr|D3ZSH6|D3ZSH6_RAT	tr|D4A6G6|D4A6G6_RAT 40S ribosomal protein S19 OS=Rattus norvegicus OX=10116 GN=LOC100362339 PE=3 SV=1;sp|P17074|RS19_RAT 40S ribosomal protein S19 OS=Rattus norvegicus OX=10116 GN=Rps19 PE=2 SV=3;tr|A0A0H2UI38|A0A0H2UI38_RAT 40S ribosomal protein S19 OS=R	9	15	15	66.9	16.117	145;145;157;150;149;152;156;151;147	0	48.789	4101300000	47
tr|A0A0G2JXD0|A0A0G2JXD0_RAT;sp|P17077|RL9_RAT;tr|M0RBD4|M0RBD4_RAT;tr|M0R6B4|M0R6B4_RAT;tr|M0R5Y8|M0R5Y8_RAT;tr|A0A0G2JX41|A0A0G2JX41_RAT;tr|D3ZA49|D3ZA49_RAT	tr|A0A0G2JXD0|A0A0G2JXD0_RAT 60S ribosomal protein L9 OS=Rattus norvegicus OX=10116 GN=LOC103692829 PE=3 SV=1;sp|P17077|RL9_RAT 60S ribosomal protein L9 OS=Rattus norvegicus OX=10116 GN=Rpl9 PE=1 SV=1;tr|M0RBD4|M0RBD4_RAT 60S ribosomal protein L9 OS=Rattus	7	10	5	36.2	21.424	188;192;201;200;198;200;181	0	99.349	1147200000	44
tr|D3ZN79|D3ZN79_RAT;sp|P17078|RL35_RAT;tr|D3Z942|D3Z942_RAT	tr|D3ZN79|D3ZN79_RAT 60S ribosomal protein L35 OS=Rattus norvegicus OX=10116 PE=3 SV=1;sp|P17078|RL35_RAT 60S ribosomal protein L35 OS=Rattus norvegicus OX=10116 GN=Rpl35 PE=1 SV=3;tr|D3Z942|D3Z942_RAT 60S ribosomal protein L35 OS=Rattus norvegicus OX=1011	3	1	1	8.1	14.498	123;123;124	0	2.0085	7270200	1
sp|P63164|RSMN_RAT;sp|P17136|RSMB_RAT;tr|Q5XII7|Q5XII7_RAT	sp|P63164|RSMN_RAT Small nuclear ribonucleoprotein-associated protein N OS=Rattus norvegicus OX=10116 GN=Snrpn PE=2 SV=1;sp|P17136|RSMB_RAT Small nuclear ribonucleoprotein-associated protein B OS=Rattus norvegicus OX=10116 GN=Snrpb PE=2 SV=2	3	5	5	16.2	24.614	240;231;71	0	10.742	98599000	7
sp|P17220|PSA2_RAT	sp|P17220|PSA2_RAT Proteasome subunit alpha type-2 OS=Rattus norvegicus OX=10116 GN=Psma2 PE=1 SV=3	1	1	1	9	25.926	234	0.002633	1.4047	919850	2
sp|P17764|THIL_RAT	sp|P17764|THIL_RAT Acetyl-CoA acetyltransferase, mitochondrial OS=Rattus norvegicus OX=10116 GN=Acat1 PE=1 SV=1	1	4	4	15.6	44.695	424	0	6.8508	14157000	4
sp|P17955|NUP62_RAT	sp|P17955|NUP62_RAT Nuclear pore glycoprotein p62 OS=Rattus norvegicus OX=10116 GN=Nup62 PE=1 SV=1	1	9	9	22.7	53.396	525	0	62.492	52985000	12
tr|Q6P688|Q6P688_RAT;tr|F1LRB8|F1LRB8_RAT;sp|P18298|METK2_RAT;tr|F1LZ34|F1LZ34_RAT;tr|A0A0G2K248|A0A0G2K248_RAT;sp|P13444|METK1_RAT	tr|Q6P688|Q6P688_RAT S-adenosylmethionine synthase OS=Rattus norvegicus OX=10116 GN=Mat2a PE=1 SV=1;tr|F1LRB8|F1LRB8_RAT S-adenosylmethionine synthase OS=Rattus norvegicus OX=10116 GN=Mat2a PE=1 SV=2;sp|P18298|METK2_RAT S-adenosylmethionine synthase isofor	6	10	10	41.4	39.724	362;395;395;395;396;397	0	31.557	116510000	12
sp|P18395|CSDE1_RAT	sp|P18395|CSDE1_RAT Cold shock domain-containing protein E1 OS=Rattus norvegicus OX=10116 GN=Csde1 PE=2 SV=1	1	10	10	16.9	88.894	798	0	40.872	47233000	16
sp|P18420|PSA1_RAT	sp|P18420|PSA1_RAT Proteasome subunit alpha type-1 OS=Rattus norvegicus OX=10116 GN=Psma1 PE=1 SV=2	1	3	3	13.7	29.517	263	0	7.3361	17302000	3
tr|Q6PDW4|Q6PDW4_RAT;sp|P18421|PSB1_RAT	tr|Q6PDW4|Q6PDW4_RAT Proteasome subunit beta OS=Rattus norvegicus OX=10116 GN=Psmb1 PE=1 SV=1;sp|P18421|PSB1_RAT Proteasome subunit beta type-1 OS=Rattus norvegicus OX=10116 GN=Psmb1 PE=1 SV=3	2	2	2	7.5	26.407	240;240	0.0010828	1.6078	4527200	2
tr|Q66HM2|Q66HM2_RAT;sp|P18484|AP2A2_RAT;tr|A0A0G2K943|A0A0G2K943_RAT	tr|Q66HM2|Q66HM2_RAT AP-2 complex subunit alpha OS=Rattus norvegicus OX=10116 GN=Ap2a2 PE=1 SV=1;sp|P18484|AP2A2_RAT AP-2 complex subunit alpha-2 OS=Rattus norvegicus OX=10116 GN=Ap2a2 PE=1 SV=3;tr|A0A0G2K943|A0A0G2K943_RAT AP-2 complex subunit alpha OS=Ra	3	6	4	7.7	104.17	939;938;915	0	4.6365	8800000	6
tr|Q499Q3|Q499Q3_RAT;sp|P18590|MX3_RAT;sp|P18589|MX2_RAT;tr|Q499S4|Q499S4_RAT;sp|P18588|MX1_RAT	tr|Q499Q3|Q499Q3_RAT Interferon-induced GTP-binding protein Mx2 OS=Rattus norvegicus OX=10116 GN=Mx2 PE=1 SV=1;sp|P18590|MX3_RAT Interferon-induced GTP-binding protein Mx3 OS=Rattus norvegicus OX=10116 GN=Mx3 PE=2 SV=1;sp|P18589|MX2_RAT Interferon-induced	5	2	2	7.1	74.948	659;659;659;652;652	0	11.064	2402000	1
sp|P19139|CSK21_RAT	sp|P19139|CSK21_RAT Casein kinase II subunit alpha OS=Rattus norvegicus OX=10116 GN=Csnk2a1 PE=1 SV=2	1	6	6	21.7	45.073	391	0	13.962	28274000	7
sp|P19234|NDUV2_RAT	sp|P19234|NDUV2_RAT NADH dehydrogenase [ubiquinone] flavoprotein 2, mitochondrial OS=Rattus norvegicus OX=10116 GN=Ndufv2 PE=1 SV=2	1	5	5	25.8	27.378	248	0	18.071	34401000	6
sp|P19511|AT5F1_RAT	sp|P19511|AT5F1_RAT ATP synthase F(0) complex subunit B1, mitochondrial OS=Rattus norvegicus OX=10116 GN=Atp5pb PE=1 SV=1	1	6	6	26.6	28.868	256	0	35.681	26835000	6
sp|P19836|PCY1A_RAT;tr|A0A096MK76|A0A096MK76_RAT;tr|G3V7M5|G3V7M5_RAT;sp|Q9QZC4|PCY1B_RAT	sp|P19836|PCY1A_RAT Choline-phosphate cytidylyltransferase A OS=Rattus norvegicus OX=10116 GN=Pcyt1a PE=1 SV=2;tr|A0A096MK76|A0A096MK76_RAT Choline-phosphate cytidylyltransferase B OS=Rattus norvegicus OX=10116 GN=Pcyt1b PE=1 SV=1;tr|G3V7M5|G3V7M5_RAT Chol	4	4	4	12.3	41.68	367;349;369;369	0	5.0888	8823000	4
sp|P19944|RLA1_RAT	sp|P19944|RLA1_RAT 60S acidic ribosomal protein P1 OS=Rattus norvegicus OX=10116 GN=Rplp1 PE=3 SV=1	1	1	1	14	11.498	114	0.0026469	1.4416	11638000	2
sp|P19945|RLA0_RAT;tr|D3ZJT4|D3ZJT4_RAT	sp|P19945|RLA0_RAT 60S acidic ribosomal protein P0 OS=Rattus norvegicus OX=10116 GN=Rplp0 PE=1 SV=2	2	7	7	35.3	34.215	317;279	0	40.49	55681000	9
tr|F1M964|F1M964_RAT;tr|Q68FX8|Q68FX8_RAT;sp|P20069|MPPA_RAT	tr|F1M964|F1M964_RAT Alpha-MPP OS=Rattus norvegicus OX=10116 GN=Pmpca PE=1 SV=2;tr|Q68FX8|Q68FX8_RAT Alpha-MPP OS=Rattus norvegicus OX=10116 GN=Pmpca PE=1 SV=1;sp|P20069|MPPA_RAT Mitochondrial-processing peptidase subunit alpha OS=Rattus norvegicus OX=1011	3	1	1	3.3	58.381	523;524;524	0	5.5425	542690	1
sp|P20417|PTN1_RAT	sp|P20417|PTN1_RAT Tyrosine-protein phosphatase non-receptor type 1 OS=Rattus norvegicus OX=10116 GN=Ptpn1 PE=1 SV=1	1	6	6	16	49.674	432	0	11.908	52223000	7
tr|A0A0G2K7T5|A0A0G2K7T5_RAT;sp|P63329|PP2BA_RAT;sp|P20651|PP2BB_RAT	tr|A0A0G2K7T5|A0A0G2K7T5_RAT Serine/threonine-protein phosphatase OS=Rattus norvegicus OX=10116 GN=Ppp3cb PE=1 SV=1;sp|P63329|PP2BA_RAT Serine/threonine-protein phosphatase 2B catalytic subunit alpha isoform OS=Rattus norvegicus OX=10116 GN=Ppp3ca PE=1 SV=	3	1	1	2.4	56.397	497;521;525	0	3.3235	5023500	1
tr|Q4QRB8|Q4QRB8_RAT;sp|P20673|ARLY_RAT	tr|Q4QRB8|Q4QRB8_RAT Argininosuccinate lyase OS=Rattus norvegicus OX=10116 GN=Asl PE=1 SV=1;sp|P20673|ARLY_RAT Argininosuccinate lyase OS=Rattus norvegicus OX=10116 GN=Asl PE=2 SV=1	2	1	1	7.4	51.39	461;461	0.0011001	1.7591	965320	1
tr|Q5XIV9|Q5XIV9_RAT;sp|P20695|IFRD1_RAT	tr|Q5XIV9|Q5XIV9_RAT Interferon-related developmental regulator 1 OS=Rattus norvegicus OX=10116 GN=Ifrd1 PE=2 SV=1;sp|P20695|IFRD1_RAT Interferon-related developmental regulator 1 OS=Rattus norvegicus OX=10116 GN=Ifrd1 PE=2 SV=1	2	2	2	8.2	49.885	449;449	0	8.9552	3969100	2
sp|P20760|IGG2A_RAT;sp|P20759|IGHG1_RAT;tr|F1LN61|F1LN61_RAT;tr|A0A0G2K477|A0A0G2K477_RAT;tr|A0A0G2K9Y0|A0A0G2K9Y0_RAT;tr|F1LPQ6|F1LPQ6_RAT	sp|P20760|IGG2A_RAT Ig gamma-2A chain C region OS=Rattus norvegicus OX=10116 GN=Igg-2a PE=1 SV=1;sp|P20759|IGHG1_RAT Ig gamma-1 chain C region OS=Rattus norvegicus OX=10116 PE=1 SV=1;tr|F1LN61|F1LN61_RAT Immunoglobulin heavy constant mu OS=Rattus norvegicu	6	1	1	3.1	35.185	322;326;456;466;467;468	0	2.3661	100160000	5
sp|P20761|IGG2B_RAT	sp|P20761|IGG2B_RAT Ig gamma-2B chain C region OS=Rattus norvegicus OX=10116 GN=Igh-1a PE=1 SV=1	1	1	1	4.8	36.497	333	0	2.5216	40107000	4
tr|G3V9Z3|G3V9Z3_RAT;sp|P21396|AOFA_RAT	tr|G3V9Z3|G3V9Z3_RAT Amine oxidase OS=Rattus norvegicus OX=10116 GN=Maoa PE=1 SV=1;sp|P21396|AOFA_RAT Amine oxidase [flavin-containing] A OS=Rattus norvegicus OX=10116 GN=Maoa PE=1 SV=1	2	1	1	2.7	59.52	526;526	0.0010875	1.6341	0	1
sp|P21670|PSA4_RAT	sp|P21670|PSA4_RAT Proteasome subunit alpha type-4 OS=Rattus norvegicus OX=10116 GN=Psma4 PE=1 SV=1	1	2	2	6.9	29.497	261	0	2.4157	2259700	2
tr|A0A0G2K030|A0A0G2K030_RAT;sp|P21677|TFE2_RAT	tr|A0A0G2K030|A0A0G2K030_RAT Transcription factor E2-alpha OS=Rattus norvegicus OX=10116 GN=Tcf3 PE=1 SV=1;sp|P21677|TFE2_RAT Transcription factor E2-alpha OS=Rattus norvegicus OX=10116 GN=Tcf3 PE=1 SV=1	2	6	0	0	67.324	649;649	0	7.5489	4588100	3
sp|P21708|MK03_RAT;sp|Q63454|MK04_RAT;tr|A0A0G2K6P9|A0A0G2K6P9_RAT;sp|P27704|MK06_RAT	sp|P21708|MK03_RAT Mitogen-activated protein kinase 3 OS=Rattus norvegicus OX=10116 GN=Mapk3 PE=1 SV=5	4	8	6	20	43.08	380;274;543;720	0	15.119	46169000	8
sp|P21913|SDHB_RAT	sp|P21913|SDHB_RAT Succinate dehydrogenase [ubiquinone] iron-sulfur subunit, mitochondrial OS=Rattus norvegicus OX=10116 GN=Sdhb PE=2 SV=2	1	2	2	6.4	31.83	282	0.0030928	1.2673	6097100	1
sp|P22062|PIMT_RAT;tr|A0A140TAB9|A0A140TAB9_RAT	sp|P22062|PIMT_RAT Protein-L-isoaspartate(D-aspartate) O-methyltransferase OS=Rattus norvegicus OX=10116 GN=Pcmt1 PE=1 SV=2;tr|A0A140TAB9|A0A140TAB9_RAT Protein-L-isoaspartate O-methyltransferase OS=Rattus norvegicus OX=10116 GN=Pcmt1 PE=1 SV=1	2	5	5	38.8	24.641	227;196	0	18.95	46621000	7
sp|P22288|GCH1_RAT	sp|P22288|GCH1_RAT GTP cyclohydrolase 1 OS=Rattus norvegicus OX=10116 GN=Gch1 PE=1 SV=1	1	5	5	19.5	27.057	241	0	11.312	28280000	5
sp|P22509|FBRL_RAT;tr|D3ZVA5|D3ZVA5_RAT	sp|P22509|FBRL_RAT rRNA 2-O-methyltransferase fibrillarin OS=Rattus norvegicus OX=10116 GN=Fbl PE=1 SV=2;tr|D3ZVA5|D3ZVA5_RAT Fibrillarin-like 1 OS=Rattus norvegicus OX=10116 GN=Fbll1 PE=3 SV=2	2	2	2	9.2	34.221	327;324	0	4.2018	5567400	2
sp|P23358|RL12_RAT;tr|A0A140TAC5|A0A140TAC5_RAT;tr|M0R4B6|M0R4B6_RAT;tr|D3ZJE2|D3ZJE2_RAT;tr|D4A8N3|D4A8N3_RAT	sp|P23358|RL12_RAT 60S ribosomal protein L12 OS=Rattus norvegicus OX=10116 GN=Rpl12 PE=2 SV=1;tr|A0A140TAC5|A0A140TAC5_RAT 60S ribosomal protein L12 OS=Rattus norvegicus OX=10116 GN=Rpl12 PE=3 SV=1;tr|M0R4B6|M0R4B6_RAT 60S ribosomal protein L12 OS=Rattus n	5	6	6	54.5	17.845	165;166;165;165;187	0	30.936	83899000	9
sp|P23514|COPB_RAT	sp|P23514|COPB_RAT Coatomer subunit beta OS=Rattus norvegicus OX=10116 GN=Copb1 PE=1 SV=1	1	11	11	16.1	107.01	953	0	33.463	37734000	14
sp|Q99P74|RB27B_RAT;sp|P23640|RB27A_RAT	sp|Q99P74|RB27B_RAT Ras-related protein Rab-27B OS=Rattus norvegicus OX=10116 GN=Rab27b PE=2 SV=3;sp|P23640|RB27A_RAT Ras-related protein Rab-27A OS=Rattus norvegicus OX=10116 GN=Rab27a PE=1 SV=1	2	1	1	3.7	24.62	218;221	0.0082484	0.91814	1505300	1
sp|P23928|CRYAB_RAT	sp|P23928|CRYAB_RAT Alpha-crystallin B chain OS=Rattus norvegicus OX=10116 GN=Cryab PE=1 SV=1	1	7	7	50.9	20.089	175	0	16.51	153500000	9
sp|P24368|PPIB_RAT	sp|P24368|PPIB_RAT Peptidyl-prolyl cis-trans isomerase B OS=Rattus norvegicus OX=10116 GN=Ppib PE=1 SV=3	1	12	12	56	23.802	216	0	33.46	225850000	21
tr|A0A0G2JSY8|A0A0G2JSY8_RAT;sp|P24898|JUNB_RAT	tr|A0A0G2JSY8|A0A0G2JSY8_RAT Transcription factor jun-B OS=Rattus norvegicus OX=10116 GN=Junb PE=1 SV=1;sp|P24898|JUNB_RAT Transcription factor jun-B OS=Rattus norvegicus OX=10116 GN=Junb PE=1 SV=2	2	3	3	14	35.795	344;344	0	10.772	16393000	4
tr|A0A0G2K757|A0A0G2K757_RAT;sp|P25235|RPN2_RAT	tr|A0A0G2K757|A0A0G2K757_RAT Dolichyl-diphosphooligosaccharide--protein glycosyltransferase subunit 2 OS=Rattus norvegicus OX=10116 GN=Rpn2 PE=1 SV=1;sp|P25235|RPN2_RAT Dolichyl-diphosphooligosaccharide--protein glycosyltransferase subunit 2 OS=Rattus norv	2	8	8	21.6	69.122	630;631	0	78.101	30495000	12
sp|P25977|UBF1_RAT	sp|P25977|UBF1_RAT Nucleolar transcription factor 1 OS=Rattus norvegicus OX=10116 GN=Ubtf PE=1 SV=1	1	2	2	3.7	89.436	764	0	3.7805	5758100	2
tr|F7FKI5|F7FKI5_RAT;tr|D4A5G8|D4A5G8_RAT;tr|A0A0G2JW90|A0A0G2JW90_RAT;sp|P26284|ODPA_RAT	tr|F7FKI5|F7FKI5_RAT Pyruvate dehydrogenase E1 component subunit alpha OS=Rattus norvegicus OX=10116 GN=Pdha1 PE=1 SV=2;tr|D4A5G8|D4A5G8_RAT Pyruvate dehydrogenase E1 component subunit alpha OS=Rattus norvegicus OX=10116 GN=Pdha1l1 PE=1 SV=3;tr|A0A0G2JW90|	4	3	3	8	43.113	389;390;390;390	0	4.1498	12855000	4
sp|P26453|BASI_RAT	sp|P26453|BASI_RAT Basigin OS=Rattus norvegicus OX=10116 GN=Bsg PE=1 SV=2	1	2	2	7.2	42.435	388	0	2.7521	19279000	1
sp|P27008|PARP1_RAT	sp|P27008|PARP1_RAT Poly [ADP-ribose] polymerase 1 OS=Rattus norvegicus OX=10116 GN=Parp1 PE=1 SV=4	1	14	14	23.5	112.66	1014	0	33.098	56724000	17
tr|D3ZL24|D3ZL24_RAT;tr|A0A0G2JSY2|A0A0G2JSY2_RAT;tr|F1LPH1|F1LPH1_RAT;sp|P27321|ICAL_RAT	tr|D3ZL24|D3ZL24_RAT Calpain inhibitor OS=Rattus norvegicus OX=10116 GN=Cast PE=1 SV=2;tr|A0A0G2JSY2|A0A0G2JSY2_RAT Calpain inhibitor OS=Rattus norvegicus OX=10116 GN=Cast PE=1 SV=1;tr|F1LPH1|F1LPH1_RAT Calpain inhibitor OS=Rattus norvegicus OX=10116 GN=Ca	4	1	1	2.8	70.556	652;675;713;713	0	2.9081	1201800	1
sp|P27605|HPRT_RAT	sp|P27605|HPRT_RAT Hypoxanthine-guanine phosphoribosyltransferase OS=Rattus norvegicus OX=10116 GN=Hprt1 PE=1 SV=1	1	2	2	11.9	24.477	218	0	3.4533	10563000	1
sp|P27653|C1TC_RAT;tr|G3V6S5|G3V6S5_RAT;tr|D3ZZM8|D3ZZM8_RAT	sp|P27653|C1TC_RAT C-1-tetrahydrofolate synthase, cytoplasmic OS=Rattus norvegicus OX=10116 GN=Mthfd1 PE=1 SV=3;tr|G3V6S5|G3V6S5_RAT C-1-tetrahydrofolate synthase, cytoplasmic OS=Rattus norvegicus OX=10116 GN=Mthfd1 PE=1 SV=1;tr|D3ZZM8|D3ZZM8_RAT C-1-tetra	3	18	18	23.7	100.99	935;935;926	0	69.949	183990000	24
sp|P27881|HXK2_RAT	sp|P27881|HXK2_RAT Hexokinase-2 OS=Rattus norvegicus OX=10116 GN=Hk2 PE=1 SV=1	1	3	3	4.4	102.54	917	0	5.2369	5651200	3
tr|A0A0U1RVI9|A0A0U1RVI9_RAT;sp|P27952|RS2_RAT;tr|A0A0G2KB28|A0A0G2KB28_RAT;tr|D3ZIY7|D3ZIY7_RAT;tr|E9PT76|E9PT76_RAT;tr|D3ZT78|D3ZT78_RAT;tr|O55213|O55213_RAT;tr|D3ZQW7|D3ZQW7_RAT;tr|M0RAJ8|M0RAJ8_RAT	tr|A0A0U1RVI9|A0A0U1RVI9_RAT 40S ribosomal protein S2 OS=Rattus norvegicus OX=10116 GN=rCG_34378 PE=3 SV=1;sp|P27952|RS2_RAT 40S ribosomal protein S2 OS=Rattus norvegicus OX=10116 GN=Rps2 PE=1 SV=1;tr|A0A0G2KB28|A0A0G2KB28_RAT Uncharacterized protein OS=Ra	9	7	2	6.7	28.589	267;293;231;269;221;270;121;222;288	0	13.399	66897000	7
tr|A0A0G2K428|A0A0G2K428_RAT;sp|P28023|DCTN1_RAT;tr|D4A8U7|D4A8U7_RAT	tr|A0A0G2K428|A0A0G2K428_RAT Dynactin subunit 1 OS=Rattus norvegicus OX=10116 GN=Dctn1 PE=1 SV=1;sp|P28023|DCTN1_RAT Dynactin subunit 1 OS=Rattus norvegicus OX=10116 GN=Dctn1 PE=1 SV=2;tr|D4A8U7|D4A8U7_RAT Dynactin subunit 1 OS=Rattus norvegicus OX=10116 G	3	2	2	3.3	139.84	1263;1280;1281	0	3.859	3100000	3
tr|A0A0G2K747|A0A0G2K747_RAT;tr|G3V7K6|G3V7K6_RAT;sp|P28042|SSBP_RAT	tr|A0A0G2K747|A0A0G2K747_RAT Single-stranded DNA-binding protein, mitochondrial OS=Rattus norvegicus OX=10116 GN=Ssbp1 PE=1 SV=1;tr|G3V7K6|G3V7K6_RAT Single-stranded DNA-binding protein, mitochondrial OS=Rattus norvegicus OX=10116 GN=Ssbp1 PE=1 SV=2;sp|P28	3	1	1	12.2	17.17	148;150;151	0.00056338	1.9033	1319200	1
sp|P28480|TCPA_RAT;tr|A0A096MJA0|A0A096MJA0_RAT	sp|P28480|TCPA_RAT T-complex protein 1 subunit alpha OS=Rattus norvegicus OX=10116 GN=Tcp1 PE=1 SV=1;tr|A0A096MJA0|A0A096MJA0_RAT RCG44919, isoform CRA_b OS=Rattus norvegicus OX=10116 GN=Tcp1 PE=1 SV=1	2	6	6	15.3	60.359	556;401	0	18.244	24577000	6
tr|A0A0G2K4C4|A0A0G2K4C4_RAT;tr|D3ZV50|D3ZV50_RAT;sp|P29314|RS9_RAT	tr|A0A0G2K4C4|A0A0G2K4C4_RAT 40S ribosomal protein S9 OS=Rattus norvegicus OX=10116 GN=Rps9 PE=1 SV=1;tr|D3ZV50|D3ZV50_RAT 40S ribosomal protein S9 OS=Rattus norvegicus OX=10116 PE=3 SV=1;sp|P29314|RS9_RAT 40S ribosomal protein S9 OS=Rattus norvegicus OX=1	3	1	1	6.6	16.287	136;194;194	0.0026192	1.3728	2132700	1
tr|E2RUH2|E2RUH2_RAT;sp|P29315|RINI_RAT;tr|A0A0G2K9E0|A0A0G2K9E0_RAT	tr|E2RUH2|E2RUH2_RAT Ribonuclease inhibitor OS=Rattus norvegicus OX=10116 GN=Rnh1 PE=1 SV=1;sp|P29315|RINI_RAT Ribonuclease inhibitor OS=Rattus norvegicus OX=10116 GN=Rnh1 PE=1 SV=2;tr|A0A0G2K9E0|A0A0G2K9E0_RAT Ribonuclease inhibitor OS=Rattus norvegicus O	3	2	2	5.9	49.919	456;456;492	0	6.0288	8327100	3
sp|P29457|SERPH_RAT	sp|P29457|SERPH_RAT Serpin H1 OS=Rattus norvegicus OX=10116 GN=Serpinh1 PE=1 SV=1	1	12	1	3.1	46.517	417	0	80.501	160970000	25
sp|P30835|PFKAL_RAT	sp|P30835|PFKAL_RAT ATP-dependent 6-phosphofructokinase, liver type OS=Rattus norvegicus OX=10116 GN=Pfkl PE=1 SV=3	1	4	3	6	85.338	780	0	3.4788	7992000	4
tr|G3V8C3|G3V8C3_RAT;sp|P31000|VIME_RAT;sp|P21807|PERI_RAT;tr|Q6P725|Q6P725_RAT;sp|P48675|DESM_RAT;tr|F1M7P4|F1M7P4_RAT;sp|P23565|AINX_RAT;tr|G3V8Q2|G3V8Q2_RAT;sp|P19527|NFL_RAT;tr|G3V7S2|G3V7S2_RAT;sp|P12839|NFM_RAT;tr|F1LRZ7|F1LRZ7_RAT;sp|P16884|NFH_RAT	tr|G3V8C3|G3V8C3_RAT Vimentin OS=Rattus norvegicus OX=10116 GN=Vim PE=1 SV=1;sp|P31000|VIME_RAT Vimentin OS=Rattus norvegicus OX=10116 GN=Vim PE=1 SV=2	13	20	18	45.1	53.7	466;466;468;469;469;473;505;506;542;844;846;1064;1072	0	105.23	364480000	33
sp|P31399|ATP5H_RAT	sp|P31399|ATP5H_RAT ATP synthase subunit d, mitochondrial OS=Rattus norvegicus OX=10116 GN=Atp5pd PE=1 SV=3	1	2	2	15.5	18.763	161	0	2.9795	5954500	2
sp|P32089|TXTP_RAT	sp|P32089|TXTP_RAT Tricarboxylate transport protein, mitochondrial OS=Rattus norvegicus OX=10116 GN=Slc25a1 PE=1 SV=1	1	1	1	3.9	33.835	311	0	2.5143	2180000	1
sp|P32551|QCR2_RAT	sp|P32551|QCR2_RAT Cytochrome b-c1 complex subunit 2, mitochondrial OS=Rattus norvegicus OX=10116 GN=Uqcrc2 PE=1 SV=2	1	10	10	29.6	48.396	452	0	33.659	109480000	15
sp|P32577|CSK_RAT	sp|P32577|CSK_RAT Tyrosine-protein kinase CSK OS=Rattus norvegicus OX=10116 GN=Csk PE=1 SV=1	1	3	3	8.7	50.746	450	0	6.4219	7855800	3
sp|P34058|HS90B_RAT;tr|A0A0G2K793|A0A0G2K793_RAT;tr|A0A0G2K4I4|A0A0G2K4I4_RAT;tr|A0A0A0MY09|A0A0A0MY09_RAT;sp|Q66HD0|ENPL_RAT	sp|P34058|HS90B_RAT Heat shock protein HSP 90-beta OS=Rattus norvegicus OX=10116 GN=Hsp90ab1 PE=1 SV=4;tr|A0A0G2K793|A0A0G2K793_RAT Heat shock protein HSP 90-beta OS=Rattus norvegicus OX=10116 GN=Hsp90ab1 PE=1 SV=1	5	25	17	27.8	83.28	724;694;643;804;804	0	102.66	423340000	47
sp|P35213|1433B_RAT	sp|P35213|1433B_RAT 14-3-3 protein beta/alpha OS=Rattus norvegicus OX=10116 GN=Ywhab PE=1 SV=3	1	8	5	30.9	28.054	246	0	32.418	31660000	8
tr|G3V7Y3|G3V7Y3_RAT;sp|P35434|ATPD_RAT	tr|G3V7Y3|G3V7Y3_RAT ATP synthase F1 subunit delta OS=Rattus norvegicus OX=10116 GN=Atp5f1d PE=1 SV=1;sp|P35434|ATPD_RAT ATP synthase subunit delta, mitochondrial OS=Rattus norvegicus OX=10116 GN=Atp5f1d PE=1 SV=2	2	1	1	8.3	17.563	168;168	0	5.4151	2596700	1
sp|P35435|ATPG_RAT;tr|Q6PCU0|Q6PCU0_RAT;tr|Q6QI09|Q6QI09_RAT	sp|P35435|ATPG_RAT ATP synthase subunit gamma, mitochondrial OS=Rattus norvegicus OX=10116 GN=Atp5f1c PE=1 SV=2;tr|Q6PCU0|Q6PCU0_RAT ATP synthase subunit gamma OS=Rattus norvegicus OX=10116 GN=Atp5f1c PE=1 SV=1;tr|Q6QI09|Q6QI09_RAT ATP synthase F1 subunit	3	5	5	19.4	30.19	273;298;607	0	12.882	37741000	5
sp|P35465|PAK1_RAT;sp|Q62829|PAK3_RAT;sp|Q64303|PAK2_RAT	sp|P35465|PAK1_RAT Serine/threonine-protein kinase PAK 1 OS=Rattus norvegicus OX=10116 GN=Pak1 PE=1 SV=3;sp|Q62829|PAK3_RAT Serine/threonine-protein kinase PAK 3 OS=Rattus norvegicus OX=10116 GN=Pak3 PE=1 SV=1	3	4	4	8.6	60.577	544;544;524	0	7.2553	10412000	3
sp|P35565|CALX_RAT	sp|P35565|CALX_RAT Calnexin OS=Rattus norvegicus OX=10116 GN=Canx PE=1 SV=1	1	2	2	5.2	67.254	591	0	11.422	1311700	2
sp|P35572|IBP6_RAT	sp|P35572|IBP6_RAT Insulin-like growth factor-binding protein 6 OS=Rattus norvegicus OX=10116 GN=Igfbp6 PE=1 SV=1	1	1	1	6.6	24.193	226	0	8.2738	1620500	1
tr|G3V7A5|G3V7A5_RAT;sp|P35952|LDLR_RAT	tr|G3V7A5|G3V7A5_RAT Low density lipoprotein receptor, isoform CRA_a OS=Rattus norvegicus OX=10116 GN=Ldlr PE=1 SV=1;sp|P35952|LDLR_RAT Low-density lipoprotein receptor OS=Rattus norvegicus OX=10116 GN=Ldlr PE=1 SV=1	2	1	1	1.6	96.648	879;879	0.003125	1.3269	0	1
sp|P36201|CRIP2_RAT;tr|D4ACX1|D4ACX1_RAT	sp|P36201|CRIP2_RAT Cysteine-rich protein 2 OS=Rattus norvegicus OX=10116 GN=Crip2 PE=2 SV=1	2	3	3	29.8	22.696	208;202	0	7.6981	367830000	5
tr|P97949|P97949_RAT;sp|P36370|TAP1_RAT	tr|P97949|P97949_RAT Antigen peptide transporter 1 OS=Rattus norvegicus OX=10116 GN=Tap1 PE=1 SV=1;sp|P36370|TAP1_RAT Antigen peptide transporter 1 OS=Rattus norvegicus OX=10116 GN=Tap1 PE=1 SV=2	2	1	1	1.9	79.123	725;725	0.0021436	1.5148	2987900	1
sp|P36407|TRI23_RAT;tr|F1LSC5|F1LSC5_RAT;tr|H9KVE7|H9KVE7_RAT	sp|P36407|TRI23_RAT E3 ubiquitin-protein ligase TRIM23 OS=Rattus norvegicus OX=10116 GN=Trim23 PE=2 SV=2;tr|F1LSC5|F1LSC5_RAT E3 ubiquitin-protein ligase TRIM23 OS=Rattus norvegicus OX=10116 GN=Trim23 PE=1 SV=2;tr|H9KVE7|H9KVE7_RAT E3 ubiquitin-protein lig	3	1	1	1.7	63.892	573;574;601	0	2.5034	19800000	3
sp|P36506|MP2K2_RAT	sp|P36506|MP2K2_RAT Dual specificity mitogen-activated protein kinase kinase 2 OS=Rattus norvegicus OX=10116 GN=Map2k2 PE=1 SV=1	1	6	5	19.8	44.281	400	0	15.004	29836000	5
tr|F1LQ62|F1LQ62_RAT;sp|P36860|RALB_RAT	tr|F1LQ62|F1LQ62_RAT Small monomeric GTPase OS=Rattus norvegicus OX=10116 GN=Ralb PE=1 SV=3;sp|P36860|RALB_RAT Ras-related protein Ral-B OS=Rattus norvegicus OX=10116 GN=Ralb PE=2 SV=1	2	1	1	6.8	23.26	205;206	0	2.912	0	1
sp|P36876|2ABA_RAT;tr|Z4YNW7|Z4YNW7_RAT;sp|P36877|2ABB_RAT;tr|A0A0G2K165|A0A0G2K165_RAT;tr|A0A0G2K5X0|A0A0G2K5X0_RAT;tr|A0A0G2JWY9|A0A0G2JWY9_RAT;sp|P97888|2ABG_RAT	sp|P36876|2ABA_RAT Serine/threonine-protein phosphatase 2A 55 kDa regulatory subunit B alpha isoform OS=Rattus norvegicus OX=10116 GN=Ppp2r2a PE=2 SV=1	7	8	5	14.1	51.677	447;420;443;454;320;426;447	0	23.9	112840000	18
tr|A0A0G2K398|A0A0G2K398_RAT;sp|P36970|GPX4_RAT;tr|F8WFK6|F8WFK6_RAT	tr|A0A0G2K398|A0A0G2K398_RAT Glutathione peroxidase OS=Rattus norvegicus OX=10116 GN=Gpx4 PE=1 SV=1;sp|P36970|GPX4_RAT Phospholipid hydroperoxide glutathione peroxidase OS=Rattus norvegicus OX=10116 GN=Gpx4 PE=1 SV=3;tr|F8WFK6|F8WFK6_RAT Glutathione peroxi	3	5	5	28.6	22.074	196;197;252	0	33.79	38912000	6
tr|F1LS02|F1LS02_RAT;tr|A0A0G2K7T6|A0A0G2K7T6_RAT;sp|P37199|NU155_RAT	tr|F1LS02|F1LS02_RAT Nuclear pore complex protein Nup155 OS=Rattus norvegicus OX=10116 GN=Nup155 PE=1 SV=1;tr|A0A0G2K7T6|A0A0G2K7T6_RAT Nuclear pore complex protein Nup155 OS=Rattus norvegicus OX=10116 GN=Nup155 PE=1 SV=1;sp|P37199|NU155_RAT Nuclear pore c	3	3	3	3.1	154.86	1389;1390;1390	0	4.4614	2000300	2
sp|P37285|KLC1_RAT;tr|A0A140TAB3|A0A140TAB3_RAT;sp|Q68G30|KLC3_RAT	sp|P37285|KLC1_RAT Kinesin light chain 1 OS=Rattus norvegicus OX=10116 GN=Klc1 PE=1 SV=2;tr|A0A140TAB3|A0A140TAB3_RAT Kinesin light chain OS=Rattus norvegicus OX=10116 GN=Klc1 PE=1 SV=1	3	21	13	26.4	63.744	560;552;505	0	131.09	395050000	40
sp|P37397|CNN3_RAT	sp|P37397|CNN3_RAT Calponin-3 OS=Rattus norvegicus OX=10116 GN=Cnn3 PE=1 SV=1	1	7	6	20.6	36.434	330	0	24.61	381230000	18
sp|P37805|TAGL3_RAT;sp|Q5XFX0|TAGL2_RAT;tr|A0A0G2K6I5|A0A0G2K6I5_RAT	sp|P37805|TAGL3_RAT Transgelin-3 OS=Rattus norvegicus OX=10116 GN=Tagln3 PE=1 SV=2;sp|Q5XFX0|TAGL2_RAT Transgelin-2 OS=Rattus norvegicus OX=10116 GN=Tagln2 PE=1 SV=1;tr|A0A0G2K6I5|A0A0G2K6I5_RAT Transgelin OS=Rattus norvegicus OX=10116 GN=Tagln3 PE=1 SV=1	3	1	1	4	22.5	199;199;219	0.0077897	0.94374	0	1
sp|P37996|ARL3_RAT;tr|F8WG91|F8WG91_RAT	sp|P37996|ARL3_RAT ADP-ribosylation factor-like protein 3 OS=Rattus norvegicus OX=10116 GN=Arl3 PE=1 SV=2;tr|F8WG91|F8WG91_RAT ADP-ribosylation factor-like protein 3 OS=Rattus norvegicus OX=10116 GN=Arl3 PE=1 SV=2	2	3	3	22	20.456	182;186	0	8.1174	6303100	3
tr|Q6IRK1|Q6IRK1_RAT;sp|P38062|MAP2_RAT;tr|F1LRI8|F1LRI8_RAT	tr|Q6IRK1|Q6IRK1_RAT Methionine aminopeptidase 2 OS=Rattus norvegicus OX=10116 GN=Metap2 PE=1 SV=1;sp|P38062|MAP2_RAT Methionine aminopeptidase 2 OS=Rattus norvegicus OX=10116 GN=Metap2 PE=1 SV=2;tr|F1LRI8|F1LRI8_RAT Methionine aminopeptidase 2 OS=Rattus n	3	2	2	4.5	48.907	442;478;479	0	1.9783	14112000	1
tr|D3ZLH9|D3ZLH9_RAT;tr|Q66HM7|Q66HM7_RAT;sp|P38656|LA_RAT	tr|D3ZLH9|D3ZLH9_RAT Uncharacterized protein OS=Rattus norvegicus OX=10116 PE=4 SV=1;tr|Q66HM7|Q66HM7_RAT Lupus La protein homolog OS=Rattus norvegicus OX=10116 GN=Ssb PE=1 SV=1;sp|P38656|LA_RAT Lupus La protein homolog OS=Rattus norvegicus OX=10116 GN=Ssb	3	4	4	11.9	46.512	402;415;415	0	14.705	16729000	4
sp|P38983|RSSA_RAT	sp|P38983|RSSA_RAT 40S ribosomal protein SA OS=Rattus norvegicus OX=10116 GN=Rpsa PE=1 SV=3	1	13	13	57.6	32.824	295	0	232.01	1120700000	43
tr|A0A0A0MY48|A0A0A0MY48_RAT;tr|A0A0A0MY49|A0A0A0MY49_RAT;sp|P39052|DYN2_RAT;sp|P21575|DYN1_RAT	tr|A0A0A0MY48|A0A0A0MY48_RAT Dynamin GTPase OS=Rattus norvegicus OX=10116 GN=Dnm2 PE=1 SV=2;tr|A0A0A0MY49|A0A0A0MY49_RAT Dynamin GTPase OS=Rattus norvegicus OX=10116 GN=Dnm2 PE=1 SV=2;sp|P39052|DYN2_RAT Dynamin-2 OS=Rattus norvegicus OX=10116 GN=Dnm2 PE=1	4	12	10	17.7	97.253	860;869;870;864	0	41.248	83104000	16
sp|P39948|CCND1_RAT	sp|P39948|CCND1_RAT G1/S-specific cyclin-D1 OS=Rattus norvegicus OX=10116 GN=Ccnd1 PE=2 SV=1	1	1	1	3.7	33.483	295	0.0010959	1.7223	2214600	1
sp|P39951|CDK1_RAT	sp|P39951|CDK1_RAT Cyclin-dependent kinase 1 OS=Rattus norvegicus OX=10116 GN=Cdk1 PE=1 SV=1	1	10	8	35.4	34.134	297	0	40.475	115580000	16
sp|P40307|PSB2_RAT	sp|P40307|PSB2_RAT Proteasome subunit beta type-2 OS=Rattus norvegicus OX=10116 GN=Psmb2 PE=1 SV=1	1	1	1	5.5	22.912	201	0	2.6195	2511200	1
sp|P40329|SYRC_RAT	sp|P40329|SYRC_RAT Arginine--tRNA ligase, cytoplasmic OS=Rattus norvegicus OX=10116 GN=Rars1 PE=1 SV=2	1	1	1	2.1	75.81	660	0	2.2035	2374600	1
tr|D3ZRM9|D3ZRM9_RAT;sp|P41123|RL13_RAT;tr|A0A0G2JYG9|A0A0G2JYG9_RAT;tr|F1M2E9|F1M2E9_RAT;tr|D3ZD02|D3ZD02_RAT	tr|D3ZRM9|D3ZRM9_RAT 60S ribosomal protein L13 OS=Rattus norvegicus OX=10116 GN=LOC100360491 PE=3 SV=1;sp|P41123|RL13_RAT 60S ribosomal protein L13 OS=Rattus norvegicus OX=10116 GN=Rpl13 PE=1 SV=2;tr|A0A0G2JYG9|A0A0G2JYG9_RAT 60S ribosomal protein L13 OS=R	5	5	5	23.2	24.202	211;211;202;210;210	0	9.2207	24024000	5
sp|P41498|PPAC_RAT;tr|Z4YNF4|Z4YNF4_RAT;tr|A0A0G2K394|A0A0G2K394_RAT	sp|P41498|PPAC_RAT Low molecular weight phosphotyrosine protein phosphatase OS=Rattus norvegicus OX=10116 GN=Acp1 PE=1 SV=3;tr|Z4YNF4|Z4YNF4_RAT Low molecular weight cytosolic acid phosphatase OS=Rattus norvegicus OX=10116 GN=Acp1 PE=1 SV=2	3	3	3	24.7	18.151	158;159;159	0	31.485	114640000	6
sp|P41499|PTN11_RAT	sp|P41499|PTN11_RAT Tyrosine-protein phosphatase non-receptor type 11 OS=Rattus norvegicus OX=10116 GN=Ptpn11 PE=1 SV=5	1	4	4	6.9	68.032	593	0	6.5485	14839000	6
tr|Q5XIJ3|Q5XIJ3_RAT;sp|P41565|IDHG1_RAT	tr|Q5XIJ3|Q5XIJ3_RAT Isocitrate dehydrogenase [NAD] subunit, mitochondrial OS=Rattus norvegicus OX=10116 GN=Idh3g PE=1 SV=1;sp|P41565|IDHG1_RAT Isocitrate dehydrogenase [NAD] subunit gamma 1, mitochondrial OS=Rattus norvegicus OX=10116 GN=Idh3g PE=1 SV=2	2	3	3	10.7	42.85	393;393	0	8.6496	23260000	3
tr|Q6P9X2|Q6P9X2_RAT;sp|P42667|SC11A_RAT	tr|Q6P9X2|Q6P9X2_RAT Signal peptidase complex catalytic subunit SEC11 OS=Rattus norvegicus OX=10116 GN=Sec11a PE=1 SV=1;sp|P42667|SC11A_RAT Signal peptidase complex catalytic subunit SEC11A OS=Rattus norvegicus OX=10116 GN=Sec11a PE=2 SV=1	2	1	1	5	20.626	179;179	0.0031266	1.3278	2079700	1
sp|P45592|COF1_RAT;tr|M0RC65|M0RC65_RAT;tr|M0R6D6|M0R6D6_RAT;tr|A0A0G2KA35|A0A0G2KA35_RAT	sp|P45592|COF1_RAT Cofilin-1 OS=Rattus norvegicus OX=10116 GN=Cfl1 PE=1 SV=3	4	11	11	64.5	18.532	166;166;159;162	0	60.132	487540000	16
sp|P46462|TERA_RAT	sp|P46462|TERA_RAT Transitional endoplasmic reticulum ATPase OS=Rattus norvegicus OX=10116 GN=Vcp PE=1 SV=3	1	5	5	8.7	89.348	806	0	16.841	5632100	7
tr|Q6AZ33|Q6AZ33_RAT;sp|P46844|BIEA_RAT	tr|Q6AZ33|Q6AZ33_RAT Biliverdin reductase A OS=Rattus norvegicus OX=10116 GN=Blvra PE=1 SV=1;sp|P46844|BIEA_RAT Biliverdin reductase A OS=Rattus norvegicus OX=10116 GN=Blvra PE=1 SV=1	2	2	2	7.8	33.507	295;295	0	4.595	970830	2
sp|P46892|CD11B_RAT	sp|P46892|CD11B_RAT Cyclin-dependent kinase 11B OS=Rattus norvegicus OX=10116 GN=Cdk11b PE=1 SV=1	1	5	1	2.5	49.547	436	0.0077859	0.9431	2307200	1
sp|P46933|APBB1_RAT;tr|A0A0G2K3S1|A0A0G2K3S1_RAT	sp|P46933|APBB1_RAT Amyloid-beta A4 precursor protein-binding family B member 1 OS=Rattus norvegicus OX=10116 GN=Apbb1 PE=1 SV=3;tr|A0A0G2K3S1|A0A0G2K3S1_RAT Amyloid-beta A4 precursor protein-binding family B member 1 OS=Rattus norvegicus OX=10116 GN=Apbb1	2	2	2	5.9	77.656	711;463	0.0026567	1.462	545530	2
sp|P47816|PDCD2_RAT	sp|P47816|PDCD2_RAT Programmed cell death protein 2 OS=Rattus norvegicus OX=10116 GN=Pdcd2 PE=2 SV=2	1	4	4	17.8	38.444	343	0	8.2367	13276000	4
sp|P47853|PGS1_RAT	sp|P47853|PGS1_RAT Biglycan OS=Rattus norvegicus OX=10116 GN=Bgn PE=1 SV=1	1	9	9	26.8	41.706	369	0	29.811	31741000	14
sp|P47860|PFKAP_RAT;tr|A0A0A0MXY5|A0A0A0MXY5_RAT;tr|Q52KS1|Q52KS1_RAT;sp|P47858|PFKAM_RAT;tr|A0A0G2KBC7|A0A0G2KBC7_RAT	sp|P47860|PFKAP_RAT ATP-dependent 6-phosphofructokinase, platelet type OS=Rattus norvegicus OX=10116 GN=Pfkp PE=1 SV=2;tr|A0A0A0MXY5|A0A0A0MXY5_RAT ATP-dependent 6-phosphofructokinase OS=Rattus norvegicus OX=10116 GN=Pfkp PE=1 SV=2	5	11	10	17.9	85.719	788;749;780;780;851	0	44.157	61307000	17
sp|P47875|CSRP1_RAT	sp|P47875|CSRP1_RAT Cysteine and glycine-rich protein 1 OS=Rattus norvegicus OX=10116 GN=Csrp1 PE=1 SV=2	1	2	2	16.6	20.613	193	0	9.2288	23600000	2
sp|P47942|DPYL2_RAT	sp|P47942|DPYL2_RAT Dihydropyrimidinase-related protein 2 OS=Rattus norvegicus OX=10116 GN=Dpysl2 PE=1 SV=1	1	27	23	57.9	62.277	572	0	258.93	2812100000	112
sp|P48500|TPIS_RAT;tr|A0A0G2JWU1|A0A0G2JWU1_RAT;tr|A0A0G2JWJ4|A0A0G2JWJ4_RAT	sp|P48500|TPIS_RAT Triosephosphate isomerase OS=Rattus norvegicus OX=10116 GN=Tpi1 PE=1 SV=2;tr|A0A0G2JWU1|A0A0G2JWU1_RAT Triosephosphate isomerase OS=Rattus norvegicus OX=10116 PE=1 SV=1;tr|A0A0G2JWJ4|A0A0G2JWJ4_RAT Triosephosphate isomerase OS=Rattus nor	3	5	5	33.7	26.849	249;253;263	0	25.276	33445000	6
tr|F1M953|F1M953_RAT;sp|P48721|GRP75_RAT	tr|F1M953|F1M953_RAT 75 kDa glucose-regulated protein OS=Rattus norvegicus OX=10116 GN=Hspa9 PE=1 SV=1;sp|P48721|GRP75_RAT Stress-70 protein, mitochondrial OS=Rattus norvegicus OX=10116 GN=Hspa9 PE=1 SV=3	2	8	8	15.3	73.744	679;679	0	33.56	76493000	14
sp|P49242|RS3A_RAT;tr|M0R6L4|M0R6L4_RAT;tr|Q6TXJ6|Q6TXJ6_RAT	sp|P49242|RS3A_RAT 40S ribosomal protein S3a OS=Rattus norvegicus OX=10116 GN=Rps3a PE=1 SV=2;tr|M0R6L4|M0R6L4_RAT 40S ribosomal protein S3a OS=Rattus norvegicus OX=10116 GN=LOC100365839 PE=3 SV=1	3	15	15	50	29.945	264;264;454	0	38.05	624310000	34
tr|G3V662|G3V662_RAT;sp|P49791|NU153_RAT	tr|G3V662|G3V662_RAT Nuclear pore complex protein Nup153 OS=Rattus norvegicus OX=10116 GN=Nup153 PE=1 SV=1;sp|P49791|NU153_RAT Nuclear pore complex protein Nup153 OS=Rattus norvegicus OX=10116 GN=Nup153 PE=1 SV=1	2	24	24	20.4	152.83	1468;1468	0	78.984	164360000	34
sp|P49793|NUP98_RAT;tr|F1LPQ1|F1LPQ1_RAT	sp|P49793|NUP98_RAT Nuclear pore complex protein Nup98-Nup96 OS=Rattus norvegicus OX=10116 GN=Nup98 PE=1 SV=2;tr|F1LPQ1|F1LPQ1_RAT Nuclear pore complex protein Nup98-Nup96 OS=Rattus norvegicus OX=10116 GN=Nup98 PE=1 SV=2	2	18	18	13.2	197.28	1816;937	0	78.724	193610000	31
sp|P50475|SYAC_RAT	sp|P50475|SYAC_RAT Alanine--tRNA ligase, cytoplasmic OS=Rattus norvegicus OX=10116 GN=Aars1 PE=1 SV=3	1	1	1	2	106.79	968	0	2.7641	452860	1
tr|Q6IN03|Q6IN03_RAT;sp|P51158|RAB28_RAT	tr|Q6IN03|Q6IN03_RAT Rab28 protein OS=Rattus norvegicus OX=10116 GN=Rab28 PE=2 SV=1;sp|P51158|RAB28_RAT Ras-related protein Rab-28 OS=Rattus norvegicus OX=10116 GN=Rab28 PE=2 SV=1	2	1	1	10.9	24.721	220;221	0.0054672	1.0298	965270	1
tr|A0A0G2K188|A0A0G2K188_RAT;sp|P51514|HTF4_RAT;tr|A0A0G2JXN5|A0A0G2JXN5_RAT;tr|F1LQ90|F1LQ90_RAT;sp|Q62655|ITF2_RAT;tr|A0A0G2JWU7|A0A0G2JWU7_RAT	tr|A0A0G2K188|A0A0G2K188_RAT Transcription factor 12 OS=Rattus norvegicus OX=10116 GN=Tcf12 PE=1 SV=1;sp|P51514|HTF4_RAT Transcription factor 12 OS=Rattus norvegicus OX=10116 GN=Tcf12 PE=1 SV=1;tr|A0A0G2JXN5|A0A0G2JXN5_RAT Transcription factor 4 OS=Rattus	6	4	3	7.4	58.013	537;707;548;585;589;669	0	5.8691	3328200	3
sp|P51583|PUR6_RAT;tr|F8WFR8|F8WFR8_RAT;tr|A0A0G2K5S4|A0A0G2K5S4_RAT	sp|P51583|PUR6_RAT Multifunctional protein ADE2 OS=Rattus norvegicus OX=10116 GN=Paics PE=1 SV=3	3	5	5	12.5	47.096	425;360;371	0	9.125	23141000	6
sp|P52925|HMGB2_RAT;tr|D3ZS25|D3ZS25_RAT;tr|D3ZN59|D3ZN59_RAT	sp|P52925|HMGB2_RAT High mobility group protein B2 OS=Rattus norvegicus OX=10116 GN=Hmgb2 PE=2 SV=2;tr|D3ZS25|D3ZS25_RAT Uncharacterized protein OS=Rattus norvegicus OX=10116 PE=3 SV=2;tr|D3ZN59|D3ZN59_RAT Similar to High mobility group protein 2 (HMG-2) O	3	2	2	12.9	24.159	210;209;209	0	4.1496	30384000	4
sp|P52944|PDLI1_RAT	sp|P52944|PDLI1_RAT PDZ and LIM domain protein 1 OS=Rattus norvegicus OX=10116 GN=Pdlim1 PE=1 SV=4	1	1	1	3.1	35.584	327	0	2.3722	3365500	1
sp|P53565|CUX1_RAT	sp|P53565|CUX1_RAT Homeobox protein cut-like 1 OS=Rattus norvegicus OX=10116 GN=Cux1 PE=1 SV=2	1	12	12	12.2	164.54	1504	0	24.726	25353000	13
sp|P54001|P4HA1_RAT	sp|P54001|P4HA1_RAT Prolyl 4-hydroxylase subunit alpha-1 OS=Rattus norvegicus OX=10116 GN=P4ha1 PE=2 SV=2	1	8	8	20	60.897	534	0	23.118	80648000	14
sp|P54258|ATN1_RAT;tr|G3V7W3|G3V7W3_RAT	sp|P54258|ATN1_RAT Atrophin-1 OS=Rattus norvegicus OX=10116 GN=Atn1 PE=1 SV=1;tr|G3V7W3|G3V7W3_RAT Atrophin-1 OS=Rattus norvegicus OX=10116 GN=LOC100911672 PE=1 SV=1	2	7	7	10	124.78	1183;1184	0	24.434	28124000	8
sp|P54287|CACB3_RAT	sp|P54287|CACB3_RAT Voltage-dependent L-type calcium channel subunit beta-3 OS=Rattus norvegicus OX=10116 GN=Cacnb3 PE=1 SV=1	1	1	1	2.3	54.563	484	0.0068627	0.97336	0	1
sp|P54313|GBB2_RAT;sp|P54311|GBB1_RAT;sp|O35353|GBB4_RAT;tr|A0A0G2K8M9|A0A0G2K8M9_RAT;sp|P52287|GBB3_RAT;tr|D4A752|D4A752_RAT	sp|P54313|GBB2_RAT Guanine nucleotide-binding protein G(I)/G(S)/G(T) subunit beta-2 OS=Rattus norvegicus OX=10116 GN=Gnb2 PE=1 SV=4;sp|P54311|GBB1_RAT Guanine nucleotide-binding protein G(I)/G(S)/G(T) subunit beta-1 OS=Rattus norvegicus OX=10116 GN=Gnb1 PE	6	5	5	13.2	37.331	340;340;340;335;340;252	0	9.5396	44256000	5
sp|P54645|AAPK1_RAT	sp|P54645|AAPK1_RAT 5-AMP-activated protein kinase catalytic subunit alpha-1 OS=Rattus norvegicus OX=10116 GN=Prkaa1 PE=1 SV=2	1	2	2	4.8	63.973	559	0	2.3433	4259100	2
sp|P55063|HS71L_RAT	sp|P55063|HS71L_RAT Heat shock 70 kDa protein 1-like OS=Rattus norvegicus OX=10116 GN=Hspa1l PE=2 SV=2	1	5	1	2.3	70.548	641	0	4.0474	4046100	1
sp|P55770|NH2L1_RAT	sp|P55770|NH2L1_RAT NHP2-like protein 1 OS=Rattus norvegicus OX=10116 GN=Snu13 PE=2 SV=4	1	1	1	9.4	14.173	128	0	2.4165	0	1
sp|P56574|IDHP_RAT;tr|A0A0G2JUF6|A0A0G2JUF6_RAT;sp|P41562|IDHC_RAT	sp|P56574|IDHP_RAT Isocitrate dehydrogenase [NADP], mitochondrial OS=Rattus norvegicus OX=10116 GN=Idh2 PE=1 SV=2;tr|A0A0G2JUF6|A0A0G2JUF6_RAT Isocitrate dehydrogenase [NADP] OS=Rattus norvegicus OX=10116 GN=Idh2 PE=1 SV=1	3	15	15	35.8	50.967	452;427;414	0	34.017	218430000	27
tr|A0A0G2JSQ0|A0A0G2JSQ0_RAT;sp|P56932|2ABD_RAT	tr|A0A0G2JSQ0|A0A0G2JSQ0_RAT Serine/threonine-protein phosphatase 2A 55 kDa regulatory subunit B OS=Rattus norvegicus OX=10116 GN=Ppp2r2d PE=1 SV=1;sp|P56932|2ABD_RAT Serine/threonine-protein phosphatase 2A 55 kDa regulatory subunit B delta isoform OS=Ratt	2	4	1	2.4	51.973	453;453	0.0054945	1.0648	3946700	1
sp|P57093|PAHX_RAT	sp|P57093|PAHX_RAT Phytanoyl-CoA dioxygenase, peroxisomal OS=Rattus norvegicus OX=10116 GN=Phyh PE=1 SV=2	1	3	3	11.2	38.588	338	0	7.0674	7054900	2
tr|F1LNC4|F1LNC4_RAT;sp|P58200|VTI1B_RAT	tr|F1LNC4|F1LNC4_RAT Vesicle transport through interaction with t-SNAREs homolog 1B OS=Rattus norvegicus OX=10116 GN=Vti1b PE=1 SV=2;sp|P58200|VTI1B_RAT Vesicle transport through interaction with t-SNAREs homolog 1B OS=Rattus norvegicus OX=10116 GN=Vti1b P	2	6	6	39.3	23.096	201;232	0	22.912	34506000	6
sp|P60123|RUVB1_RAT;tr|A0A0G2K0H9|A0A0G2K0H9_RAT	sp|P60123|RUVB1_RAT RuvB-like 1 OS=Rattus norvegicus OX=10116 GN=Ruvbl1 PE=1 SV=1	2	8	8	24.6	50.213	456;455	0	26.899	26708000	9
sp|P60192|SNAPN_RAT	sp|P60192|SNAPN_RAT SNARE-associated protein Snapin OS=Rattus norvegicus OX=10116 GN=Snapin PE=1 SV=1	1	1	1	19.1	14.904	136	0	3.3868	1463700	2
sp|P60711|ACTB_RAT;sp|P63259|ACTG_RAT;tr|A0A0G2K3K2|A0A0G2K3K2_RAT;tr|D3ZRN3|D3ZRN3_RAT	sp|P60711|ACTB_RAT Actin, cytoplasmic 1 OS=Rattus norvegicus OX=10116 GN=Actb PE=1 SV=1;sp|P63259|ACTG_RAT Actin, cytoplasmic 2 OS=Rattus norvegicus OX=10116 GN=Actg1 PE=1 SV=1;tr|A0A0G2K3K2|A0A0G2K3K2_RAT Actin, cytoplasmic 1 OS=Rattus norvegicus OX=10116	4	20	8	42.9	41.736	375;375;378;376	0	155.98	8017800000	108
sp|P60825|CIRBP_RAT	sp|P60825|CIRBP_RAT Cold-inducible RNA-binding protein OS=Rattus norvegicus OX=10116 GN=Cirbp PE=2 SV=1	1	2	2	14.5	18.607	172	0.00055991	1.8505	5422600	0
tr|A0A0H2UHG7|A0A0H2UHG7_RAT;tr|D3ZZK1|D3ZZK1_RAT;tr|A0A0G2K6L6|A0A0G2K6L6_RAT;sp|P60868|RS20_RAT;tr|A0A0G2JY70|A0A0G2JY70_RAT;tr|M0R5V6|M0R5V6_RAT;tr|M0R987|M0R987_RAT;tr|M0RB28|M0RB28_RAT;tr|M0R566|M0R566_RAT;tr|A0A0G2K8W1|A0A0G2K8W1_RAT;tr|A0A0G2K3E9|A0A0G2K3E9_RAT;tr|A0A0G2K632|A0A0G2K632_RAT	tr|A0A0H2UHG7|A0A0H2UHG7_RAT 40S ribosomal protein S20 OS=Rattus norvegicus OX=10116 GN=Rps20 PE=3 SV=1;tr|D3ZZK1|D3ZZK1_RAT 40S ribosomal protein S20 OS=Rattus norvegicus OX=10116 PE=3 SV=1;tr|A0A0G2K6L6|A0A0G2K6L6_RAT 40S ribosomal protein S20 OS=Rattus	12	5	5	26.3	13.241	118;119;119;119;112;119;121;119;119;119;64;119	0	17.876	1002100000	16
sp|P60892|PRPS1_RAT;tr|A0A0G2JSV3|A0A0G2JSV3_RAT;sp|P09330|PRPS2_RAT;tr|M0RBK1|M0RBK1_RAT	sp|P60892|PRPS1_RAT Ribose-phosphate pyrophosphokinase 1 OS=Rattus norvegicus OX=10116 GN=Prps1 PE=1 SV=2;tr|A0A0G2JSV3|A0A0G2JSV3_RAT Ribose-phosphate diphosphokinase OS=Rattus norvegicus OX=10116 GN=LOC314140 PE=1 SV=1	4	7	7	26.1	34.834	318;318;318;318	0	45.94	67882000	9
tr|A0A0G2K0D7|A0A0G2K0D7_RAT;sp|P60901|PSA6_RAT	tr|A0A0G2K0D7|A0A0G2K0D7_RAT Proteasome subunit alpha type-6 OS=Rattus norvegicus OX=10116 GN=Psma6 PE=1 SV=1;sp|P60901|PSA6_RAT Proteasome subunit alpha type-6 OS=Rattus norvegicus OX=10116 GN=Psma6 PE=1 SV=1	2	2	2	11	25.318	227;246	0	2.6073	6940700	1
sp|P61023|CHP1_RAT	sp|P61023|CHP1_RAT Calcineurin B homologous protein 1 OS=Rattus norvegicus OX=10116 GN=Chp1 PE=1 SV=2	1	5	5	27.2	22.432	195	0	6.6899	11149000	6
tr|B0BMW0|B0BMW0_RAT;sp|P61107|RAB14_RAT	tr|B0BMW0|B0BMW0_RAT Ras-related protein Rab-14 OS=Rattus norvegicus OX=10116 GN=Rab14 PE=1 SV=1;sp|P61107|RAB14_RAT Ras-related protein Rab-14 OS=Rattus norvegicus OX=10116 GN=Rab14 PE=1 SV=3	2	2	2	20.9	23.897	215;215	0	9.7319	8142300	2
sp|P61131|SIA4C_RAT	sp|P61131|SIA4C_RAT CMP-N-acetylneuraminate-beta-galactosamide-alpha-2,3-sialyltransferase 4 OS=Rattus norvegicus OX=10116 GN=St3gal4 PE=1 SV=1	1	1	1	3	38.043	333	0.0045317	1.1198	1635300	1
tr|A0A0G2JV81|A0A0G2JV81_RAT;sp|P84079|ARF1_RAT;sp|P61206|ARF3_RAT;tr|A0A0G2K9H8|A0A0G2K9H8_RAT;tr|A0A0G2K4Q4|A0A0G2K4Q4_RAT	tr|A0A0G2JV81|A0A0G2JV81_RAT ADP-ribosylation factor 3 OS=Rattus norvegicus OX=10116 GN=Arf3 PE=3 SV=1;sp|P84079|ARF1_RAT ADP-ribosylation factor 1 OS=Rattus norvegicus OX=10116 GN=Arf1 PE=1 SV=2;sp|P61206|ARF3_RAT ADP-ribosylation factor 3 OS=Rattus norve	5	6	0	0	20.568	181;181;181;187;180	0	5.4905	7913900	2
sp|P61212|ARL1_RAT	sp|P61212|ARL1_RAT ADP-ribosylation factor-like protein 1 OS=Rattus norvegicus OX=10116 GN=Arl1 PE=1 SV=1	1	1	1	12.7	20.411	181	0	3.1285	3027500	1
sp|P61751|ARF4_RAT	sp|P61751|ARF4_RAT ADP-ribosylation factor 4 OS=Rattus norvegicus OX=10116 GN=Arf4 PE=2 SV=2	1	7	3	19.4	20.396	180	0	52.784	240000000	15
sp|P61765|STXB1_RAT	sp|P61765|STXB1_RAT Syntaxin-binding protein 1 OS=Rattus norvegicus OX=10116 GN=Stxbp1 PE=1 SV=1	1	2	2	4.2	67.568	594	0	3.6104	3675200	2
sp|P61983|1433G_RAT	sp|P61983|1433G_RAT 14-3-3 protein gamma OS=Rattus norvegicus OX=10116 GN=Ywhag PE=1 SV=2	1	9	6	35.6	28.302	247	0	48.01	123200000	10
sp|P62083|RS7_RAT;tr|Q6AY74|Q6AY74_RAT	sp|P62083|RS7_RAT 40S ribosomal protein S7 OS=Rattus norvegicus OX=10116 GN=Rps7 PE=1 SV=1	2	13	13	64.9	22.127	194;126	0	59.368	1532600000	37
sp|P62138|PP1A_RAT;tr|A0A0G2JYS8|A0A0G2JYS8_RAT	sp|P62138|PP1A_RAT Serine/threonine-protein phosphatase PP1-alpha catalytic subunit OS=Rattus norvegicus OX=10116 GN=Ppp1ca PE=1 SV=1;tr|A0A0G2JYS8|A0A0G2JYS8_RAT Serine/threonine-protein phosphatase OS=Rattus norvegicus OX=10116 GN=Ppp1ca PE=1 SV=1	2	14	6	14.5	37.512	330;317	0	38.291	208740000	31
sp|P62142|PP1B_RAT	sp|P62142|PP1B_RAT Serine/threonine-protein phosphatase PP1-beta catalytic subunit OS=Rattus norvegicus OX=10116 GN=Ppp1cb PE=1 SV=3	1	10	4	15.9	37.186	327	0	31.347	30814000	7
sp|P62193|PRS4_RAT	sp|P62193|PRS4_RAT 26S proteasome regulatory subunit 4 OS=Rattus norvegicus OX=10116 GN=Psmc1 PE=1 SV=1	1	3	3	10.5	49.184	440	0	20.248	7094600	3
sp|P62198|PRS8_RAT	sp|P62198|PRS8_RAT 26S proteasome regulatory subunit 8 OS=Rattus norvegicus OX=10116 GN=Psmc5 PE=1 SV=1	1	12	12	36.5	45.626	406	0	111.45	104570000	18
tr|D3ZLL8|D3ZLL8_RAT;sp|P62246|RS15A_RAT;tr|A0A0G2K6I0|A0A0G2K6I0_RAT;tr|D3ZZC7|D3ZZC7_RAT;tr|D3ZS61|D3ZS61_RAT;tr|A0A0G2JYA6|A0A0G2JYA6_RAT;tr|M0R8U6|M0R8U6_RAT;tr|A0A0G2K2F6|A0A0G2K2F6_RAT	tr|D3ZLL8|D3ZLL8_RAT 40S ribosomal protein S15a OS=Rattus norvegicus OX=10116 GN=LOC100909878 PE=3 SV=1;sp|P62246|RS15A_RAT 40S ribosomal protein S15a OS=Rattus norvegicus OX=10116 GN=Rps15a PE=1 SV=2;tr|A0A0G2K6I0|A0A0G2K6I0_RAT 40S ribosomal protein S15a	8	5	5	46.2	14.854	130;130;127;130;130;130;74;127	0	12.609	138020000	7
sp|P62250|RS16_RAT;tr|A0A1W2Q631|A0A1W2Q631_RAT;tr|M0R4I3|M0R4I3_RAT	sp|P62250|RS16_RAT 40S ribosomal protein S16 OS=Rattus norvegicus OX=10116 GN=Rps16 PE=1 SV=2	3	5	5	27.4	16.445	146;150;164	0	21.256	198240000	11
sp|P62260|1433E_RAT	sp|P62260|1433E_RAT 14-3-3 protein epsilon OS=Rattus norvegicus OX=10116 GN=Ywhae PE=1 SV=1	1	10	7	32.2	29.174	255	0	15.741	79822000	5
tr|F1LTW8|F1LTW8_RAT;tr|D4A9Q3|D4A9Q3_RAT;sp|P62268|RS23_RAT	tr|F1LTW8|F1LTW8_RAT 40S ribosomal protein S23 OS=Rattus norvegicus OX=10116 PE=3 SV=2;tr|D4A9Q3|D4A9Q3_RAT 40S ribosomal protein S23 OS=Rattus norvegicus OX=10116 PE=3 SV=1;sp|P62268|RS23_RAT 40S ribosomal protein S23 OS=Rattus norvegicus OX=10116 GN=Rps2	3	1	1	7.7	15.82	143;143;143	0	2.5463	2408400	1
tr|A0A0H2UHT6|A0A0H2UHT6_RAT;tr|D3ZM33|D3ZM33_RAT;sp|P62271|RS18_RAT;tr|M0R5K9|M0R5K9_RAT;tr|D3ZAU6|D3ZAU6_RAT;tr|M0RCC5|M0RCC5_RAT;tr|D4AA93|D4AA93_RAT	tr|A0A0H2UHT6|A0A0H2UHT6_RAT 40S ribosomal protein S18 OS=Rattus norvegicus OX=10116 GN=Rps18 PE=1 SV=1;tr|D3ZM33|D3ZM33_RAT 40S ribosomal protein S18 OS=Rattus norvegicus OX=10116 PE=3 SV=3;sp|P62271|RS18_RAT 40S ribosomal protein S18 OS=Rattus norvegicus	7	18	6	33.1	17.587	151;152;152;151;152;105;146	0	54.267	3698500000	56
sp|P62278|RS13_RAT;tr|M0RCY2|M0RCY2_RAT;tr|F1LMB4|F1LMB4_RAT	sp|P62278|RS13_RAT 40S ribosomal protein S13 OS=Rattus norvegicus OX=10116 GN=Rps13 PE=1 SV=2;tr|M0RCY2|M0RCY2_RAT 40S ribosomal protein S13 OS=Rattus norvegicus OX=10116 PE=3 SV=1	3	6	6	35.8	17.222	151;155;481	0	16.794	98303000	12
sp|P62282|RS11_RAT	sp|P62282|RS11_RAT 40S ribosomal protein S11 OS=Rattus norvegicus OX=10116 GN=Rps11 PE=1 SV=3	1	4	4	16.5	18.431	158	0	5.0856	37606000	3
sp|P62332|ARF6_RAT	sp|P62332|ARF6_RAT ADP-ribosylation factor 6 OS=Rattus norvegicus OX=10116 GN=Arf6 PE=1 SV=2	1	4	4	34.9	20.082	175	0	16.527	50793000	4
sp|P62483|KCAB2_RAT;tr|A0A0G2K670|A0A0G2K670_RAT	sp|P62483|KCAB2_RAT Voltage-gated potassium channel subunit beta-2 OS=Rattus norvegicus OX=10116 GN=Kcnab2 PE=1 SV=1;tr|A0A0G2K670|A0A0G2K670_RAT Voltage-gated potassium channel subunit beta-2 OS=Rattus norvegicus OX=10116 GN=Kcnab2 PE=1 SV=1	2	6	6	22.3	41.021	367;383	0	4.5604	13502000	6
sp|P62630|EF1A1_RAT;tr|M0R757|M0R757_RAT;tr|F1M6C2|F1M6C2_RAT	sp|P62630|EF1A1_RAT Elongation factor 1-alpha 1 OS=Rattus norvegicus OX=10116 GN=Eef1a1 PE=2 SV=1;tr|M0R757|M0R757_RAT Elongation factor 1-alpha OS=Rattus norvegicus OX=10116 GN=LOC100360413 PE=3 SV=1;tr|F1M6C2|F1M6C2_RAT Tr-type G domain-containing protei	3	18	10	25.5	50.113	462;462;410	0	213.59	7078900000	110
sp|P62632|EF1A2_RAT	sp|P62632|EF1A2_RAT Elongation factor 1-alpha 2 OS=Rattus norvegicus OX=10116 GN=Eef1a2 PE=1 SV=1	1	10	2	3	50.454	463	0	2.7605	19192000	3
sp|P62634|CNBP_RAT;tr|M0R729|M0R729_RAT	sp|P62634|CNBP_RAT Cellular nucleic acid-binding protein OS=Rattus norvegicus OX=10116 GN=Cnbp PE=2 SV=1	2	4	4	22	19.463	177;170	0	19.624	84117000	5
tr|X1WI37|X1WI37_RAT;sp|P62703|RS4X_RAT;tr|A0A0H2UHX3|A0A0H2UHX3_RAT;tr|D3ZX01|D3ZX01_RAT	tr|X1WI37|X1WI37_RAT 40S ribosomal protein S4 OS=Rattus norvegicus OX=10116 GN=Rps4x PE=1 SV=1;sp|P62703|RS4X_RAT 40S ribosomal protein S4, X isoform OS=Rattus norvegicus OX=10116 GN=Rps4x PE=2 SV=2;tr|A0A0H2UHX3|A0A0H2UHX3_RAT 40S ribosomal protein S4 OS=	4	16	16	50	29.466	262;263;290;262	0	33.806	717820000	30
sp|P62716|PP2AB_RAT;tr|A0A0G2JYA4|A0A0G2JYA4_RAT;sp|P63331|PP2AA_RAT	sp|P62716|PP2AB_RAT Serine/threonine-protein phosphatase 2A catalytic subunit beta isoform OS=Rattus norvegicus OX=10116 GN=Ppp2cb PE=2 SV=1;tr|A0A0G2JYA4|A0A0G2JYA4_RAT Serine/threonine-protein phosphatase OS=Rattus norvegicus OX=10116 GN=LOC100362453 PE=	3	7	7	19.1	35.575	309;309;309	0	13.758	88306000	8
sp|P62749|HPCL1_RAT	sp|P62749|HPCL1_RAT Hippocalcin-like protein 1 OS=Rattus norvegicus OX=10116 GN=Hpcal1 PE=1 SV=2	1	1	1	5.2	22.338	193	0.0016173	1.5779	1605300	1
tr|F1LT35|F1LT35_RAT;tr|D3ZTH8|D3ZTH8_RAT;sp|P62752|RL23A_RAT;tr|D3ZSR8|D3ZSR8_RAT;tr|D3ZNM1|D3ZNM1_RAT;tr|D4AAL7|D4AAL7_RAT;tr|D3ZTX9|D3ZTX9_RAT;tr|D3ZFK7|D3ZFK7_RAT;tr|A0A0G2JU90|A0A0G2JU90_RAT	tr|F1LT35|F1LT35_RAT Similar to 60S ribosomal protein L23a OS=Rattus norvegicus OX=10116 GN=RGD1564606 PE=3 SV=1;tr|D3ZTH8|D3ZTH8_RAT Similar to 60S ribosomal protein L23a OS=Rattus norvegicus OX=10116 GN=LOC689899 PE=3 SV=1;sp|P62752|RL23A_RAT 60S ribosom	9	2	2	13.5	17.734	156;156;156;154;155;158;158;158;193	0.003599	1.2467	12008000	2
tr|M0RD75|M0RD75_RAT;sp|P62755|RS6_RAT	tr|M0RD75|M0RD75_RAT 40S ribosomal protein S6 OS=Rattus norvegicus OX=10116 GN=Rps6 PE=1 SV=1;sp|P62755|RS6_RAT 40S ribosomal protein S6 OS=Rattus norvegicus OX=10116 GN=Rps6 PE=1 SV=1	2	2	2	8.1	28.421	247;249	0	4.091	24299000	2
sp|P62804|H4_RAT	sp|P62804|H4_RAT Histone H4 OS=Rattus norvegicus OX=10116 GN=H4c2 PE=1 SV=2	1	1	1	7.8	11.367	103	0.0082364	0.91614	2635200	1
sp|P62828|RAN_RAT;tr|Q66H11|Q66H11_RAT;sp|Q8K586|RANT_RAT	sp|P62828|RAN_RAT GTP-binding nuclear protein Ran OS=Rattus norvegicus OX=10116 GN=Ran PE=1 SV=3;tr|Q66H11|Q66H11_RAT GTP-binding nuclear protein Ran OS=Rattus norvegicus OX=10116 GN=RGD1306195 PE=2 SV=1;sp|Q8K586|RANT_RAT GTP-binding nuclear protein Ran,	3	7	7	33.3	24.423	216;216;216	0	18.439	141640000	10
sp|P62832|RL23_RAT	sp|P62832|RL23_RAT 60S ribosomal protein L23 OS=Rattus norvegicus OX=10116 GN=Rpl23 PE=2 SV=1	1	2	2	16.4	14.865	140	0	12.334	16359000	4
sp|Q62636|RAP1B_RAT;sp|P62836|RAP1A_RAT	sp|Q62636|RAP1B_RAT Ras-related protein Rap-1b OS=Rattus norvegicus OX=10116 GN=Rap1b PE=1 SV=2;sp|P62836|RAP1A_RAT Ras-related protein Rap-1A OS=Rattus norvegicus OX=10116 GN=Rap1a PE=1 SV=1	2	3	3	20.1	20.798	184;184	0	6.5849	15372000	5
sp|P62845|RS15_RAT;tr|D3ZAK6|D3ZAK6_RAT	sp|P62845|RS15_RAT 40S ribosomal protein S15 OS=Rattus norvegicus OX=10116 GN=Rps15 PE=1 SV=2	2	5	5	47.6	17.04	145;123	0	15.224	71792000	10
tr|A0A0H2UHH9|A0A0H2UHH9_RAT;tr|D4ACJ1|D4ACJ1_RAT;sp|P62850|RS24_RAT	tr|A0A0H2UHH9|A0A0H2UHH9_RAT 40S ribosomal protein S24 OS=Rattus norvegicus OX=10116 GN=Rps24 PE=3 SV=1;tr|D4ACJ1|D4ACJ1_RAT 40S ribosomal protein S24 OS=Rattus norvegicus OX=10116 GN=LOC100363469 PE=3 SV=1;sp|P62850|RS24_RAT 40S ribosomal protein S24 OS=R	3	1	1	6.1	15.197	131;133;133	0.0010953	1.705	0	1
tr|F1M6F4|F1M6F4_RAT;tr|A0A0H2UHU0|A0A0H2UHU0_RAT;sp|P62853|RS25_RAT;tr|D4AE10|D4AE10_RAT;tr|M0R763|M0R763_RAT;tr|D3ZCH5|D3ZCH5_RAT	tr|F1M6F4|F1M6F4_RAT 40S ribosomal protein S25 OS=Rattus norvegicus OX=10116 PE=3 SV=1;tr|A0A0H2UHU0|A0A0H2UHU0_RAT 40S ribosomal protein S25 OS=Rattus norvegicus OX=10116 GN=Rps25 PE=3 SV=1;sp|P62853|RS25_RAT 40S ribosomal protein S25 OS=Rattus norvegicus	6	4	4	24.2	13.644	124;124;125;124;125;130	0	7.5419	137890000	5
sp|P62864|RS30_RAT;tr|Q5BJN7|Q5BJN7_RAT	sp|P62864|RS30_RAT 40S ribosomal protein S30 OS=Rattus norvegicus OX=10116 GN=Fau PE=1 SV=1;tr|Q5BJN7|Q5BJN7_RAT 40S ribosomal protein S30 OS=Rattus norvegicus OX=10116 GN=LOC100360647 PE=1 SV=1	2	1	1	16.9	6.6478	59;133	0.0011093	1.8042	19023000	3
sp|P62870|ELOB_RAT;tr|A0A140TA99|A0A140TA99_RAT;tr|F1M937|F1M937_RAT;tr|F1LZ51|F1LZ51_RAT;tr|D3ZYC5|D3ZYC5_RAT;tr|M0R6V0|M0R6V0_RAT	sp|P62870|ELOB_RAT Elongin-B OS=Rattus norvegicus OX=10116 GN=Elob PE=1 SV=1;tr|A0A140TA99|A0A140TA99_RAT Elongin-B OS=Rattus norvegicus OX=10116 GN=Elob PE=1 SV=1;tr|F1M937|F1M937_RAT Ubiquitin-like domain-containing protein OS=Rattus norvegicus OX=10116	6	7	7	55.9	13.17	118;117;117;118;115;124	0	15.181	112900000	8
tr|D3ZK34|D3ZK34_RAT;tr|D3ZU04|D3ZU04_RAT;tr|D3ZKU5|D3ZKU5_RAT;tr|D3Z8W1|D3Z8W1_RAT;tr|D4ACQ2|D4ACQ2_RAT;tr|D4ABZ9|D4ABZ9_RAT;tr|D3ZZ60|D3ZZ60_RAT;sp|P62902|RL31_RAT;tr|D3ZX87|D3ZX87_RAT	tr|D3ZK34|D3ZK34_RAT 60S ribosomal protein L31 OS=Rattus norvegicus OX=10116 PE=3 SV=3;tr|D3ZU04|D3ZU04_RAT Uncharacterized protein OS=Rattus norvegicus OX=10116 PE=3 SV=1;tr|D3ZKU5|D3ZKU5_RAT Uncharacterized protein OS=Rattus norvegicus OX=10116 PE=3 SV=1	9	1	1	12	13.466	117;124;124;124;125;125;125;125;143	0	5.5479	44582000	2
sp|P62907|RL10A_RAT;tr|F1LYQ7|F1LYQ7_RAT	sp|P62907|RL10A_RAT 60S ribosomal protein L10a OS=Rattus norvegicus OX=10116 GN=Rpl10a PE=1 SV=2;tr|F1LYQ7|F1LYQ7_RAT Ribosomal protein OS=Rattus norvegicus OX=10116 GN=LOC680700 PE=1 SV=2	2	1	1	3.7	24.831	217;221	0.0082086	0.89489	3782100	1
sp|P62909|RS3_RAT;tr|D3ZVH2|D3ZVH2_RAT;tr|A0A0G2K689|A0A0G2K689_RAT	sp|P62909|RS3_RAT 40S ribosomal protein S3 OS=Rattus norvegicus OX=10116 GN=Rps3 PE=1 SV=1;tr|D3ZVH2|D3ZVH2_RAT 40S ribosomal protein S3 OS=Rattus norvegicus OX=10116 PE=3 SV=1	3	15	15	67.5	26.674	243;243;132	0	71.625	917590000	43
sp|P62914|RL11_RAT;tr|Q4V8I6|Q4V8I6_RAT;tr|A0A0G2K3Y8|A0A0G2K3Y8_RAT	sp|P62914|RL11_RAT 60S ribosomal protein L11 OS=Rattus norvegicus OX=10116 GN=Rpl11 PE=1 SV=2;tr|Q4V8I6|Q4V8I6_RAT 60S ribosomal protein L11 OS=Rattus norvegicus OX=10116 GN=Rpl11 PE=1 SV=1;tr|A0A0G2K3Y8|A0A0G2K3Y8_RAT 60S ribosomal protein L11 OS=Rattus n	3	9	9	51.1	20.252	178;167;188	0	16.398	370430000	11
sp|P62916|TF2B_RAT;tr|A0A0A0MXW7|A0A0A0MXW7_RAT;tr|A0A0G2JWZ8|A0A0G2JWZ8_RAT	sp|P62916|TF2B_RAT Transcription initiation factor IIB OS=Rattus norvegicus OX=10116 GN=Gtf2b PE=2 SV=1;tr|A0A0A0MXW7|A0A0A0MXW7_RAT General transcription factor TFIIB OS=Rattus norvegicus OX=10116 GN=Gtf2b PE=1 SV=2;tr|A0A0G2JWZ8|A0A0G2JWZ8_RAT General tr	3	6	6	26.6	34.819	316;281;310	0	46.74	17267000	5
sp|P62944|AP2B1_RAT;sp|P52303|AP1B1_RAT	sp|P62944|AP2B1_RAT AP-2 complex subunit beta OS=Rattus norvegicus OX=10116 GN=Ap2b1 PE=1 SV=1	2	11	6	10	104.55	937;949	0	33.253	49224000	18
sp|P62961|YBOX1_RAT;tr|Q3ZAV2|Q3ZAV2_RAT;tr|D3ZEV0|D3ZEV0_RAT;tr|D4A3P0|D4A3P0_RAT	sp|P62961|YBOX1_RAT Y-box-binding protein 1 OS=Rattus norvegicus OX=10116 GN=Ybx1 PE=2 SV=3;tr|Q3ZAV2|Q3ZAV2_RAT Y-box-binding protein 1 OS=Rattus norvegicus OX=10116 GN=Ybx1 PE=1 SV=1;tr|D3ZEV0|D3ZEV0_RAT RCG63497 OS=Rattus norvegicus OX=10116 GN=Ybx1-ps3	4	12	8	53.1	35.73	322;326;322;359	0	82.578	158150000	21
sp|P62994|GRB2_RAT	sp|P62994|GRB2_RAT Growth factor receptor-bound protein 2 OS=Rattus norvegicus OX=10116 GN=Grb2 PE=1 SV=1	1	5	5	23	25.206	217	0	5.7072	32209000	5
sp|P62997|TRA2B_RAT;tr|F1LVK5|F1LVK5_RAT	sp|P62997|TRA2B_RAT Transformer-2 protein homolog beta OS=Rattus norvegicus OX=10116 GN=Tra2b PE=1 SV=1;tr|F1LVK5|F1LVK5_RAT RRM domain-containing protein OS=Rattus norvegicus OX=10116 PE=4 SV=1	2	6	6	22.2	33.665	288;249	0	25.033	97734000	13
sp|P63014|PRRX1_RAT	sp|P63014|PRRX1_RAT Paired mesoderm homeobox protein 1 OS=Rattus norvegicus OX=10116 GN=Prrx1 PE=1 SV=1	1	4	2	9.4	27.269	245	0	3.4154	8551600	1
sp|P63016|PAX6_RAT;tr|A0A0G2JZE2|A0A0G2JZE2_RAT	sp|P63016|PAX6_RAT Paired box protein Pax-6 OS=Rattus norvegicus OX=10116 GN=Pax6 PE=2 SV=1;tr|A0A0G2JZE2|A0A0G2JZE2_RAT Paired box protein Pax-6 OS=Rattus norvegicus OX=10116 GN=Pax6 PE=3 SV=1	2	1	1	2.1	46.754	422;433	0.0040506	1.1684	4303400	1
sp|P63018|HSP7C_RAT;tr|D4A4S3|D4A4S3_RAT;tr|M0RCB1|M0RCB1_RAT;tr|M0R8M9|M0R8M9_RAT;tr|F1LZI1|F1LZI1_RAT;tr|A0A0G2JVI3|A0A0G2JVI3_RAT;tr|A0A0G2JUT0|A0A0G2JUT0_RAT;sp|P14659|HSP72_RAT;sp|P0DMW1|HS71B_RAT;sp|P0DMW0|HS71A_RAT	sp|P63018|HSP7C_RAT Heat shock cognate 71 kDa protein OS=Rattus norvegicus OX=10116 GN=Hspa8 PE=1 SV=1;tr|D4A4S3|D4A4S3_RAT Heat shock cognate 71 kDa protein OS=Rattus norvegicus OX=10116 GN=Hspa8 PE=3 SV=3;tr|M0RCB1|M0RCB1_RAT Uncharacterized protein OS=R	10	30	26	58.4	70.87	646;645;641;661;646;566;601;633;641;641	0	248.31	2100200000	93
sp|P63036|DNJA1_RAT	sp|P63036|DNJA1_RAT DnaJ homolog subfamily A member 1 OS=Rattus norvegicus OX=10116 GN=Dnaja1 PE=1 SV=1	1	7	7	28	44.868	397	0	15.993	108260000	10
sp|P63039|CH60_RAT	sp|P63039|CH60_RAT 60 kDa heat shock protein, mitochondrial OS=Rattus norvegicus OX=10116 GN=Hspd1 PE=1 SV=1	1	14	14	35.3	60.955	573	0	90.174	85623000	20
sp|P63074|IF4E_RAT;tr|A0A1W2Q627|A0A1W2Q627_RAT	sp|P63074|IF4E_RAT Eukaryotic translation initiation factor 4E OS=Rattus norvegicus OX=10116 GN=Eif4e PE=1 SV=1;tr|A0A1W2Q627|A0A1W2Q627_RAT Eukaryotic translation initiation factor 4E OS=Rattus norvegicus OX=10116 GN=Eif4e PE=1 SV=1	2	8	8	37.8	25.053	217;218	0	37.049	564440000	14
sp|P63086|MK01_RAT	sp|P63086|MK01_RAT Mitogen-activated protein kinase 1 OS=Rattus norvegicus OX=10116 GN=Mapk1 PE=1 SV=3	1	10	8	20.9	41.275	358	0	16.63	76045000	15
sp|P63088|PP1G_RAT;tr|A0A0G2JVK2|A0A0G2JVK2_RAT	sp|P63088|PP1G_RAT Serine/threonine-protein phosphatase PP1-gamma catalytic subunit OS=Rattus norvegicus OX=10116 GN=Ppp1cc PE=1 SV=1;tr|A0A0G2JVK2|A0A0G2JVK2_RAT Serine/threonine-protein phosphatase OS=Rattus norvegicus OX=10116 GN=Ppp1cc PE=1 SV=1	2	9	1	3.1	36.983	323;332	0	2.6395	7087800	1
sp|P63095|GNAS2_RAT;sp|Q63803|GNAS1_RAT	sp|P63095|GNAS2_RAT Guanine nucleotide-binding protein G(s) subunit alpha isoforms short OS=Rattus norvegicus OX=10116 GN=Gnas PE=1 SV=1;sp|Q63803|GNAS1_RAT Guanine nucleotide-binding protein G(s) subunit alpha isoforms XLas OS=Rattus norvegicus OX=10116 G	2	2	1	2.3	45.663	394;1144	0.0035971	1.2464	1719500	1
sp|P63102|1433Z_RAT;tr|A0A0G2JV65|A0A0G2JV65_RAT	sp|P63102|1433Z_RAT 14-3-3 protein zeta/delta OS=Rattus norvegicus OX=10116 GN=Ywhaz PE=1 SV=1;tr|A0A0G2JV65|A0A0G2JV65_RAT 14-3-3 protein zeta/delta OS=Rattus norvegicus OX=10116 GN=Ywhaz PE=1 SV=1	2	9	6	34.3	27.771	245;256	0	33.963	106770000	9
tr|A0A0G2K5Q2|A0A0G2K5Q2_RAT;sp|P63155|CRNL1_RAT	tr|A0A0G2K5Q2|A0A0G2K5Q2_RAT Crooked neck-like protein 1 OS=Rattus norvegicus OX=10116 GN=Crnkl1 PE=1 SV=1;sp|P63155|CRNL1_RAT Crooked neck-like protein 1 OS=Rattus norvegicus OX=10116 GN=Crnkl1 PE=2 SV=1	2	1	1	1.6	83.51	690;690	0.0026151	1.365	107780000	2
tr|D3ZLG3|D3ZLG3_RAT;tr|D3ZCR3|D3ZCR3_RAT;tr|D3ZXR5|D3ZXR5_RAT;tr|A0A0G2K6P4|A0A0G2K6P4_RAT;sp|P63159|HMGB1_RAT;tr|D4A6A9|D4A6A9_RAT;tr|D3ZC69|D3ZC69_RAT;tr|D3ZGW6|D3ZGW6_RAT;tr|M0R7R5|M0R7R5_RAT;tr|D3ZIU9|D3ZIU9_RAT;tr|F1LNG6|F1LNG6_RAT	tr|D3ZLG3|D3ZLG3_RAT Uncharacterized protein OS=Rattus norvegicus OX=10116 PE=4 SV=2;tr|D3ZCR3|D3ZCR3_RAT High mobility group protein 1 OS=Rattus norvegicus OX=10116 GN=LOC108349189 PE=3 SV=2;tr|D3ZXR5|D3ZXR5_RAT High mobility group protein 1 OS=Rattus nor	11	2	2	14.1	24.112	206;213;214;214;215;178;211;212;213;214;231	0	4.7507	32965000	4
sp|P63245|RACK1_RAT;tr|A0A0G2JZE6|A0A0G2JZE6_RAT;tr|A0A0G2JY24|A0A0G2JY24_RAT	sp|P63245|RACK1_RAT Receptor of activated protein C kinase 1 OS=Rattus norvegicus OX=10116 GN=Rack1 PE=1 SV=3;tr|A0A0G2JZE6|A0A0G2JZE6_RAT Receptor of-activated protein C kinase 1 OS=Rattus norvegicus OX=10116 GN=Rack1 PE=1 SV=1	3	18	18	85.2	35.076	317;296;100	0	166.71	1085300000	63
sp|P63281|UBC9_RAT;tr|A0A0G2KB55|A0A0G2KB55_RAT	sp|P63281|UBC9_RAT SUMO-conjugating enzyme UBC9 OS=Rattus norvegicus OX=10116 GN=Ube2i PE=1 SV=1;tr|A0A0G2KB55|A0A0G2KB55_RAT SUMO-conjugating enzyme UBC9-like OS=Rattus norvegicus OX=10116 GN=LOC102553386 PE=3 SV=1	2	2	2	12	18.007	158;151	0.0026178	1.3723	5078800	2
sp|P63322|RALA_RAT	sp|P63322|RALA_RAT Ras-related protein Ral-A OS=Rattus norvegicus OX=10116 GN=Rala PE=1 SV=1	1	2	2	14.1	23.553	206	0	9.0696	9054400	2
sp|P63326|RS10_RAT;tr|F1LT36|F1LT36_RAT;tr|A0A0H2UI18|A0A0H2UI18_RAT;tr|D3ZJY5|D3ZJY5_RAT;tr|D3ZH53|D3ZH53_RAT;tr|D4A5N7|D4A5N7_RAT;tr|D3ZCN9|D3ZCN9_RAT;tr|Q7TP86|Q7TP86_RAT	sp|P63326|RS10_RAT 40S ribosomal protein S10 OS=Rattus norvegicus OX=10116 GN=Rps10 PE=2 SV=1;tr|F1LT36|F1LT36_RAT Ribosomal protein S10-like 1 OS=Rattus norvegicus OX=10116 GN=Rps10l1 PE=3 SV=2;tr|A0A0H2UI18|A0A0H2UI18_RAT 40S ribosomal protein S10 OS=Rat	8	11	11	64.2	18.916	165;165;154;168;161;163;165;151	0	138.69	1041800000	51
tr|A0A0G2KA61|A0A0G2KA61_RAT;sp|P67874|CSK2B_RAT	tr|A0A0G2KA61|A0A0G2KA61_RAT Casein kinase II subunit beta OS=Rattus norvegicus OX=10116 GN=Csnk2b PE=1 SV=1;sp|P67874|CSK2B_RAT Casein kinase II subunit beta OS=Rattus norvegicus OX=10116 GN=Csnk2b PE=1 SV=1	2	1	1	9.3	17.421	151;215	0	6.1615	19823000	2
sp|P67999|KS6B1_RAT	sp|P67999|KS6B1_RAT Ribosomal protein S6 kinase beta-1 OS=Rattus norvegicus OX=10116 GN=Rps6kb1 PE=1 SV=1	1	1	1	3.4	59.131	525	0	2.9927	4070600	1
sp|P68035|ACTC_RAT;tr|A0A0G2K4M6|A0A0G2K4M6_RAT;sp|P63269|ACTH_RAT;sp|P62738|ACTA_RAT;sp|P68136|ACTS_RAT	sp|P68035|ACTC_RAT Actin, alpha cardiac muscle 1 OS=Rattus norvegicus OX=10116 GN=Actc1 PE=2 SV=1;tr|A0A0G2K4M6|A0A0G2K4M6_RAT Actin, aortic smooth muscle OS=Rattus norvegicus OX=10116 GN=Acta2 PE=3 SV=1;sp|P63269|ACTH_RAT Actin, gamma-enteric smooth muscl	5	15	3	11.7	42.019	377;376;376;377;377	0	6.1268	47381000	4
sp|P68101|IF2A_RAT	sp|P68101|IF2A_RAT Eukaryotic translation initiation factor 2 subunit 1 OS=Rattus norvegicus OX=10116 GN=Eif2s1 PE=1 SV=2	1	13	13	43.2	36.108	315	0	65.895	202610000	21
sp|P68182|KAPCB_RAT	sp|P68182|KAPCB_RAT cAMP-dependent protein kinase catalytic subunit beta OS=Rattus norvegicus OX=10116 GN=Prkacb PE=1 SV=2	1	1	1	3.4	40.707	351	0	4.1214	1489000	1
sp|P68255|1433T_RAT	sp|P68255|1433T_RAT 14-3-3 protein theta OS=Rattus norvegicus OX=10116 GN=Ywhaq PE=1 SV=1	1	12	9	35.9	27.778	245	0	97.974	435440000	21
sp|P68370|TBA1A_RAT;sp|Q68FR8|TBA3_RAT	sp|P68370|TBA1A_RAT Tubulin alpha-1A chain OS=Rattus norvegicus OX=10116 GN=Tuba1a PE=1 SV=1;sp|Q68FR8|TBA3_RAT Tubulin alpha-3 chain OS=Rattus norvegicus OX=10116 GN=Tuba3a PE=2 SV=1	2	20	1	3.1	50.135	451;450	0	27.131	306790000	21
sp|P68511|1433F_RAT;tr|A0A0G2K2B8|A0A0G2K2B8_RAT	sp|P68511|1433F_RAT 14-3-3 protein eta OS=Rattus norvegicus OX=10116 GN=Ywhah PE=1 SV=2;tr|A0A0G2K2B8|A0A0G2K2B8_RAT 14-3-3 protein eta OS=Rattus norvegicus OX=10116 GN=Ywhah PE=1 SV=1	2	7	4	19.9	28.211	246;274	0	44.455	28279000	5
tr|Q5M963|Q5M963_RAT;sp|P69060|NEUA_RAT	tr|Q5M963|Q5M963_RAT CMP-N-acetylneuraminic acid synthase OS=Rattus norvegicus OX=10116 GN=Cmas PE=1 SV=1;sp|P69060|NEUA_RAT N-acylneuraminate cytidylyltransferase OS=Rattus norvegicus OX=10116 GN=Cmas PE=2 SV=1	2	2	2	5.6	48.14	432;432	0.0010881	1.6349	3418600	2
sp|P69736|EDF1_RAT	sp|P69736|EDF1_RAT Endothelial differentiation-related factor 1 OS=Rattus norvegicus OX=10116 GN=Edf1 PE=1 SV=1	1	6	6	41.2	16.369	148	0	7.7426	100310000	8
sp|P69897|TBB5_RAT	sp|P69897|TBB5_RAT Tubulin beta-5 chain OS=Rattus norvegicus OX=10116 GN=Tubb5 PE=1 SV=1	1	21	4	16	49.67	444	0	79.878	1417300000	37
sp|P70501|RBM10_RAT;tr|A0A0G2K3S6|A0A0G2K3S6_RAT	sp|P70501|RBM10_RAT RNA-binding protein 10 OS=Rattus norvegicus OX=10116 GN=Rbm10 PE=1 SV=1;tr|A0A0G2K3S6|A0A0G2K3S6_RAT RNA binding motif protein 10, isoform CRA_a OS=Rattus norvegicus OX=10116 GN=Rbm10 PE=1 SV=1	2	11	10	13	94.387	852;930	0	30.164	48437000	7
sp|P70580|PGRC1_RAT;tr|A0A0H2UHK2|A0A0H2UHK2_RAT	sp|P70580|PGRC1_RAT Membrane-associated progesterone receptor component 1 OS=Rattus norvegicus OX=10116 GN=Pgrmc1 PE=1 SV=3;tr|A0A0H2UHK2|A0A0H2UHK2_RAT Membrane-associated progesterone receptor component 1 OS=Rattus norvegicus OX=10116 GN=Pgrmc1 PE=1 SV=1	2	2	2	17.4	21.598	195;222	0	14.768	2786200	2
tr|D4A6V3|D4A6V3_RAT;sp|P70583|DUT_RAT	tr|D4A6V3|D4A6V3_RAT Deoxyuridine 5-triphosphate nucleotidohydrolase OS=Rattus norvegicus OX=10116 PE=3 SV=1;sp|P70583|DUT_RAT Deoxyuridine 5-triphosphate nucleotidohydrolase OS=Rattus norvegicus OX=10116 GN=Dut PE=2 SV=3	2	2	2	16.4	19.015	177;205	0	5.6381	2354300	3
tr|A0A0A0MXW8|A0A0A0MXW8_RAT;tr|F1LMG7|F1LMG7_RAT;sp|P70587|LRRC7_RAT;tr|F1M4K6|F1M4K6_RAT	tr|A0A0A0MXW8|A0A0A0MXW8_RAT Leucine-rich repeat-containing protein 7 OS=Rattus norvegicus OX=10116 GN=Lrrc7 PE=4 SV=2;tr|F1LMG7|F1LMG7_RAT Leucine-rich repeat-containing protein 7 OS=Rattus norvegicus OX=10116 GN=Lrrc7 PE=1 SV=3;sp|P70587|LRRC7_RAT Leucin	4	2	2	5.6	50.942	447;495;1490;1495	0	2.095	2409100	3
tr|A0A0G2K913|A0A0G2K913_RAT;sp|P80385|AAKG1_RAT;tr|A0A0G2JVD6|A0A0G2JVD6_RAT;tr|A0A140UHX4|A0A140UHX4_RAT	tr|A0A0G2K913|A0A0G2K913_RAT 5-AMP-activated protein kinase subunit gamma-1 OS=Rattus norvegicus OX=10116 GN=Prkag1 PE=1 SV=1;sp|P80385|AAKG1_RAT 5-AMP-activated protein kinase subunit gamma-1 OS=Rattus norvegicus OX=10116 GN=Prkag1 PE=1 SV=3;tr|A0A0G2JV	4	9	9	37.1	37.296	329;330;5840;566	0	12.889	33251000	10
sp|P80386|AAKB1_RAT	sp|P80386|AAKB1_RAT 5-AMP-activated protein kinase subunit beta-1 OS=Rattus norvegicus OX=10116 GN=Prkab1 PE=1 SV=4	1	1	1	5.9	30.394	270	0	2.2605	9678800	2
sp|P81155|VDAC2_RAT	sp|P81155|VDAC2_RAT Voltage-dependent anion-selective channel protein 2 OS=Rattus norvegicus OX=10116 GN=Vdac2 PE=1 SV=2	1	3	2	11.2	31.745	295	0	6.4408	11616000	1
tr|A0A0G2K064|A0A0G2K064_RAT;tr|A0A0G2K163|A0A0G2K163_RAT;tr|G3V9T9|G3V9T9_RAT;sp|P81718|PTN6_RAT	tr|A0A0G2K064|A0A0G2K064_RAT Tyrosine-protein phosphatase non-receptor type OS=Rattus norvegicus OX=10116 GN=Ptpn6 PE=1 SV=1;tr|A0A0G2K163|A0A0G2K163_RAT Tyrosine-protein phosphatase non-receptor type OS=Rattus norvegicus OX=10116 GN=Ptpn6 PE=1 SV=1;tr|G3V	4	1	1	3.4	67.619	595;612;613;613	0	4.1026	1223700	1
sp|P81795|IF2G_RAT;sp|C9WPN6|IF2H_RAT;tr|A0A096MJB9|A0A096MJB9_RAT;tr|A0A1P0QU16|A0A1P0QU16_RAT	sp|P81795|IF2G_RAT Eukaryotic translation initiation factor 2 subunit 3, X-linked OS=Rattus norvegicus OX=10116 GN=Eif2s3 PE=1 SV=2;sp|C9WPN6|IF2H_RAT Eukaryotic translation initiation factor 2 subunit 3, Y-linked OS=Rattus norvegicus OX=10116 GN=Eif2s3y P	4	11	11	37.5	51.079	472;472;45;100	0	50.007	155490000	29
sp|P82808|GFPT1_RAT;tr|A0A0G2KB56|A0A0G2KB56_RAT;sp|Q4KMC4|GFPT2_RAT	sp|P82808|GFPT1_RAT Glutamine--fructose-6-phosphate aminotransferase [isomerizing] 1 OS=Rattus norvegicus OX=10116 GN=Gfpt1 PE=1 SV=3;tr|A0A0G2KB56|A0A0G2KB56_RAT Glutamine--fructose-6-phosphate transaminase (isomerizing) OS=Rattus norvegicus OX=10116 GN=G	3	4	4	7.3	76.826	681;699;682	0	9.1152	5323300	6
sp|P82995|HS90A_RAT	sp|P82995|HS90A_RAT Heat shock protein HSP 90-alpha OS=Rattus norvegicus OX=10116 GN=Hsp90aa1 PE=1 SV=3	1	13	5	7.2	84.814	733	0	10.317	11190000	5
sp|P83565|RM40_RAT	sp|P83565|RM40_RAT 39S ribosomal protein L40, mitochondrial OS=Rattus norvegicus OX=10116 GN=Mrpl40 PE=1 SV=2	1	1	1	7.8	24.397	206	0	2.4676	1070100	1
sp|P83888|TBG1_RAT;tr|F1LUW9|F1LUW9_RAT	sp|P83888|TBG1_RAT Tubulin gamma-1 chain OS=Rattus norvegicus OX=10116 GN=Tubg1 PE=2 SV=1;tr|F1LUW9|F1LUW9_RAT Tubulin gamma chain OS=Rattus norvegicus OX=10116 GN=Tubg2 PE=3 SV=2	2	9	9	35.5	51.1	451;476	0	44.432	42087000	12
tr|Q56R20|Q56R20_RAT;sp|P83953|IMA5_RAT	tr|Q56R20|Q56R20_RAT Importin subunit alpha OS=Rattus norvegicus OX=10116 GN=Kpna1 PE=1 SV=1;sp|P83953|IMA5_RAT Importin subunit alpha-5 OS=Rattus norvegicus OX=10116 GN=Kpna1 PE=1 SV=1	2	6	3	5	60.196	538;538	0	19.359	27225000	6
sp|P84025|SMAD3_RAT;tr|A0A0G2K0P2|A0A0G2K0P2_RAT;tr|G3V603|G3V603_RAT;sp|O54835|SMAD9_RAT;sp|O70436|SMAD2_RAT	sp|P84025|SMAD3_RAT Mothers against decapentaplegic homolog 3 OS=Rattus norvegicus OX=10116 GN=Smad3 PE=1 SV=1;tr|A0A0G2K0P2|A0A0G2K0P2_RAT Mothers against decapentaplegic homolog OS=Rattus norvegicus OX=10116 GN=Smad2 PE=1 SV=1;tr|G3V603|G3V603_RAT Mother	5	2	2	5.9	48.08	425;411;430;434;467	0	3.3415	10578000	2
sp|P84082|ARF2_RAT	sp|P84082|ARF2_RAT ADP-ribosylation factor 2 OS=Rattus norvegicus OX=10116 GN=Arf2 PE=2 SV=1	1	6	1	5.5	20.746	181	0.001108	1.7929	5000500	2
sp|P84083|ARF5_RAT	sp|P84083|ARF5_RAT ADP-ribosylation factor 5 OS=Rattus norvegicus OX=10116 GN=Arf5 PE=1 SV=2	1	6	1	5.6	20.529	180	0	4.7605	32416000	3
sp|P84586|RMXRL_RAT;tr|A0A0A0MXW9|A0A0A0MXW9_RAT;tr|A0A0G2K8K9|A0A0G2K8K9_RAT;sp|D4AE41|RMXL1_RAT;sp|Q4V898|RBMX_RAT;sp|Q5FWT8|RCOR2_RAT	sp|P84586|RMXRL_RAT RNA-binding motif protein, X chromosome retrogene-like OS=Rattus norvegicus OX=10116 GN=Rbmxrtl PE=1 SV=1;tr|A0A0A0MXW9|A0A0A0MXW9_RAT RNA-binding motif protein, X-linked-like-1 OS=Rattus norvegicus OX=10116 GN=Rbmxl1 PE=1 SV=1;tr|A0A0G	6	7	7	18.6	42.203	388;368;388;388;390;523	0	29.661	63415000	11
sp|P84903|STIM1_RAT;tr|A0A0G2K5C8|A0A0G2K5C8_RAT;tr|A0A1B0GWQ1|A0A1B0GWQ1_RAT;tr|A0A1B0GWK9|A0A1B0GWK9_RAT	sp|P84903|STIM1_RAT Stromal interaction molecule 1 OS=Rattus norvegicus OX=10116 GN=Stim1 PE=1 SV=1;tr|A0A0G2K5C8|A0A0G2K5C8_RAT Stromal interaction molecule 1 OS=Rattus norvegicus OX=10116 GN=Stim1 PE=1 SV=1;tr|A0A1B0GWQ1|A0A1B0GWQ1_RAT Stromal interactio	4	8	8	14.5	77.448	685;716;540;252	0	26.953	51277000	14
sp|P85108|TBB2A_RAT	sp|P85108|TBB2A_RAT Tubulin beta-2A chain OS=Rattus norvegicus OX=10116 GN=Tubb2a PE=1 SV=1	1	21	1	2.7	49.906	445	0	5.4907	163310000	2
tr|G3V8L9|G3V8L9_RAT;sp|P85125|CAVN1_RAT	tr|G3V8L9|G3V8L9_RAT Caveolae-associated protein 1 OS=Rattus norvegicus OX=10116 GN=Cavin1 PE=1 SV=1;sp|P85125|CAVN1_RAT Caveolae-associated protein 1 OS=Rattus norvegicus OX=10116 GN=Cavin1 PE=1 SV=1	2	9	9	23.2	43.908	392;392	0	51.39	111150000	12
tr|B2RYJ7|B2RYJ7_RAT;sp|P85515|ACTZ_RAT	tr|B2RYJ7|B2RYJ7_RAT ARP1 actin-related protein 1 homolog B (Yeast) OS=Rattus norvegicus OX=10116 GN=Actr1b PE=1 SV=1;sp|P85515|ACTZ_RAT Alpha-centractin OS=Rattus norvegicus OX=10116 GN=Actr1a PE=1 SV=1	2	1	1	4.3	42.281	376;376	0	3.9152	4099200	2
sp|P85834|EFTU_RAT	sp|P85834|EFTU_RAT Elongation factor Tu, mitochondrial OS=Rattus norvegicus OX=10116 GN=Tufm PE=1 SV=1	1	16	16	42.9	49.522	452	0	71.326	348860000	35
tr|A0A0G2K9A2|A0A0G2K9A2_RAT;sp|P85970|ARPC2_RAT;tr|A0A0G2K905|A0A0G2K905_RAT;tr|A0A0G2K2J1|A0A0G2K2J1_RAT;tr|A0A0G2K1V8|A0A0G2K1V8_RAT	tr|A0A0G2K9A2|A0A0G2K9A2_RAT Arp2/3 complex 34 kDa subunit OS=Rattus norvegicus OX=10116 GN=Arpc2 PE=1 SV=1;sp|P85970|ARPC2_RAT Actin-related protein 2/3 complex subunit 2 OS=Rattus norvegicus OX=10116 GN=Arpc2 PE=1 SV=1;tr|A0A0G2K905|A0A0G2K905_RAT Arp2/3	5	6	6	25	34.347	300;300;284;162;72	0	25.957	20383000	8
tr|R9PXU6|R9PXU6_RAT;sp|P85972|VINC_RAT;tr|A0A0G2K8V2|A0A0G2K8V2_RAT	tr|R9PXU6|R9PXU6_RAT Metavinculin OS=Rattus norvegicus OX=10116 GN=Vcl PE=1 SV=1;sp|P85972|VINC_RAT Vinculin OS=Rattus norvegicus OX=10116 GN=Vcl PE=1 SV=1;tr|A0A0G2K8V2|A0A0G2K8V2_RAT Metavinculin OS=Rattus norvegicus OX=10116 GN=Vcl PE=1 SV=1	3	1	1	2	116.57	1066;1066;1134	0.0054618	1.0237	453570	1
sp|P86252|PURA_RAT;tr|F1LPS8|F1LPS8_RAT	sp|P86252|PURA_RAT Transcriptional activator protein Pur-alpha (Fragments) OS=Rattus norvegicus OX=10116 GN=Pura PE=1 SV=1;tr|F1LPS8|F1LPS8_RAT Transcriptional activator protein Pur-alpha OS=Rattus norvegicus OX=10116 GN=Pura PE=1 SV=3	2	5	5	63	15.322	138;289	0	36.047	33917000	8
tr|A0A0G2KA57|A0A0G2KA57_RAT;tr|A0A0G2K0K8|A0A0G2K0K8_RAT;sp|P86410|RLGPB_RAT;tr|R9PXV2|R9PXV2_RAT	tr|A0A0G2KA57|A0A0G2KA57_RAT Ral GTPase-activating protein subunit beta OS=Rattus norvegicus OX=10116 GN=Ralgapb PE=1 SV=1;tr|A0A0G2K0K8|A0A0G2K0K8_RAT Ral GTPase-activating protein subunit beta OS=Rattus norvegicus OX=10116 GN=Ralgapb PE=1 SV=1;sp|P86410|	4	3	3	3.9	158.04	1418;1441;1484;1485	0.001612	1.5483	1635700	3
sp|P97531|CIP4_RAT	sp|P97531|CIP4_RAT Cdc42-interacting protein 4 OS=Rattus norvegicus OX=10116 GN=Trip10 PE=1 SV=3	1	2	1	3.8	62.798	547	0	4.2378	4931200	2
sp|P97532|THTM_RAT	sp|P97532|THTM_RAT 3-mercaptopyruvate sulfurtransferase OS=Rattus norvegicus OX=10116 GN=Mpst PE=1 SV=3	1	7	7	32.3	32.94	297	0	25.125	25814000	9
sp|P97536|CAND1_RAT	sp|P97536|CAND1_RAT Cullin-associated NEDD8-dissociated protein 1 OS=Rattus norvegicus OX=10116 GN=Cand1 PE=1 SV=1	1	5	5	5.8	136.36	1230	0	15.819	9864100	7
sp|P97541|HSPB6_RAT	sp|P97541|HSPB6_RAT Heat shock protein beta-6 OS=Rattus norvegicus OX=10116 GN=Hspb6 PE=1 SV=1	1	1	1	15.4	17.505	162	0.0040424	1.1539	1819000	1
sp|P97633|KC1A_RAT;tr|A0JPL2|A0JPL2_RAT;tr|D3ZRE3|D3ZRE3_RAT	sp|P97633|KC1A_RAT Casein kinase I isoform alpha OS=Rattus norvegicus OX=10116 GN=Csnk1a1 PE=2 SV=1;tr|A0JPL2|A0JPL2_RAT Casein kinase 1, alpha 1, isoform CRA_d OS=Rattus norvegicus OX=10116 GN=Csnk1a1 PE=1 SV=1;tr|D3ZRE3|D3ZRE3_RAT Casein kinase I isoform	3	3	3	9.5	37.495	325;337;365	0	2.717	7240900	3
sp|P97852|DHB4_RAT;tr|Q6IN39|Q6IN39_RAT	sp|P97852|DHB4_RAT Peroxisomal multifunctional enzyme type 2 OS=Rattus norvegicus OX=10116 GN=Hsd17b4 PE=1 SV=3;tr|Q6IN39|Q6IN39_RAT Hsd17b4 protein OS=Rattus norvegicus OX=10116 GN=Hsd17b4 PE=1 SV=1	2	2	2	3.7	79.427	735;751	0	3.0572	1130400	1
tr|F1LMD9|F1LMD9_RAT;sp|P97874|GAK_RAT	tr|F1LMD9|F1LMD9_RAT Cyclin-G-associated kinase OS=Rattus norvegicus OX=10116 GN=Gak PE=1 SV=1;sp|P97874|GAK_RAT Cyclin-G-associated kinase OS=Rattus norvegicus OX=10116 GN=Gak PE=1 SV=1	2	2	2	2.9	143.71	1305;1305	0	5.3103	395370	3
sp|Q00238|ICAM1_RAT	sp|Q00238|ICAM1_RAT Intercellular adhesion molecule 1 OS=Rattus norvegicus OX=10116 GN=Icam1 PE=2 SV=1	1	9	9	17.8	60.141	545	0	27.679	267830000	23
tr|D3ZB30|D3ZB30_RAT;tr|A0A0G2JTV1|A0A0G2JTV1_RAT;sp|Q00438|PTBP1_RAT;tr|Q6P736|Q6P736_RAT;sp|Q9Z118|PTBP3_RAT;tr|A0A0G2JV54|A0A0G2JV54_RAT	tr|D3ZB30|D3ZB30_RAT Polypyrimidine tract-binding protein 1 OS=Rattus norvegicus OX=10116 GN=Ptbp1 PE=1 SV=1;tr|A0A0G2JTV1|A0A0G2JTV1_RAT Polypyrimidine tract-binding protein 1 OS=Rattus norvegicus OX=10116 GN=Ptbp1 PE=1 SV=1;sp|Q00438|PTBP1_RAT Polypyrimi	6	14	14	46.6	56.935	530;554;555;556;523;554	0	131.37	169390000	28
tr|F1LS79|F1LS79_RAT;sp|Q00657|CSPG4_RAT	tr|F1LS79|F1LS79_RAT Chondroitin sulfate proteoglycan 4 OS=Rattus norvegicus OX=10116 GN=Cspg4 PE=4 SV=1;sp|Q00657|CSPG4_RAT Chondroitin sulfate proteoglycan 4 OS=Rattus norvegicus OX=10116 GN=Cspg4 PE=1 SV=2	2	9	9	6.4	252.01	2326;2326	0	77.077	64339000	13
tr|D3ZAA3|D3ZAA3_RAT;sp|Q00918|LTBP1_RAT	tr|D3ZAA3|D3ZAA3_RAT Latent-transforming growth factor beta-binding protein 1 OS=Rattus norvegicus OX=10116 GN=Ltbp1 PE=1 SV=2;sp|Q00918|LTBP1_RAT Latent-transforming growth factor beta-binding protein 1 OS=Rattus norvegicus OX=10116 GN=Ltbp1 PE=1 SV=1	2	5	5	4.8	186.6	1712;1712	0	8.3217	24647000	5
tr|A0A0H2UHR5|A0A0H2UHR5_RAT;sp|Q00972|BCKD_RAT	tr|A0A0H2UHR5|A0A0H2UHR5_RAT Protein-serine/threonine kinase OS=Rattus norvegicus OX=10116 GN=Bckdk PE=1 SV=1;sp|Q00972|BCKD_RAT [3-methyl-2-oxobutanoate dehydrogenase [lipoamide]] kinase, mitochondrial OS=Rattus norvegicus OX=10116 GN=Bckdk PE=1 SV=2	2	1	1	4.4	46.213	409;412	0.0010971	1.7434	1516100	1
sp|Q01714|SP1_RAT	sp|Q01714|SP1_RAT Transcription factor Sp1 OS=Rattus norvegicus OX=10116 GN=Sp1 PE=1 SV=2	1	1	1	3.6	80.771	786	0	26.931	7189100	2
tr|A0A0H2UHI2|A0A0H2UHI2_RAT;sp|Q01986|MP2K1_RAT	tr|A0A0H2UHI2|A0A0H2UHI2_RAT Dual-specificity mitogen-activated protein kinase kinase 1 OS=Rattus norvegicus OX=10116 GN=Map2k1 PE=1 SV=1;sp|Q01986|MP2K1_RAT Dual specificity mitogen-activated protein kinase kinase 1 OS=Rattus norvegicus OX=10116 GN=Map2k1	2	2	1	2.2	40.96	368;393	0.0073135	0.95689	3607800	1
sp|Q03114|CDK5_RAT	sp|Q03114|CDK5_RAT Cyclin-dependent-like kinase 5 OS=Rattus norvegicus OX=10116 GN=Cdk5 PE=1 SV=1	1	9	8	24.3	33.254	292	0	13.358	24959000	8
sp|Q04970|RASN_RAT;sp|P20171|RASH_RAT;sp|P08644|RASK_RAT	sp|Q04970|RASN_RAT GTPase NRas OS=Rattus norvegicus OX=10116 GN=Nras PE=1 SV=1;sp|P20171|RASH_RAT GTPase HRas OS=Rattus norvegicus OX=10116 GN=Hras PE=1 SV=2;sp|P08644|RASK_RAT GTPase KRas OS=Rattus norvegicus OX=10116 GN=Kras PE=1 SV=3	3	4	4	31.7	21.243	189;189;189	0	4.6038	28783000	4
tr|A0A0G2K842|A0A0G2K842_RAT;tr|G3V6C7|G3V6C7_RAT;sp|Q05310|L10K_RAT;tr|A0A0G2KAB3|A0A0G2KAB3_RAT	tr|A0A0G2K842|A0A0G2K842_RAT Uncharacterized protein OS=Rattus norvegicus OX=10116 PE=3 SV=1;tr|G3V6C7|G3V6C7_RAT Similar to LEYDIG CELL TUMOR 10 KD PROTEIN OS=Rattus norvegicus OX=10116 GN=LOC288913 PE=3 SV=1;sp|Q05310|L10K_RAT Leydig cell tumor 10 kDa pr	4	1	1	7.6	9.8306	92;93;93;94	0.0050251	1.1136	8194400	1
tr|Q6P9Y4|Q6P9Y4_RAT;sp|Q05962|ADT1_RAT;tr|A0A1W2Q605|A0A1W2Q605_RAT;tr|D3ZB81|D3ZB81_RAT	tr|Q6P9Y4|Q6P9Y4_RAT ADP/ATP translocase 1 OS=Rattus norvegicus OX=10116 GN=Slc25a4 PE=1 SV=1;sp|Q05962|ADT1_RAT ADP/ATP translocase 1 OS=Rattus norvegicus OX=10116 GN=Slc25a4 PE=1 SV=3;tr|A0A1W2Q605|A0A1W2Q605_RAT Solute carrier family 25 member 31 (Fragm	4	6	3	9.1	32.904	298;298;121;320	0	7.6169	24309000	7
sp|Q06486|KC1D_RAT	sp|Q06486|KC1D_RAT Casein kinase I isoform delta OS=Rattus norvegicus OX=10116 GN=Csnk1d PE=1 SV=2	1	1	1	5.5	47.316	415	0.005489	1.0628	0	1
sp|Q06647|ATPO_RAT	sp|Q06647|ATPO_RAT ATP synthase subunit O, mitochondrial OS=Rattus norvegicus OX=10116 GN=Atp5po PE=1 SV=1	1	5	5	31.5	23.397	213	0	15.233	79162000	5
sp|Q07205|IF5_RAT	sp|Q07205|IF5_RAT Eukaryotic translation initiation factor 5 OS=Rattus norvegicus OX=10116 GN=Eif5 PE=1 SV=1	1	6	6	14	48.954	429	0	6.509	48835000	7
sp|Q07936|ANXA2_RAT	sp|Q07936|ANXA2_RAT Annexin A2 OS=Rattus norvegicus OX=10116 GN=Anxa2 PE=1 SV=2	1	12	12	50.4	38.678	339	0	48.329	122060000	17
sp|Q07984|SSRD_RAT	sp|Q07984|SSRD_RAT Translocon-associated protein subunit delta OS=Rattus norvegicus OX=10116 GN=Ssr4 PE=2 SV=1	1	5	5	36.4	18.979	173	0	21.246	66920000	6
sp|Q08851|STX5_RAT	sp|Q08851|STX5_RAT Syntaxin-5 OS=Rattus norvegicus OX=10116 GN=Stx5 PE=1 SV=2	1	6	6	26.8	39.75	355	0	24.241	37961000	7
sp|Q08877|DYN3_RAT	sp|Q08877|DYN3_RAT Dynamin-3 OS=Rattus norvegicus OX=10116 GN=Dnm3 PE=1 SV=2	1	3	1	1.3	97.913	869	0.0010935	1.6874	1534100	1
sp|Q09073|ADT2_RAT	sp|Q09073|ADT2_RAT ADP/ATP translocase 2 OS=Rattus norvegicus OX=10116 GN=Slc25a5 PE=1 SV=3	1	5	2	7.4	32.901	298	0.002661	1.4687	5787900	2
sp|Q09167|SRSF5_RAT;sp|G3V6S8|SRSF6_RAT;tr|G3V798|G3V798_RAT	sp|Q09167|SRSF5_RAT Serine/arginine-rich splicing factor 5 OS=Rattus norvegicus OX=10116 GN=Srsf5 PE=1 SV=1	3	8	8	28.3	30.891	269;339;488	0	22.857	96652000	15
sp|Q09325|MGAT1_RAT	sp|Q09325|MGAT1_RAT Alpha-1,3-mannosyl-glycoprotein 2-beta-N-acetylglucosaminyltransferase OS=Rattus norvegicus OX=10116 GN=Mgat1 PE=2 SV=1	1	4	4	12.8	51.585	447	0	11.304	9871200	4
sp|Q09326|MGAT2_RAT	sp|Q09326|MGAT2_RAT Alpha-1,6-mannosyl-glycoprotein 2-beta-N-acetylglucosaminyltransferase OS=Rattus norvegicus OX=10116 GN=Mgat2 PE=1 SV=1	1	2	2	5.2	51.109	442	0	4.3187	5430900	3
tr|A0A0G2JSS9|A0A0G2JSS9_RAT;sp|Q0ZHH6|ATLA3_RAT	tr|A0A0G2JSS9|A0A0G2JSS9_RAT Atlastin-3 OS=Rattus norvegicus OX=10116 GN=Atl3 PE=1 SV=1;sp|Q0ZHH6|ATLA3_RAT Atlastin-3 OS=Rattus norvegicus OX=10116 GN=Atl3 PE=2 SV=2	2	7	7	21.3	60.249	536;541	0	49.56	43733000	9
sp|Q10468|B4GN1_RAT	sp|Q10468|B4GN1_RAT Beta-1,4 N-acetylgalactosaminyltransferase 1 OS=Rattus norvegicus OX=10116 GN=B4galnt1 PE=1 SV=1	1	2	2	3.4	59.278	533	0	1.9949	1780700	1
sp|Q10758|K2C8_RAT	sp|Q10758|K2C8_RAT Keratin, type II cytoskeletal 8 OS=Rattus norvegicus OX=10116 GN=Krt8 PE=1 SV=3	1	7	3	9.5	54.018	483	0	15.168	97012000	13
sp|Q157S1|CRTC1_RAT	sp|Q157S1|CRTC1_RAT CREB-regulated transcription coactivator 1 OS=Rattus norvegicus OX=10116 GN=Crtc1 PE=1 SV=1	1	2	2	4	66.924	630	0.0054536	1.0154	7965700	0
sp|Q1AAU6|ASAP1_RAT;tr|A0A0G2JZQ0|A0A0G2JZQ0_RAT;tr|A0A0G2JX76|A0A0G2JX76_RAT;tr|A0A0G2K451|A0A0G2K451_RAT;tr|A0A0G2K808|A0A0G2K808_RAT	sp|Q1AAU6|ASAP1_RAT Arf-GAP with SH3 domain, ANK repeat and PH domain-containing protein 1 OS=Rattus norvegicus OX=10116 GN=Asap1 PE=1 SV=2;tr|A0A0G2JZQ0|A0A0G2JZQ0_RAT Arf-GAP with SH3 domain, ANK repeat and PH domain-containing protein 1 OS=Rattus norveg	5	18	18	17.7	127.09	1144;1013;1086;940;844	0	47.982	117890000	27
sp|Q1JU68|EIF3A_RAT	sp|Q1JU68|EIF3A_RAT Eukaryotic translation initiation factor 3 subunit A OS=Rattus norvegicus OX=10116 GN=Eif3a PE=2 SV=2	1	99	99	61.2	163.19	1354	0	323.31	5967500000	253
sp|Q27W01|RBM8A_RAT	sp|Q27W01|RBM8A_RAT RNA-binding protein 8A OS=Rattus norvegicus OX=10116 GN=Rbm8a PE=1 SV=1	1	1	1	6.3	19.889	174	0	2.6489	4477900	1
sp|Q27W02|MGN_RAT;tr|F1M0X6|F1M0X6_RAT	sp|Q27W02|MGN_RAT Protein mago nashi homolog OS=Rattus norvegicus OX=10116 GN=Magoh PE=2 SV=1;tr|F1M0X6|F1M0X6_RAT Mago homolog B, exon junction complex subunit OS=Rattus norvegicus OX=10116 GN=Magohb PE=3 SV=2	2	1	1	7.5	17.163	146;148	0	2.6116	2203900	1
sp|Q2KN99|CYTSA_RAT	sp|Q2KN99|CYTSA_RAT Cytospin-A OS=Rattus norvegicus OX=10116 GN=Specc1l PE=1 SV=1	1	5	5	6.4	124.34	1118	0	8.3794	14821000	5
tr|H9KVE4|H9KVE4_RAT;tr|F1LRS4|F1LRS4_RAT;sp|Q2LC84|NUMB_RAT;tr|F1LNZ2|F1LNZ2_RAT	tr|H9KVE4|H9KVE4_RAT Protein numb homolog OS=Rattus norvegicus OX=10116 GN=Numb PE=1 SV=3;tr|F1LRS4|F1LRS4_RAT Protein numb homolog OS=Rattus norvegicus OX=10116 GN=Numb PE=1 SV=3;sp|Q2LC84|NUMB_RAT Protein numb homolog OS=Rattus norvegicus OX=10116 GN=Num	4	7	5	11.6	65.756	604;642;652;653	0	23.563	36879000	7
sp|Q2M1K6|S39AD_RAT	sp|Q2M1K6|S39AD_RAT Zinc transporter ZIP13 OS=Rattus norvegicus OX=10116 GN=Slc39a13 PE=2 SV=1	1	1	1	3.6	38.397	361	0.001113	1.8235	3566200	1
sp|Q2PQA9|KINH_RAT;tr|G3V6L4|G3V6L4_RAT;tr|A0A0G2K070|A0A0G2K070_RAT;tr|F1M8F2|F1M8F2_RAT;tr|A0A0G2K0Q2|A0A0G2K0Q2_RAT;sp|Q6QLM7|KIF5A_RAT;sp|P56536|KIF5C_RAT	sp|Q2PQA9|KINH_RAT Kinesin-1 heavy chain OS=Rattus norvegicus OX=10116 GN=Kif5b PE=1 SV=1	7	40	40	46.7	109.53	963;955;775;1022;1027;1027;239	0	293.51	879330000	94
sp|Q2PS20|JPH2_RAT	sp|Q2PS20|JPH2_RAT Junctophilin-2 OS=Rattus norvegicus OX=10116 GN=Jph2 PE=1 SV=1	1	12	12	24	74.258	692	0	66.232	66161000	20
sp|Q2TA68|OPA1_RAT	sp|Q2TA68|OPA1_RAT Dynamin-like 120 kDa protein, mitochondrial OS=Rattus norvegicus OX=10116 GN=Opa1 PE=1 SV=1	1	11	11	13.5	111.31	960	0	18.983	31808000	13
sp|Q2TBJ5|ATG12_RAT	sp|Q2TBJ5|ATG12_RAT Ubiquitin-like protein ATG12 OS=Rattus norvegicus OX=10116 GN=Atg12 PE=2 SV=1	1	1	1	7.1	15.283	141	0.0011031	1.7751	0	1
sp|Q2VUH7|DIXC1_RAT;tr|A0A0G2K662|A0A0G2K662_RAT	sp|Q2VUH7|DIXC1_RAT Dixin OS=Rattus norvegicus OX=10116 GN=Dixdc1 PE=2 SV=1;tr|A0A0G2K662|A0A0G2K662_RAT Dixin OS=Rattus norvegicus OX=10116 GN=Dixdc1 PE=4 SV=1	2	3	3	4.2	76.141	674;683	0	2.5817	112820000	3
tr|A0A0U1RRR6|A0A0U1RRR6_RAT;sp|Q32PX2|AIMP2_RAT	tr|A0A0U1RRR6|A0A0U1RRR6_RAT Aminoacyl tRNA synthase complex-interacting multifunctional protein 2 (Fragment) OS=Rattus norvegicus OX=10116 GN=Aimp2 PE=1 SV=1;sp|Q32PX2|AIMP2_RAT Aminoacyl tRNA synthase complex-interacting multifunctional protein 2 OS=Ratt	2	2	2	15.5	21.06	187;320	0	7.374	4236700	4
sp|Q32PX7|FUBP1_RAT;tr|A0A140TAJ3|A0A140TAJ3_RAT	sp|Q32PX7|FUBP1_RAT Far upstream element-binding protein 1 OS=Rattus norvegicus OX=10116 GN=Fubp1 PE=1 SV=1;tr|A0A140TAJ3|A0A140TAJ3_RAT Far upstream element-binding protein 1 OS=Rattus norvegicus OX=10116 GN=Fubp1 PE=1 SV=1	2	23	19	41.5	67.196	639;642	0	177.55	1535600000	69
tr|A0A0G2JYK2|A0A0G2JYK2_RAT;sp|Q3B7T9|RFIP1_RAT;tr|D3ZD48|D3ZD48_RAT	tr|A0A0G2JYK2|A0A0G2JYK2_RAT Rab11 family-interacting protein 1 OS=Rattus norvegicus OX=10116 GN=Rab11fip1 PE=1 SV=1;sp|Q3B7T9|RFIP1_RAT Rab11 family-interacting protein 1 OS=Rattus norvegicus OX=10116 GN=Rab11fip1 PE=1 SV=1	3	4	4	5.5	127.84	1189;648;512	0	9.4698	9768800	5
tr|A0A0G2JUT8|A0A0G2JUT8_RAT;sp|Q3B7U4|CTU2_RAT	tr|A0A0G2JUT8|A0A0G2JUT8_RAT Cytoplasmic tRNA 2-thiolation protein 2 OS=Rattus norvegicus OX=10116 GN=Ctu2 PE=1 SV=1;sp|Q3B7U4|CTU2_RAT Cytoplasmic tRNA 2-thiolation protein 2 OS=Rattus norvegicus OX=10116 GN=Ctu2 PE=2 SV=2	2	1	1	2.8	57.74	528;528	0	2.1455	0	1
sp|Q3B7U9|FKBP8_RAT	sp|Q3B7U9|FKBP8_RAT Peptidyl-prolyl cis-trans isomerase FKBP8 OS=Rattus norvegicus OX=10116 GN=Fkbp8 PE=2 SV=1	1	2	2	6	43.555	403	0	16.576	10722000	3
sp|Q3B8Q2|IF4A3_RAT	sp|Q3B8Q2|IF4A3_RAT Eukaryotic initiation factor 4A-III OS=Rattus norvegicus OX=10116 GN=Eif4a3 PE=1 SV=1	1	12	8	26.5	46.84	411	0	14.825	31562000	11
sp|Q3KR59|UBP10_RAT	sp|Q3KR59|UBP10_RAT Ubiquitin carboxyl-terminal hydrolase 10 OS=Rattus norvegicus OX=10116 GN=Usp10 PE=1 SV=1	1	8	8	15.9	87.31	794	0	30.491	54557000	15
tr|A0A140TAG5|A0A140TAG5_RAT;sp|Q3KR86|MIC60_RAT;tr|A0A0G2JVH4|A0A0G2JVH4_RAT	tr|A0A140TAG5|A0A140TAG5_RAT MICOS complex subunit MIC60 OS=Rattus norvegicus OX=10116 GN=Immt PE=1 SV=1;sp|Q3KR86|MIC60_RAT MICOS complex subunit Mic60 (Fragment) OS=Rattus norvegicus OX=10116 GN=Immt PE=1 SV=1;tr|A0A0G2JVH4|A0A0G2JVH4_RAT MICOS complex s	3	6	6	12.8	67.048	608;609;776	0	8.6885	11434000	5
sp|Q3KR97|BI2L1_RAT;tr|D4A901|D4A901_RAT	sp|Q3KR97|BI2L1_RAT Brain-specific angiogenesis inhibitor 1-associated protein 2-like protein 1 OS=Rattus norvegicus OX=10116 GN=Baiap2l1 PE=1 SV=1	2	20	20	43.4	57.468	516;521	0	107.12	563690000	45
sp|Q3KRD5|TOM34_RAT	sp|Q3KRD5|TOM34_RAT Mitochondrial import receptor subunit TOM34 OS=Rattus norvegicus OX=10116 GN=Tomm34 PE=1 SV=1	1	6	6	23.3	34.461	309	0	21.652	17536000	5
sp|Q3KRE0|ATAD3_RAT	sp|Q3KRE0|ATAD3_RAT ATPase family AAA domain-containing protein 3 OS=Rattus norvegicus OX=10116 GN=Atad3 PE=1 SV=1	1	6	6	12.7	66.758	591	0	24.653	20144000	6
sp|Q3KRE8|TBB2B_RAT	sp|Q3KRE8|TBB2B_RAT Tubulin beta-2B chain OS=Rattus norvegicus OX=10116 GN=Tubb2b PE=1 SV=1	1	22	2	3.6	49.953	445	0	50.51	381030000	25
sp|Q3LRZ1|CRTC2_RAT	sp|Q3LRZ1|CRTC2_RAT CREB-regulated transcription coactivator 2 OS=Rattus norvegicus OX=10116 GN=Crtc2 PE=1 SV=1	1	3	3	9.6	73.145	691	0	13.916	8398100	4
tr|F7FF30|F7FF30_RAT;sp|Q3MIB4|LONP2_RAT	tr|F7FF30|F7FF30_RAT Lon protease homolog 2, peroxisomal OS=Rattus norvegicus OX=10116 GN=Lonp2 PE=1 SV=2;sp|Q3MIB4|LONP2_RAT Lon protease homolog 2, peroxisomal OS=Rattus norvegicus OX=10116 GN=Lonp2 PE=1 SV=2	2	1	1	1.5	89.774	806;852	0.0021413	1.5084	1233800	1
sp|Q3MID3|ARFG2_RAT	sp|Q3MID3|ARFG2_RAT ADP-ribosylation factor GTPase-activating protein 2 OS=Rattus norvegicus OX=10116 GN=Arfgap2 PE=1 SV=1	1	10	9	21.7	56.556	520	0	25.39	31223000	10
sp|Q3MIE4|VAT1_RAT	sp|Q3MIE4|VAT1_RAT Synaptic vesicle membrane protein VAT-1 homolog OS=Rattus norvegicus OX=10116 GN=Vat1 PE=1 SV=1	1	10	10	45.3	43.118	404	0	96.685	103100000	13
tr|A0A0G2K5U7|A0A0G2K5U7_RAT;sp|Q3MJK5|CDK12_RAT;tr|D3ZSZ0|D3ZSZ0_RAT;tr|M0R7D0|M0R7D0_RAT	tr|A0A0G2K5U7|A0A0G2K5U7_RAT Cyclin-dependent kinase 12 OS=Rattus norvegicus OX=10116 GN=Cdk12 PE=1 SV=1;sp|Q3MJK5|CDK12_RAT Cyclin-dependent kinase 12 OS=Rattus norvegicus OX=10116 GN=Cdk12 PE=1 SV=1	4	4	2	2.5	152.9	1380;1484;279;432	0	6.1655	5231200	3
sp|Q3SWS8|RAE1L_RAT	sp|Q3SWS8|RAE1L_RAT mRNA export factor OS=Rattus norvegicus OX=10116 GN=Rae1 PE=1 SV=1	1	3	3	10.1	40.919	368	0	10.634	32309000	8
sp|Q3SWT1|SOSB1_RAT;tr|A0A0G2K954|A0A0G2K954_RAT	sp|Q3SWT1|SOSB1_RAT SOSS complex subunit B1 OS=Rattus norvegicus OX=10116 GN=Nabp2 PE=2 SV=1;tr|A0A0G2K954|A0A0G2K954_RAT SOSS complex subunit B1 OS=Rattus norvegicus OX=10116 GN=Nabp2 PE=1 SV=1	2	1	1	10.9	22.377	211;243	0	4.939	1179100	1
sp|Q3SWT4|IWS1_RAT;tr|A0A0G2JWE3|A0A0G2JWE3_RAT	sp|Q3SWT4|IWS1_RAT Protein IWS1 homolog OS=Rattus norvegicus OX=10116 GN=Iws1 PE=1 SV=1;tr|A0A0G2JWE3|A0A0G2JWE3_RAT Protein IWS1 homolog OS=Rattus norvegicus OX=10116 GN=Iws1 PE=1 SV=1	2	3	3	4.3	85.447	764;765	0	4.1015	5825200	2
sp|Q3SWU3|HNRDL_RAT;tr|A0A0G2KAZ7|A0A0G2KAZ7_RAT	sp|Q3SWU3|HNRDL_RAT Heterogeneous nuclear ribonucleoprotein D-like OS=Rattus norvegicus OX=10116 GN=Hnrnpdl PE=1 SV=1;tr|A0A0G2KAZ7|A0A0G2KAZ7_RAT Heterogeneous nuclear ribonucleoprotein D-like OS=Rattus norvegicus OX=10116 GN=Hnrnpdl PE=1 SV=1	2	9	7	18.9	35.294	322;419	0	19.993	104700000	9
sp|Q3T1J1|IF5A1_RAT;tr|G3V7J7|G3V7J7_RAT	sp|Q3T1J1|IF5A1_RAT Eukaryotic translation initiation factor 5A-1 OS=Rattus norvegicus OX=10116 GN=Eif5a PE=1 SV=3	2	4	4	28.6	16.832	154;153	0	20.221	73799000	6
sp|Q3T1J8|RTF2_RAT	sp|Q3T1J8|RTF2_RAT Replication termination factor 2 OS=Rattus norvegicus OX=10116 GN=Rtf2 PE=2 SV=1	1	2	2	7.2	33.811	306	0	2.3782	1171300	2
tr|D4A1V7|D4A1V7_RAT;sp|Q3T1J9|MOB1A_RAT	tr|D4A1V7|D4A1V7_RAT MOB kinase activator 1B OS=Rattus norvegicus OX=10116 GN=Mob1b PE=1 SV=1;sp|Q3T1J9|MOB1A_RAT MOB kinase activator 1A OS=Rattus norvegicus OX=10116 GN=Mob1a PE=2 SV=3	2	1	1	5.1	25.091	216;216	0.0035953	1.2393	0	1
sp|Q3T1K5|CAZA2_RAT	sp|Q3T1K5|CAZA2_RAT F-actin-capping protein subunit alpha-2 OS=Rattus norvegicus OX=10116 GN=Capza2 PE=1 SV=1	1	9	7	37.1	32.967	286	0	34.855	105380000	10
sp|Q3ZU82|GOGA5_RAT;tr|G3V6Z7|G3V6Z7_RAT	sp|Q3ZU82|GOGA5_RAT Golgin subfamily A member 5 OS=Rattus norvegicus OX=10116 GN=Golga5 PE=1 SV=1;tr|G3V6Z7|G3V6Z7_RAT Golgin subfamily A member 5 OS=Rattus norvegicus OX=10116 GN=Golga5 PE=1 SV=1	2	1	1	1.2	82.333	728;729	0.0021459	1.5191	345990	1
sp|Q498D1|FOXP1_RAT	sp|Q498D1|FOXP1_RAT Forkhead box protein P1 OS=Rattus norvegicus OX=10116 GN=Foxp1 PE=1 SV=1	1	2	2	3.7	79.585	711	0	2.5675	10199000	2
sp|Q498M4|WDR5_RAT	sp|Q498M4|WDR5_RAT WD repeat-containing protein 5 OS=Rattus norvegicus OX=10116 GN=Wdr5 PE=1 SV=1	1	4	4	20.1	36.588	334	0	7.8913	38522000	5
sp|Q498R3|DJC10_RAT	sp|Q498R3|DJC10_RAT DnaJ homolog subfamily C member 10 OS=Rattus norvegicus OX=10116 GN=Dnajc10 PE=2 SV=2	1	4	4	5	90.746	793	0	3.5175	3713600	4
sp|Q498S6|ZCHC2_RAT;tr|A0A0H2UHB2|A0A0H2UHB2_RAT	sp|Q498S6|ZCHC2_RAT Zinc finger CCHC domain-containing protein 2 OS=Rattus norvegicus OX=10116 GN=Zcchc2 PE=2 SV=2;tr|A0A0H2UHB2|A0A0H2UHB2_RAT Zinc finger CCHC domain-containing protein 2 OS=Rattus norvegicus OX=10116 GN=Zcchc2 PE=1 SV=1	2	1	1	0.9	124.73	1168;1169	0.0010887	1.6438	0	1
sp|Q498U4|SARNP_RAT	sp|Q498U4|SARNP_RAT SAP domain-containing ribonucleoprotein OS=Rattus norvegicus OX=10116 GN=Sarnp PE=1 SV=3	1	6	6	31.9	23.605	210	0	17.026	118650000	6
sp|Q499N5|ACSF2_RAT	sp|Q499N5|ACSF2_RAT Medium-chain acyl-CoA ligase ACSF2, mitochondrial OS=Rattus norvegicus OX=10116 GN=Acsf2 PE=2 SV=1	1	2	2	7.3	67.886	615	0	2.2692	2059200	2
sp|Q499N6|UBXN1_RAT	sp|Q499N6|UBXN1_RAT UBX domain-containing protein 1 OS=Rattus norvegicus OX=10116 GN=Ubxn1 PE=3 SV=2	1	2	2	12.8	33.581	297	0	6.7244	8970400	2
sp|Q499U6|NSE1_RAT;tr|A0A0G2JSX1|A0A0G2JSX1_RAT	sp|Q499U6|NSE1_RAT Non-structural maintenance of chromosomes element 1 homolog OS=Rattus norvegicus OX=10116 GN=Nsmce1 PE=2 SV=2;tr|A0A0G2JSX1|A0A0G2JSX1_RAT Non-structural maintenance of chromosomes element 1 homolog OS=Rattus norvegicus OX=10116 GN=Nsmce	2	3	3	15.8	30.702	266;290	0	7.2688	12995000	2
sp|Q4AEF8|COPG1_RAT;tr|A0A0G2K1F3|A0A0G2K1F3_RAT;sp|D4ABY2|COPG2_RAT;tr|A0A0H2UHV9|A0A0H2UHV9_RAT	sp|Q4AEF8|COPG1_RAT Coatomer subunit gamma-1 OS=Rattus norvegicus OX=10116 GN=Copg1 PE=2 SV=1;tr|A0A0G2K1F3|A0A0G2K1F3_RAT Coatomer subunit gamma OS=Rattus norvegicus OX=10116 GN=Copg1 PE=1 SV=1	4	10	10	17.2	97.613	874;907;715;870	0	21.42	28976000	10
sp|Q4FZT0|STML2_RAT	sp|Q4FZT0|STML2_RAT Stomatin-like protein 2, mitochondrial OS=Rattus norvegicus OX=10116 GN=Stoml2 PE=1 SV=1	1	1	1	4.2	38.413	353	0	4.5144	2394100	2
sp|Q4FZT2|PPME1_RAT	sp|Q4FZT2|PPME1_RAT Protein phosphatase methylesterase 1 OS=Rattus norvegicus OX=10116 GN=Ppme1 PE=1 SV=2	1	2	2	5.2	42.316	386	0	4.1337	4100100	2
sp|Q4FZT9|PSMD2_RAT	sp|Q4FZT9|PSMD2_RAT 26S proteasome non-ATPase regulatory subunit 2 OS=Rattus norvegicus OX=10116 GN=Psmd2 PE=1 SV=1	1	5	5	9	100.19	908	0	10.624	6488600	6
sp|Q4FZU2|K2C6A_RAT	sp|Q4FZU2|K2C6A_RAT Keratin, type II cytoskeletal 6A OS=Rattus norvegicus OX=10116 GN=Krt6a PE=1 SV=1	1	4	2	3.8	59.248	552	0	4.6866	74837000	3
sp|Q4FZX7|SRPRB_RAT;tr|A0A0G2QC06|A0A0G2QC06_RAT	sp|Q4FZX7|SRPRB_RAT Signal recognition particle receptor subunit beta OS=Rattus norvegicus OX=10116 GN=Srprb PE=2 SV=1;tr|A0A0G2QC06|A0A0G2QC06_RAT Signal recognition particle receptor subunit beta OS=Rattus norvegicus OX=10116 GN=Tf PE=1 SV=1	2	12	12	53.5	29.569	269;979	0	71.432	154410000	18
sp|Q4G061|EIF3B_RAT	sp|Q4G061|EIF3B_RAT Eukaryotic translation initiation factor 3 subunit B OS=Rattus norvegicus OX=10116 GN=Eif3b PE=1 SV=1	1	36	36	59.6	90.91	797	0	281.33	2783100000	111
sp|Q4G064|COQ5_RAT	sp|Q4G064|COQ5_RAT 2-methoxy-6-polyprenyl-1,4-benzoquinol methylase, mitochondrial OS=Rattus norvegicus OX=10116 GN=Coq5 PE=2 SV=1	1	1	1	3.1	37.3	327	0.0010977	1.7455	0	1
tr|A0A0U1RRQ2|A0A0U1RRQ2_RAT;tr|A0A0G2K585|A0A0G2K585_RAT;sp|Q4KLF8|ARPC5_RAT	tr|A0A0U1RRQ2|A0A0U1RRQ2_RAT Actin-related protein 2/3 complex subunit 5 (Fragment) OS=Rattus norvegicus OX=10116 GN=Arpc5 PE=1 SV=1;tr|A0A0G2K585|A0A0G2K585_RAT Actin-related protein 2/3 complex subunit 5 OS=Rattus norvegicus OX=10116 GN=Arpc5 PE=1 SV=1;s	3	1	1	20.7	5.7746	58;151;151	0	2.9036	8328200	1
tr|A0A0G2JYN7|A0A0G2JYN7_RAT;sp|Q4KLH4|PSPC1_RAT	tr|A0A0G2JYN7|A0A0G2JYN7_RAT Paraspeckle component 1 OS=Rattus norvegicus OX=10116 GN=Pspc1 PE=1 SV=1;sp|Q4KLH4|PSPC1_RAT Paraspeckle component 1 OS=Rattus norvegicus OX=10116 GN=Pspc1 PE=1 SV=1	2	5	4	11	52.879	465;522	0	13.1	44155000	5
tr|F1M9N7|F1M9N7_RAT;sp|Q4KLH5|AGFG1_RAT	tr|F1M9N7|F1M9N7_RAT Arf-GAP domain and FG repeat-containing protein 1 OS=Rattus norvegicus OX=10116 GN=Agfg1 PE=1 SV=2;sp|Q4KLH5|AGFG1_RAT Arf-GAP domain and FG repeat-containing protein 1 OS=Rattus norvegicus OX=10116 GN=Agfg1 PE=1 SV=1	2	6	6	18.8	58.054	560;561	0	23.54	33221000	7
sp|Q4KLH6|CE162_RAT	sp|Q4KLH6|CE162_RAT Centrosomal protein of 162 kDa OS=Rattus norvegicus OX=10116 GN=Cep162 PE=1 SV=2	1	1	1	0.8	161	1403	0	1.9878	556500	1
sp|Q4KLL0|TCEA1_RAT	sp|Q4KLL0|TCEA1_RAT Transcription elongation factor A protein 1 OS=Rattus norvegicus OX=10116 GN=Tcea1 PE=1 SV=1	1	4	4	12	33.893	301	0	5.1757	17315000	3
sp|Q4KLN7|ARFG3_RAT;tr|A0A0G2K4J0|A0A0G2K4J0_RAT;tr|M0R738|M0R738_RAT	sp|Q4KLN7|ARFG3_RAT ADP-ribosylation factor GTPase-activating protein 3 OS=Rattus norvegicus OX=10116 GN=Arfgap3 PE=1 SV=1;tr|A0A0G2K4J0|A0A0G2K4J0_RAT ADP-ribosylation factor GTPase-activating protein 3 OS=Rattus norvegicus OX=10116 GN=Arfgap3 PE=1 SV=1	3	14	13	27.6	57.67	525;522;315	0	74.699	383220000	39
sp|Q4KLY4|RING2_RAT;tr|A0A0G2JTP7|A0A0G2JTP7_RAT	sp|Q4KLY4|RING2_RAT E3 ubiquitin-protein ligase RING2 OS=Rattus norvegicus OX=10116 GN=Rnf2 PE=2 SV=1;tr|A0A0G2JTP7|A0A0G2JTP7_RAT E3 ubiquitin-protein ligase RING2 OS=Rattus norvegicus OX=10116 GN=Rnf2 PE=1 SV=1	2	1	1	5.5	34.242	308;336	0	2.7048	1436300	1
sp|Q4KM35|PSB10_RAT	sp|Q4KM35|PSB10_RAT Proteasome subunit beta type-10 OS=Rattus norvegicus OX=10116 GN=Psmb10 PE=2 SV=1	1	3	3	16.5	29.038	273	0	6.3956	7842200	3
sp|Q4KM37|CEP41_RAT;tr|A0A096MJP4|A0A096MJP4_RAT	sp|Q4KM37|CEP41_RAT Centrosomal protein of 41 kDa OS=Rattus norvegicus OX=10116 GN=Cep41 PE=1 SV=1;tr|A0A096MJP4|A0A096MJP4_RAT Centrosomal protein of 41 kDa OS=Rattus norvegicus OX=10116 GN=Cep41 PE=1 SV=1	2	1	1	8.3	36.992	339;373	0.0031024	1.2886	701380	1
sp|Q4KM65|CPSF5_RAT	sp|Q4KM65|CPSF5_RAT Cleavage and polyadenylation specificity factor subunit 5 OS=Rattus norvegicus OX=10116 GN=Nudt21 PE=2 SV=1	1	13	13	63.9	26.24	227	0	81.003	318320000	27
sp|Q4KM74|SC22B_RAT	sp|Q4KM74|SC22B_RAT Vesicle-trafficking protein SEC22b OS=Rattus norvegicus OX=10116 GN=Sec22b PE=1 SV=3	1	2	2	11.2	24.74	215	0	9.1634	6279100	2
sp|Q4KM98|MFF_RAT;tr|A0A0H2UHM6|A0A0H2UHM6_RAT;tr|A0A0G2KAL9|A0A0G2KAL9_RAT;tr|A0A0G2K2M2|A0A0G2K2M2_RAT	sp|Q4KM98|MFF_RAT Mitochondrial fission factor OS=Rattus norvegicus OX=10116 GN=Mff PE=1 SV=1;tr|A0A0H2UHM6|A0A0H2UHM6_RAT Mitochondrial fission factor OS=Rattus norvegicus OX=10116 GN=LOC102556337 PE=1 SV=1;tr|A0A0G2KAL9|A0A0G2KAL9_RAT Mitochondrial fissi	4	2	2	17.4	24.97	218;244;291;353	0	10.549	2237400	2
tr|F1M7H7|F1M7H7_RAT;tr|M0R8T1|M0R8T1_RAT;sp|Q4L1J4|MAGI1_RAT;tr|A0A0G2JZE4|A0A0G2JZE4_RAT	tr|F1M7H7|F1M7H7_RAT Membrane-associated guanylate kinase, WW and PDZ domain-containing protein 1 OS=Rattus norvegicus OX=10116 GN=Magi1 PE=1 SV=3;tr|M0R8T1|M0R8T1_RAT Membrane-associated guanylate kinase, WW and PDZ domain-containing protein 1 OS=Rattus n	4	2	2	3.8	110.02	1011;1159;1255;1337	0	10.072	3192700	3
sp|Q4QQU6|SPF30_RAT	sp|Q4QQU6|SPF30_RAT Survival of motor neuron-related-splicing factor 30 OS=Rattus norvegicus OX=10116 GN=Smndc1 PE=2 SV=1	1	2	2	15.5	26.783	238	0	3.8148	12975000	2
sp|Q4QQV2|DOK1_RAT	sp|Q4QQV2|DOK1_RAT Docking protein 1 OS=Rattus norvegicus OX=10116 GN=Dok1 PE=2 SV=1	1	11	11	35.8	52.169	480	0	58.535	76919000	14
sp|Q4QQW1|REEP4_RAT	sp|Q4QQW1|REEP4_RAT Receptor expression-enhancing protein 4 OS=Rattus norvegicus OX=10116 GN=Reep4 PE=1 SV=1	1	2	2	11.3	29.66	257	0.0082444	0.91745	16614000	2
sp|Q4QR86|DEPD7_RAT	sp|Q4QR86|DEPD7_RAT DEP domain-containing protein 7 OS=Rattus norvegicus OX=10116 GN=Depdc7 PE=2 SV=1	1	2	2	5.7	58.201	511	0	4.709	6416700	2
tr|A0A0G2K648|A0A0G2K648_RAT;sp|Q4V7A0|WDR61_RAT	tr|A0A0G2K648|A0A0G2K648_RAT WD repeat-containing protein 61 OS=Rattus norvegicus OX=10116 GN=Wdr61 PE=1 SV=1;sp|Q4V7A0|WDR61_RAT WD repeat-containing protein 61 OS=Rattus norvegicus OX=10116 GN=Wdr61 PE=1 SV=1	2	1	1	5.5	32.51	292;305	0.00056054	1.8568	5299800	2
sp|Q4V7C6|GUAA_RAT;tr|A0A0G2K2C2|A0A0G2K2C2_RAT;tr|A0A096MJK6|A0A096MJK6_RAT;tr|A0A096MJ75|A0A096MJ75_RAT	sp|Q4V7C6|GUAA_RAT GMP synthase [glutamine-hydrolyzing] OS=Rattus norvegicus OX=10116 GN=Gmps PE=1 SV=1;tr|A0A0G2K2C2|A0A0G2K2C2_RAT Glutamine amidotransferase OS=Rattus norvegicus OX=10116 GN=Gmps PE=1 SV=1;tr|A0A096MJK6|A0A096MJK6_RAT GMP synthase [gluta	4	4	4	8.7	76.757	693;700;215;439	0	6.721	7880600	4
tr|A0A0G2K1C0|A0A0G2K1C0_RAT;sp|Q4V7C7|ARP3_RAT;tr|F1LY09|F1LY09_RAT	tr|A0A0G2K1C0|A0A0G2K1C0_RAT Actin-like protein 3 OS=Rattus norvegicus OX=10116 GN=Actr3 PE=1 SV=1;sp|Q4V7C7|ARP3_RAT Actin-related protein 3 OS=Rattus norvegicus OX=10116 GN=Actr3 PE=1 SV=1	3	4	4	15	47.583	419;418;315	0	13.22	15872000	4
sp|Q4V7C8|CEP55_RAT	sp|Q4V7C8|CEP55_RAT Centrosomal protein of 55 kDa OS=Rattus norvegicus OX=10116 GN=Cep55 PE=1 SV=1	1	14	14	28.4	53.995	462	0	42.335	115700000	14
sp|Q4V7D2|ROGDI_RAT	sp|Q4V7D2|ROGDI_RAT Protein rogdi homolog OS=Rattus norvegicus OX=10116 GN=Rogdi PE=1 SV=1	1	2	2	10.1	32.205	287	0.00056561	1.9194	3536500	2
sp|Q4V7D7|RBM22_RAT	sp|Q4V7D7|RBM22_RAT Pre-mRNA-splicing factor RBM22 OS=Rattus norvegicus OX=10116 GN=Rbm22 PE=2 SV=1	1	1	1	2.6	46.863	420	0	2.4051	4568700	1
sp|Q4V7F5|PIHD1_RAT	sp|Q4V7F5|PIHD1_RAT PIH1 domain-containing protein 1 OS=Rattus norvegicus OX=10116 GN=Pih1d1 PE=1 SV=1	1	4	4	15.9	32.36	290	0	10.879	14187000	3
sp|Q4V882|EPN3_RAT	sp|Q4V882|EPN3_RAT Epsin-3 OS=Rattus norvegicus OX=10116 GN=Epn3 PE=1 SV=1	1	1	1	1.6	65.047	608	0.0073206	0.95817	3705000	2
sp|Q4V886|PAF1_RAT	sp|Q4V886|PAF1_RAT RNA polymerase II-associated factor 1 homolog OS=Rattus norvegicus OX=10116 GN=Paf1 PE=2 SV=1	1	1	1	2.4	60.546	535	0	5.9156	4590800	3
sp|Q4V893|GPAM1_RAT	sp|Q4V893|GPAM1_RAT GPALPP motifs-containing protein 1 OS=Rattus norvegicus OX=10116 GN=Gpalpp1 PE=1 SV=1	1	2	2	6.3	39.174	348	0	2.8267	8610500	3
tr|A0A0G2JW49|A0A0G2JW49_RAT;sp|Q4V8A0|NSE2_RAT	tr|A0A0G2JW49|A0A0G2JW49_RAT E3 SUMO-protein ligase NSE2 OS=Rattus norvegicus OX=10116 GN=Nsmce2 PE=3 SV=1;sp|Q4V8A0|NSE2_RAT E3 SUMO-protein ligase NSE2 OS=Rattus norvegicus OX=10116 GN=Nsmce2 PE=2 SV=1	2	2	2	11.6	24.561	215;247	0	8.708	6678200	3
sp|Q4V8B7|HSDL1_RAT	sp|Q4V8B7|HSDL1_RAT Inactive hydroxysteroid dehydrogenase-like protein 1 OS=Rattus norvegicus OX=10116 GN=Hsdl1 PE=2 SV=1	1	1	1	3.6	36.907	330	0.0031234	1.3217	3172100	1
sp|Q4V8C2|ZW10_RAT	sp|Q4V8C2|ZW10_RAT Centromere/kinetochore protein zw10 homolog OS=Rattus norvegicus OX=10116 GN=Zw10 PE=2 SV=3	1	3	3	4.5	87.966	777	0	7.1849	2776400	3
tr|G3V7J2|G3V7J2_RAT;sp|Q4V8C7|PRKRA_RAT	tr|G3V7J2|G3V7J2_RAT Interferon-inducible double-stranded RNA-dependent protein kinase activator A OS=Rattus norvegicus OX=10116 GN=Prkra PE=1 SV=1;sp|Q4V8C7|PRKRA_RAT Interferon-inducible double-stranded RNA-dependent protein kinase activator A OS=Rattus	2	6	6	26.8	34.385	313;313	0	42.73	49055000	7
tr|F2Z3T0|F2Z3T0_RAT;sp|Q4V8C8|CDC73_RAT	tr|F2Z3T0|F2Z3T0_RAT Parafibromin OS=Rattus norvegicus OX=10116 GN=Cdc73 PE=1 SV=1;sp|Q4V8C8|CDC73_RAT Parafibromin OS=Rattus norvegicus OX=10116 GN=Cdc73 PE=2 SV=1	2	9	9	19.8	60.576	531;531	0	13.656	33270000	13
sp|Q4V8F9|HSDL2_RAT	sp|Q4V8F9|HSDL2_RAT Hydroxysteroid dehydrogenase-like protein 2 OS=Rattus norvegicus OX=10116 GN=Hsdl2 PE=2 SV=1	1	2	2	4.8	58.343	524	0	1.9518	3940100	2
sp|Q4V8H8|EHD2_RAT	sp|Q4V8H8|EHD2_RAT EH domain-containing protein 2 OS=Rattus norvegicus OX=10116 GN=Ehd2 PE=1 SV=1	1	24	22	49.2	61.237	543	0	165.93	902650000	63
sp|Q4V8K2|CTBL1_RAT	sp|Q4V8K2|CTBL1_RAT Beta-catenin-like protein 1 OS=Rattus norvegicus OX=10116 GN=Ctnnbl1 PE=1 SV=1	1	1	1	1.4	64.947	563	0.0035642	1.1968	2258600	1
sp|Q4V9H5|P20L1_RAT	sp|Q4V9H5|P20L1_RAT PHD finger protein 20-like protein 1 OS=Rattus norvegicus OX=10116 GN=Phf20l1 PE=1 SV=2	1	1	1	1	114.08	1015	0.0011105	1.8182	37408000	1
tr|F1LM09|F1LM09_RAT;sp|Q4VSI4|UBP7_RAT	tr|F1LM09|F1LM09_RAT Ubiquitin carboxyl-terminal hydrolase 7 OS=Rattus norvegicus OX=10116 GN=Usp7 PE=1 SV=2;sp|Q4VSI4|UBP7_RAT Ubiquitin carboxyl-terminal hydrolase 7 OS=Rattus norvegicus OX=10116 GN=Usp7 PE=1 SV=1	2	13	13	15	128.43	1103;1103	0	40.31	52217000	19
sp|Q505J8|SYFA_RAT	sp|Q505J8|SYFA_RAT Phenylalanine--tRNA ligase alpha subunit OS=Rattus norvegicus OX=10116 GN=Farsa PE=1 SV=1	1	8	8	21.9	57.719	508	0	22.583	34792000	9
sp|Q505J9|ATAD1_RAT;tr|A0A0H2UHI7|A0A0H2UHI7_RAT	sp|Q505J9|ATAD1_RAT Outer mitochondrial transmembrane helix translocase OS=Rattus norvegicus OX=10116 GN=Atad1 PE=1 SV=1;tr|A0A0H2UHI7|A0A0H2UHI7_RAT ATPase family AAA domain-containing protein 1 OS=Rattus norvegicus OX=10116 GN=Atad1 PE=1 SV=1	2	3	1	2.5	40.717	361;403	0	4.485	5196400	3
tr|A0A0G2K5K8|A0A0G2K5K8_RAT;tr|F1LMR4|F1LMR4_RAT;sp|Q52KK4|NAF1_RAT	tr|A0A0G2K5K8|A0A0G2K5K8_RAT H/ACA ribonucleoprotein complex non-core subunit NAF1 OS=Rattus norvegicus OX=10116 GN=Naf1 PE=1 SV=1;tr|F1LMR4|F1LMR4_RAT H/ACA ribonucleoprotein complex non-core subunit NAF1 OS=Rattus norvegicus OX=10116 GN=Naf1 PE=1 SV=3;sp	3	4	4	17.4	44.637	408;452;457	0	16.065	14497000	6
tr|F1LRI6|F1LRI6_RAT;sp|Q53UA7|TAOK3_RAT	tr|F1LRI6|F1LRI6_RAT Serine/threonine-protein kinase TAO3 OS=Rattus norvegicus OX=10116 GN=Taok3 PE=1 SV=3;sp|Q53UA7|TAOK3_RAT Serine/threonine-protein kinase TAO3 OS=Rattus norvegicus OX=10116 GN=Taok3 PE=1 SV=1	2	3	1	1.1	103.68	883;898	0.0073064	0.9485	5850200	0
sp|Q561Q8|MED4_RAT	sp|Q561Q8|MED4_RAT Mediator of RNA polymerase II transcription subunit 4 OS=Rattus norvegicus OX=10116 GN=Med4 PE=2 SV=1	1	3	3	14.8	29.825	270	0	9.6468	9989300	4
sp|Q561S0|NDUAA_RAT;tr|A0A1W2Q6F8|A0A1W2Q6F8_RAT	sp|Q561S0|NDUAA_RAT NADH dehydrogenase [ubiquinone] 1 alpha subcomplex subunit 10, mitochondrial OS=Rattus norvegicus OX=10116 GN=Ndufa10 PE=1 SV=1;tr|A0A1W2Q6F8|A0A1W2Q6F8_RAT NADH dehydrogenase [ubiquinone] 1 alpha subcomplex subunit 10, mitochondrial OS	2	7	7	34.1	40.493	355;355	0	39.399	71324000	16
tr|G3V9N1|G3V9N1_RAT;sp|Q562B5|PGAM5_RAT	tr|G3V9N1|G3V9N1_RAT RCG21137 OS=Rattus norvegicus OX=10116 GN=Pgam5 PE=1 SV=1;sp|Q562B5|PGAM5_RAT Serine/threonine-protein phosphatase PGAM5, mitochondrial OS=Rattus norvegicus OX=10116 GN=Pgam5 PE=2 SV=1	2	7	7	20.1	32	288;288	0	8.0233	31847000	6
sp|Q566E5|PLGT3_RAT	sp|Q566E5|PLGT3_RAT Protein O-glucosyltransferase 3 OS=Rattus norvegicus OX=10116 GN=Poglut3 PE=2 SV=1	1	2	2	7.3	58.701	508	0	3.1503	3631600	2
sp|Q568Y2|DPH2_RAT	sp|Q568Y2|DPH2_RAT 2-(3-amino-3-carboxypropyl)histidine synthase subunit 2 OS=Rattus norvegicus OX=10116 GN=Dph2 PE=2 SV=1	1	2	2	8.4	52.324	489	0	19.91	5356400	3
tr|A0A0G2K617|A0A0G2K617_RAT;sp|Q569B7|RWDD4_RAT	tr|A0A0G2K617|A0A0G2K617_RAT RWD domain-containing protein 4 OS=Rattus norvegicus OX=10116 GN=Rwdd4 PE=1 SV=1;sp|Q569B7|RWDD4_RAT RWD domain-containing protein 4 OS=Rattus norvegicus OX=10116 GN=Rwdd4 PE=2 SV=1	2	2	2	10.6	21.105	188;188	0	3.395	5428800	2
tr|A0A0G2K9C1|A0A0G2K9C1_RAT;tr|E9PU44|E9PU44_RAT;sp|Q56A18|SMCE1_RAT;tr|A0A0G2KAP8|A0A0G2KAP8_RAT	tr|A0A0G2K9C1|A0A0G2K9C1_RAT SWI/SNF-related matrix-associated actin-dependent regulator of chromatin subfamily E member 1 OS=Rattus norvegicus OX=10116 GN=Smarce1 PE=1 SV=1;tr|E9PU44|E9PU44_RAT SWI/SNF-related matrix-associated actin-dependent regulator o	4	7	7	27.7	35.236	307;375;376;374	0	72.394	62785000	9
tr|A0A0H2UHW5|A0A0H2UHW5_RAT;sp|Q56R16|IMA6_RAT	tr|A0A0H2UHW5|A0A0H2UHW5_RAT Importin subunit alpha OS=Rattus norvegicus OX=10116 GN=Kpna5 PE=3 SV=1;sp|Q56R16|IMA6_RAT Importin subunit alpha-6 OS=Rattus norvegicus OX=10116 GN=Kpna5 PE=2 SV=1	2	4	1	2.5	58.165	518;536	0.0011111	1.8209	1081700	2
sp|Q5BJP2|CWC15_RAT;tr|D3ZS22|D3ZS22_RAT	sp|Q5BJP2|CWC15_RAT Spliceosome-associated protein CWC15 homolog OS=Rattus norvegicus OX=10116 GN=Cwc15 PE=1 SV=1	2	3	3	10	26.638	229;224	0	6.1788	17554000	3
sp|Q5BJQ6|CSTF1_RAT	sp|Q5BJQ6|CSTF1_RAT Cleavage stimulation factor subunit 1 OS=Rattus norvegicus OX=10116 GN=Cstf1 PE=2 SV=1	1	1	1	4.2	48.381	431	0	3.0505	3942700	1
sp|Q5BJQ7|TADA1_RAT;tr|A0A0H2UHC2|A0A0H2UHC2_RAT	sp|Q5BJQ7|TADA1_RAT Transcriptional adapter 1 OS=Rattus norvegicus OX=10116 GN=Tada1 PE=2 SV=2;tr|A0A0H2UHC2|A0A0H2UHC2_RAT Transcriptional adapter 1 OS=Rattus norvegicus OX=10116 GN=Tada1 PE=3 SV=1	2	1	1	9	37.475	335;405	0.0035714	1.2181	430790	1
sp|Q5BK32|FAF2_RAT;tr|A0A0G2JTA0|A0A0G2JTA0_RAT	sp|Q5BK32|FAF2_RAT FAS-associated factor 2 OS=Rattus norvegicus OX=10116 GN=Faf2 PE=2 SV=1;tr|A0A0G2JTA0|A0A0G2JTA0_RAT FAS-associated factor 2 OS=Rattus norvegicus OX=10116 GN=Faf2 PE=1 SV=1	2	2	2	7.8	41.079	346;445	0.0035861	1.2328	7230600	1
sp|Q5BK57|HAUS8_RAT	sp|Q5BK57|HAUS8_RAT HAUS augmin-like complex subunit 8 OS=Rattus norvegicus OX=10116 GN=Haus8 PE=2 SV=2	1	2	2	9.9	42.331	385	0	9.0925	5439100	2
sp|Q5BK63|NDUA9_RAT	sp|Q5BK63|NDUA9_RAT NADH dehydrogenase [ubiquinone] 1 alpha subcomplex subunit 9, mitochondrial OS=Rattus norvegicus OX=10116 GN=Ndufa9 PE=1 SV=2	1	2	2	8.5	42.559	377	0	3.0325	1715000	2
sp|Q5BK85|TMED1_RAT	sp|Q5BK85|TMED1_RAT Transmembrane emp24 domain-containing protein 1 OS=Rattus norvegicus OX=10116 GN=Tmed1 PE=2 SV=1	1	1	1	4	25.209	227	0	1.9982	5579000	1
tr|A0A096MJG1|A0A096MJG1_RAT;sp|Q5BKE0|TAF9_RAT;tr|A0A096MJP0|A0A096MJP0_RAT;tr|A0A096MIX8|A0A096MIX8_RAT;tr|A0A0G2JXE2|A0A0G2JXE2_RAT;tr|A0A0G2JV70|A0A0G2JV70_RAT;sp|Q62880|TAF9B_RAT;tr|A0A0G2K6Z1|A0A0G2K6Z1_RAT	tr|A0A096MJG1|A0A096MJG1_RAT Transcription initiation factor TFIID subunit 9 (Fragment) OS=Rattus norvegicus OX=10116 GN=Taf9 PE=1 SV=1;sp|Q5BKE0|TAF9_RAT Transcription initiation factor TFIID subunit 9 OS=Rattus norvegicus OX=10116 GN=Taf9 PE=2 SV=1;tr|A0	8	2	2	11.5	28.488	260;264;155;156;203;253;258;479	0.0026752	1.5071	2019900	3
sp|Q5EB77|RAB18_RAT	sp|Q5EB77|RAB18_RAT Ras-related protein Rab-18 OS=Rattus norvegicus OX=10116 GN=Rab18 PE=2 SV=1	1	5	5	30.1	22.976	206	0	19.091	16964000	5
sp|Q5EB92|WDR70_RAT	sp|Q5EB92|WDR70_RAT WD repeat-containing protein 70 OS=Rattus norvegicus OX=10116 GN=Wdr70 PE=1 SV=1	1	1	1	2.3	72.835	655	0.0026497	1.4493	2224700	2
tr|M0R567|M0R567_RAT;sp|Q5EIC4|I2BPL_RAT	tr|M0R567|M0R567_RAT Probable E3 ubiquitin-protein ligase IRF2BPL OS=Rattus norvegicus OX=10116 GN=Irf2bpl PE=1 SV=1;sp|Q5EIC4|I2BPL_RAT Probable E3 ubiquitin-protein ligase IRF2BPL OS=Rattus norvegicus OX=10116 GN=Irf2bpl PE=1 SV=1	2	3	3	5.1	81.367	782;783	0	15.704	9771100	4
tr|A0A1B0GWY5|A0A1B0GWY5_RAT;sp|Q5FVC2|ARHG2_RAT;tr|A0A0G2K0V4|A0A0G2K0V4_RAT;tr|A0A1B0GWW1|A0A1B0GWW1_RAT;tr|A0A1B0GWX6|A0A1B0GWX6_RAT	tr|A0A1B0GWY5|A0A1B0GWY5_RAT Guanine nucleotide exchange factor H1 OS=Rattus norvegicus OX=10116 GN=Arhgef2 PE=1 SV=1;sp|Q5FVC2|ARHG2_RAT Rho guanine nucleotide exchange factor 2 OS=Rattus norvegicus OX=10116 GN=Arhgef2 PE=1 SV=1;tr|A0A0G2K0V4|A0A0G2K0V4_R	5	20	20	29.4	110.14	970;985;1180;146;194	0	91.59	147370000	35
sp|Q5FVK6|C2D1B_RAT	sp|Q5FVK6|C2D1B_RAT Coiled-coil and C2 domain-containing protein 1B OS=Rattus norvegicus OX=10116 GN=Cc2d1b PE=1 SV=2	1	7	7	15.3	93.533	850	0	23.642	18823000	9
sp|Q5FVM4|NONO_RAT	sp|Q5FVM4|NONO_RAT Non-POU domain-containing octamer-binding protein OS=Rattus norvegicus OX=10116 GN=Nono PE=1 SV=3	1	5	3	14.7	54.925	476	0	17.698	6505000	3
sp|Q5FVQ4|MLEC_RAT;tr|A0A0G2K121|A0A0G2K121_RAT	sp|Q5FVQ4|MLEC_RAT Malectin OS=Rattus norvegicus OX=10116 GN=Mlec PE=2 SV=1;tr|A0A0G2K121|A0A0G2K121_RAT Unc-119 lipid-binding chaperone B OS=Rattus norvegicus OX=10116 GN=Mlec PE=1 SV=1	2	3	3	15.1	32.418	291;294	0	4.0739	8531200	3
sp|Q5FVQ9|TBCE_RAT;tr|A0A0G2K191|A0A0G2K191_RAT	sp|Q5FVQ9|TBCE_RAT Tubulin-specific chaperone E OS=Rattus norvegicus OX=10116 GN=Tbce PE=2 SV=1;tr|A0A0G2K191|A0A0G2K191_RAT Tubulin-folding cofactor E OS=Rattus norvegicus OX=10116 GN=Tbce PE=1 SV=1	2	3	3	6.5	59.042	524;553	0	5.5647	6488900	3
sp|Q5FWT1|FA98A_RAT	sp|Q5FWT1|FA98A_RAT Protein FAM98A OS=Rattus norvegicus OX=10116 GN=Fam98a PE=2 SV=1	1	4	4	12.4	55.07	515	0	7.6253	9994100	4
sp|Q5FWY5|AIP_RAT	sp|Q5FWY5|AIP_RAT AH receptor-interacting protein OS=Rattus norvegicus OX=10116 GN=Aip PE=1 SV=1	1	2	2	7.6	37.598	330	0	2.487	2441700	2
sp|Q5GFD9|IMPCT_RAT	sp|Q5GFD9|IMPCT_RAT Protein IMPACT OS=Rattus norvegicus OX=10116 GN=Impact PE=1 SV=1	1	1	1	3.5	35.995	317	0	2.2203	763660	1
sp|Q5HZB6|CLASR_RAT	sp|Q5HZB6|CLASR_RAT CLK4-associating serine/arginine rich protein OS=Rattus norvegicus OX=10116 GN=Clasrp PE=1 SV=2	1	2	2	3.6	76.806	668	0.0045409	1.1347	5529600	2
sp|Q5HZY0|UBXN4_RAT	sp|Q5HZY0|UBXN4_RAT UBX domain-containing protein 4 OS=Rattus norvegicus OX=10116 GN=Ubxn4 PE=1 SV=1	1	4	4	11.3	56.393	506	0	12.117	15156000	7
sp|Q5I0E7|TMED9_RAT	sp|Q5I0E7|TMED9_RAT Transmembrane emp24 domain-containing protein 9 OS=Rattus norvegicus OX=10116 GN=Tmed9 PE=1 SV=1	1	1	1	4.7	27.028	235	0	10.13	0	1
sp|Q5I0G4|GARS_RAT	sp|Q5I0G4|GARS_RAT Glycine--tRNA ligase OS=Rattus norvegicus OX=10116 GN=Gars1 PE=1 SV=2	1	5	5	10.3	81.792	728	0	15.702	15841000	7
sp|Q5I0H4|TMCO1_RAT	sp|Q5I0H4|TMCO1_RAT Calcium load-activated calcium channel OS=Rattus norvegicus OX=10116 GN=Tmco1 PE=2 SV=1	1	1	1	8	21.175	188	0.0096154	0.86665	3825700	1
sp|Q5I0I4|DMAC2_RAT	sp|Q5I0I4|DMAC2_RAT Distal membrane-arm assembly complex protein 2 OS=Rattus norvegicus OX=10116 GN=Dmac2 PE=2 SV=1	1	1	1	6.7	28.507	254	0	5.3812	4612000	1
sp|Q5I0L7|KTI12_RAT	sp|Q5I0L7|KTI12_RAT Protein KTI12 homolog OS=Rattus norvegicus OX=10116 GN=Kti12 PE=1 SV=1	1	3	3	19.4	38.357	350	0	13.596	6074300	4
sp|Q5M7T4|YIPF4_RAT	sp|Q5M7T4|YIPF4_RAT Protein YIPF4 OS=Rattus norvegicus OX=10116 GN=Yipf4 PE=2 SV=1	1	1	1	3.7	27.283	246	0	1.9433	0	1
sp|Q5M7V8|TR150_RAT	sp|Q5M7V8|TR150_RAT Thyroid hormone receptor-associated protein 3 OS=Rattus norvegicus OX=10116 GN=Thrap3 PE=1 SV=1	1	10	9	12.2	108.25	951	0	26.26	51765000	12
sp|Q5M7W5|MAP4_RAT	sp|Q5M7W5|MAP4_RAT Microtubule-associated protein 4 OS=Rattus norvegicus OX=10116 GN=Map4 PE=1 SV=1	1	15	1	1.5	110.3	1057	1	-2	0	1
tr|F1LN14|F1LN14_RAT;sp|Q5M824|SHC1_RAT;tr|G3V8S2|G3V8S2_RAT;sp|O70142|SHC2_RAT	tr|F1LN14|F1LN14_RAT SHC-transforming protein 1 OS=Rattus norvegicus OX=10116 GN=Shc1 PE=1 SV=1;sp|Q5M824|SHC1_RAT SHC-transforming protein 1 OS=Rattus norvegicus OX=10116 GN=Shc1 PE=1 SV=1;tr|G3V8S2|G3V8S2_RAT SHC-transforming protein 1 OS=Rattus norvegic	4	5	5	14.7	51.487	469;469;579;573	0	21.546	16139000	4
sp|Q5M856|SPC25_RAT	sp|Q5M856|SPC25_RAT Kinetochore protein Spc25 OS=Rattus norvegicus OX=10116 GN=Spc25 PE=2 SV=1	1	1	1	4.9	26.189	226	0.00056529	1.9189	2749000	1
sp|Q5M9F8|SCYL1_RAT	sp|Q5M9F8|SCYL1_RAT N-terminal kinase-like protein OS=Rattus norvegicus OX=10116 GN=Scyl1 PE=2 SV=1	1	23	23	50.3	89.125	807	0	222.94	357710000	48
sp|Q5M9G1|HEXI1_RAT	sp|Q5M9G1|HEXI1_RAT Protein HEXIM1 OS=Rattus norvegicus OX=10116 GN=Hexim1 PE=1 SV=1	1	3	3	12.1	40.317	356	0	35.779	39779000	6
sp|Q5M9G3|CAPR1_RAT;tr|A0A0G2K8H0|A0A0G2K8H0_RAT	sp|Q5M9G3|CAPR1_RAT Caprin-1 OS=Rattus norvegicus OX=10116 GN=Caprin1 PE=1 SV=2;tr|A0A0G2K8H0|A0A0G2K8H0_RAT Caprin-1 OS=Rattus norvegicus OX=10116 GN=Caprin1 PE=1 SV=1	2	7	7	14.4	78.12	707;720	0	30.074	102200000	15
sp|Q5M9G6|SNIP1_RAT	sp|Q5M9G6|SNIP1_RAT Smad nuclear interacting protein 1 OS=Rattus norvegicus OX=10116 GN=Snip1 PE=1 SV=1	1	1	1	4.9	44.922	389	0	6.2156	2020300	1
sp|Q5M9H1|LRC41_RAT	sp|Q5M9H1|LRC41_RAT Leucine-rich repeat-containing protein 41 OS=Rattus norvegicus OX=10116 GN=Lrrc41 PE=2 SV=1	1	1	1	2.2	88.507	808	0	7.5912	2628300	4
sp|Q5PPG7|EIF2D_RAT	sp|Q5PPG7|EIF2D_RAT Eukaryotic translation initiation factor 2D OS=Rattus norvegicus OX=10116 GN=Eif2d PE=1 SV=1	1	2	2	5.1	62.669	570	0.0011025	1.7737	2628100	2
sp|Q5PPI1|SRSF9_RAT	sp|Q5PPI1|SRSF9_RAT Serine/arginine-rich splicing factor 9 OS=Rattus norvegicus OX=10116 GN=Srsf9 PE=1 SV=1	1	2	2	11.3	25.498	221	0	2.2318	4822600	2
sp|Q5PPL3|NSDHL_RAT	sp|Q5PPL3|NSDHL_RAT Sterol-4-alpha-carboxylate 3-dehydrogenase, decarboxylating OS=Rattus norvegicus OX=10116 GN=Nsdhl PE=2 SV=1	1	4	4	16	40.411	362	0	11.315	30682000	6
sp|Q5PQJ5|RHG29_RAT;tr|F1LPZ1|F1LPZ1_RAT	sp|Q5PQJ5|RHG29_RAT Rho GTPase-activating protein 29 OS=Rattus norvegicus OX=10116 GN=Arhgap29 PE=1 SV=2;tr|F1LPZ1|F1LPZ1_RAT Rho GTPase-activating protein 29 OS=Rattus norvegicus OX=10116 GN=Arhgap29 PE=1 SV=2	2	2	2	2	141.94	1266;1271	0	2.4377	3018200	1
sp|Q5PQJ6|P5CR3_RAT	sp|Q5PQJ6|P5CR3_RAT Pyrroline-5-carboxylate reductase 3 OS=Rattus norvegicus OX=10116 GN=Pycr3 PE=2 SV=1	1	1	1	8.4	28.878	274	0	14.728	9833200	3
tr|A0A0G2K5F4|A0A0G2K5F4_RAT;tr|A0A0H2UI27|A0A0H2UI27_RAT;sp|Q5PQK1|SEP10_RAT	tr|A0A0G2K5F4|A0A0G2K5F4_RAT Septin-10 OS=Rattus norvegicus OX=10116 GN=Sept10 PE=1 SV=1;tr|A0A0H2UI27|A0A0H2UI27_RAT Septin-10 OS=Rattus norvegicus OX=10116 GN=Sept10 PE=1 SV=1;sp|Q5PQK1|SEP10_RAT Septin-10 OS=Rattus norvegicus OX=10116 GN=Septin10 PE=1 S	3	5	4	12.8	50.329	431;446;456	0	34.712	34264000	4
sp|Q5PQL2|CNOT9_RAT	sp|Q5PQL2|CNOT9_RAT CCR4-NOT transcription complex subunit 9 OS=Rattus norvegicus OX=10116 GN=Cnot9 PE=1 SV=1	1	5	5	22.1	33.601	299	0	9.4563	11296000	7
sp|Q5PQL7|ITM2C_RAT	sp|Q5PQL7|ITM2C_RAT Integral membrane protein 2C OS=Rattus norvegicus OX=10116 GN=Itm2c PE=1 SV=1	1	1	1	8.2	30.48	269	0	3.232	2248200	1
sp|Q5PQM2|KLC4_RAT	sp|Q5PQM2|KLC4_RAT Kinesin light chain 4 OS=Rattus norvegicus OX=10116 GN=Klc4 PE=1 SV=1	1	7	2	4.5	68.963	619	0	13.72	1930500	2
sp|Q5PQN6|SPE39_RAT;tr|A0A0G2K5Y1|A0A0G2K5Y1_RAT	sp|Q5PQN6|SPE39_RAT Spermatogenesis-defective protein 39 homolog OS=Rattus norvegicus OX=10116 GN=Vipas39 PE=1 SV=1;tr|A0A0G2K5Y1|A0A0G2K5Y1_RAT Spermatogenesis-defective protein 39 homolog OS=Rattus norvegicus OX=10116 GN=Vipas39 PE=1 SV=1	2	4	4	14.6	53.304	460;491	0	7.7535	7520800	4
tr|A0A0G2K4R7|A0A0G2K4R7_RAT;sp|Q5PQP1|RBMS1_RAT;tr|F1LU19|F1LU19_RAT;tr|F1M2F1|F1M2F1_RAT;tr|F1LYR6|F1LYR6_RAT;tr|F1LVI3|F1LVI3_RAT	tr|A0A0G2K4R7|A0A0G2K4R7_RAT RNA-binding motif, single-stranded-interacting protein 1 OS=Rattus norvegicus OX=10116 GN=Rbms1 PE=1 SV=1;sp|Q5PQP1|RBMS1_RAT RNA-binding motif, single-stranded-interacting protein 1 OS=Rattus norvegicus OX=10116 GN=Rbms1 PE=2	6	3	3	10.7	43.775	403;403;398;414;430;444	0	12.079	42252000	8
sp|Q5PQP4|BORG1_RAT	sp|Q5PQP4|BORG1_RAT Cdc42 effector protein 2 OS=Rattus norvegicus OX=10116 GN=Cdc42ep2 PE=1 SV=1	1	1	1	6.1	23.048	214	0.0054563	1.0221	3211700	1
sp|Q5PQQ2|WBP11_RAT;tr|A0A0G2JUA6|A0A0G2JUA6_RAT;tr|A0A0G2JXU2|A0A0G2JXU2_RAT	sp|Q5PQQ2|WBP11_RAT WW domain-binding protein 11 OS=Rattus norvegicus OX=10116 GN=Wbp11 PE=1 SV=1;tr|A0A0G2JUA6|A0A0G2JUA6_RAT WW domain-binding protein 11-like 1 OS=Rattus norvegicus OX=10116 GN=Wbp11l1 PE=1 SV=1;tr|A0A0G2JXU2|A0A0G2JXU2_RAT WW domain-bin	3	7	7	16.4	69.995	641;628;631	0	16.334	23650000	10
tr|A0A0G2K2Q5|A0A0G2K2Q5_RAT;sp|Q5PQS4|GULP1_RAT	tr|A0A0G2K2Q5|A0A0G2K2Q5_RAT PTB domain-containing engulfment adapter protein 1 OS=Rattus norvegicus OX=10116 GN=Gulp1 PE=1 SV=1;sp|Q5PQS4|GULP1_RAT PTB domain-containing engulfment adapter protein 1 OS=Rattus norvegicus OX=10116 GN=Gulp1 PE=1 SV=1	2	2	2	7.6	33.127	291;304	0	4.8143	12536000	2
sp|Q5PQS6|SMG9_RAT	sp|Q5PQS6|SMG9_RAT Protein SMG9 OS=Rattus norvegicus OX=10116 GN=Smg9 PE=1 SV=1	1	13	13	35	57.632	520	0	73.245	83340000	18
sp|Q5PQX0|UXS1_RAT	sp|Q5PQX0|UXS1_RAT UDP-glucuronic acid decarboxylase 1 OS=Rattus norvegicus OX=10116 GN=Uxs1 PE=1 SV=1	1	2	2	7.9	47.538	420	0	4.6615	5957600	3
sp|Q5PQX1|TOIP1_RAT	sp|Q5PQX1|TOIP1_RAT Torsin-1A-interacting protein 1 OS=Rattus norvegicus OX=10116 GN=Tor1aip1 PE=1 SV=1	1	10	10	33.1	65.648	583	0	65.975	71011000	15
sp|Q5QJC9|BAG5_RAT	sp|Q5QJC9|BAG5_RAT BAG family molecular chaperone regulator 5 OS=Rattus norvegicus OX=10116 GN=Bag5 PE=1 SV=1	1	3	3	10.3	51.03	447	0	4.5544	880610	3
sp|Q5RJR8|LRC59_RAT;tr|A0A0G2K6J3|A0A0G2K6J3_RAT	sp|Q5RJR8|LRC59_RAT Leucine-rich repeat-containing protein 59 OS=Rattus norvegicus OX=10116 GN=Lrrc59 PE=1 SV=1	2	11	11	45.6	34.869	307;138	0	83.474	542390000	20
sp|Q5RJT0|ASHWN_RAT	sp|Q5RJT0|ASHWN_RAT Ashwin OS=Rattus norvegicus OX=10116 PE=1 SV=1	1	2	2	13.8	25.787	232	0	7.8656	10190000	3
sp|Q5RK00|RM46_RAT	sp|Q5RK00|RM46_RAT 39S ribosomal protein L46, mitochondrial OS=Rattus norvegicus OX=10116 GN=Mrpl46 PE=2 SV=1	1	2	2	5.1	31.673	277	0.0026624	1.4726	5585800	2
sp|Q5RK09|EIF3G_RAT	sp|Q5RK09|EIF3G_RAT Eukaryotic translation initiation factor 3 subunit G OS=Rattus norvegicus OX=10116 GN=Eif3g PE=1 SV=1	1	22	22	72.5	35.651	320	0	149.28	1960300000	82
sp|Q5RK19|SNF8_RAT	sp|Q5RK19|SNF8_RAT Vacuolar-sorting protein SNF8 OS=Rattus norvegicus OX=10116 GN=Snf8 PE=1 SV=1	1	1	1	4.7	28.884	258	0	2.0831	1585300	1
sp|Q5RK30|SBDS_RAT	sp|Q5RK30|SBDS_RAT Ribosome maturation protein SBDS OS=Rattus norvegicus OX=10116 GN=Sbds PE=2 SV=1	1	1	1	4	28.752	250	0	3.4645	0	1
sp|Q5RKI1|IF4A2_RAT;tr|A0A0G2K8B7|A0A0G2K8B7_RAT	sp|Q5RKI1|IF4A2_RAT Eukaryotic initiation factor 4A-II OS=Rattus norvegicus OX=10116 GN=Eif4a2 PE=1 SV=1;tr|A0A0G2K8B7|A0A0G2K8B7_RAT RNA helicase OS=Rattus norvegicus OX=10116 GN=Eif4a2 PE=1 SV=1	2	17	7	24.1	46.402	407;362	0	24.761	51241000	10
tr|F1LM33|F1LM33_RAT;sp|Q5SGE0|LPPRC_RAT	tr|F1LM33|F1LM33_RAT Leucine-rich PPR motif-containing protein, mitochondrial OS=Rattus norvegicus OX=10116 GN=Lrpprc PE=1 SV=2;sp|Q5SGE0|LPPRC_RAT Leucine-rich PPR motif-containing protein, mitochondrial OS=Rattus norvegicus OX=10116 GN=Lrpprc PE=1 SV=1	2	3	3	1.7	156.68	1392;1392	0	3.0938	18950000	3
tr|A0A0G2KAT4|A0A0G2KAT4_RAT;sp|Q5U216|DX39A_RAT;sp|Q63413|DX39B_RAT	tr|A0A0G2KAT4|A0A0G2KAT4_RAT RNA helicase OS=Rattus norvegicus OX=10116 GN=Ddx39b PE=1 SV=1;sp|Q5U216|DX39A_RAT ATP-dependent RNA helicase DDX39A OS=Rattus norvegicus OX=10116 GN=Ddx39a PE=2 SV=1;sp|Q63413|DX39B_RAT Spliceosome RNA helicase Ddx39b OS=Rattu	3	1	1	2.5	45.679	399;427;428	0.0011142	1.8272	2785500	1
sp|Q5U2N0|PYRG2_RAT	sp|Q5U2N0|PYRG2_RAT CTP synthase 2 OS=Rattus norvegicus OX=10116 GN=Ctps2 PE=1 SV=1	1	4	2	4.9	65.673	586	0.0010911	1.6598	2149300	2
sp|Q5U2Q7|ERF1_RAT	sp|Q5U2Q7|ERF1_RAT Eukaryotic peptide chain release factor subunit 1 OS=Rattus norvegicus OX=10116 GN=Etf1 PE=2 SV=3	1	6	6	15.6	49.03	437	0	10.707	38665000	7
sp|Q5U2R3|FRMD8_RAT	sp|Q5U2R3|FRMD8_RAT FERM domain-containing protein 8 OS=Rattus norvegicus OX=10116 GN=Frmd8 PE=1 SV=1	1	1	1	6.7	51.781	466	0.0040589	1.176	438170	1
sp|Q5U2R4|TM10C_RAT	sp|Q5U2R4|TM10C_RAT tRNA methyltransferase 10 homolog C OS=Rattus norvegicus OX=10116 GN=Trmt10c PE=2 SV=1	1	2	2	5.1	48.292	414	0	2.2002	2087300	1
sp|Q5U2R7|MESD_RAT	sp|Q5U2R7|MESD_RAT LRP chaperone MESD OS=Rattus norvegicus OX=10116 GN=Mesd PE=2 SV=1	1	6	6	34.8	25.215	224	0	21.639	44614000	6
sp|Q5U2S5|SNX24_RAT;tr|A0A0G2K0V0|A0A0G2K0V0_RAT;tr|D3ZYB1|D3ZYB1_RAT	sp|Q5U2S5|SNX24_RAT Sorting nexin-24 OS=Rattus norvegicus OX=10116 GN=Snx24 PE=2 SV=1	3	3	3	21.9	19.652	169;183;185	0	4.1134	5873000	3
sp|Q5U2U0|CLPX_RAT	sp|Q5U2U0|CLPX_RAT ATP-dependent Clp protease ATP-binding subunit clpX-like, mitochondrial OS=Rattus norvegicus OX=10116 GN=Clpx PE=2 SV=1	1	14	14	26.5	69.207	633	0	44.522	107460000	18
sp|Q5U2U7|MCES_RAT	sp|Q5U2U7|MCES_RAT mRNA cap guanine-N7 methyltransferase OS=Rattus norvegicus OX=10116 GN=Rnmt PE=1 SV=1	1	10	10	27.1	52.816	461	0	35.386	74249000	16
sp|Q5U2X0|CARF_RAT	sp|Q5U2X0|CARF_RAT CDKN2A-interacting protein OS=Rattus norvegicus OX=10116 GN=Cdkn2aip PE=1 SV=1	1	12	12	32.5	60.743	570	0	56.108	60254000	17
tr|F1M7W9|F1M7W9_RAT;sp|Q5U2X5|ACK1_RAT;tr|A0A0G2JYY3|A0A0G2JYY3_RAT	tr|F1M7W9|F1M7W9_RAT Non-specific protein-tyrosine kinase OS=Rattus norvegicus OX=10116 GN=Tnk2 PE=4 SV=1;sp|Q5U2X5|ACK1_RAT Activated CDC42 kinase 1 OS=Rattus norvegicus OX=10116 GN=Tnk2 PE=2 SV=1;tr|A0A0G2JYY3|A0A0G2JYY3_RAT Non-specific protein-tyrosine	3	1	1	1.4	115.12	1040;1040;1055	0	3.6264	0	1
sp|Q5U2X6|CCD47_RAT	sp|Q5U2X6|CCD47_RAT Coiled-coil domain-containing protein 47 OS=Rattus norvegicus OX=10116 GN=Ccdc47 PE=2 SV=1	1	5	5	14.1	55.732	483	0	14.996	24094000	8
sp|Q5U2X7|TIM21_RAT	sp|Q5U2X7|TIM21_RAT Mitochondrial import inner membrane translocase subunit Tim21 OS=Rattus norvegicus OX=10116 GN=Timm21 PE=2 SV=1	1	1	1	4.1	27.876	245	0.0054509	1.0095	2490500	1
sp|Q5U2Y1|GTF2I_RAT;tr|A0A0G2K4T7|A0A0G2K4T7_RAT;tr|A0A1B0GWN0|A0A1B0GWN0_RAT;tr|A0A1B0GWM4|A0A1B0GWM4_RAT	sp|Q5U2Y1|GTF2I_RAT General transcription factor II-I OS=Rattus norvegicus OX=10116 GN=Gtf2i PE=1 SV=2;tr|A0A0G2K4T7|A0A0G2K4T7_RAT General transcription factor II-I OS=Rattus norvegicus OX=10116 GN=Gtf2i PE=1 SV=1	4	16	16	21.5	110.21	979;999;255;125	0	50.398	101730000	18
sp|Q5U2Y6|TFP11_RAT	sp|Q5U2Y6|TFP11_RAT Tuftelin-interacting protein 11 OS=Rattus norvegicus OX=10116 GN=Tfip11 PE=1 SV=1	1	8	8	14.3	96.151	837	0	11.487	21239000	10
sp|Q5U2Z2|AJUBA_RAT	sp|Q5U2Z2|AJUBA_RAT LIM domain-containing protein ajuba OS=Rattus norvegicus OX=10116 GN=Ajuba PE=1 SV=1	1	2	2	4.2	58.081	548	0	2.9118	3934400	2
tr|F1LPQ9|F1LPQ9_RAT;sp|Q5U301|AKAP2_RAT	tr|F1LPQ9|F1LPQ9_RAT A-kinase anchor protein 2 OS=Rattus norvegicus OX=10116 GN=Akap2 PE=1 SV=2;sp|Q5U301|AKAP2_RAT A-kinase anchor protein 2 OS=Rattus norvegicus OX=10116 GN=Akap2 PE=1 SV=1	2	5	5	9.7	95.941	870;870	0	19.798	17459000	5
sp|Q5U303|TAB2_RAT	sp|Q5U303|TAB2_RAT TGF-beta-activated kinase 1 and MAP3K7-binding protein 2 OS=Rattus norvegicus OX=10116 GN=Tab2 PE=2 SV=2	1	4	4	7.2	76.327	693	0	11.082	14573000	6
tr|A0A5H1ZRV0|A0A5H1ZRV0_RAT;sp|Q5U311|SLN13_RAT	tr|A0A5H1ZRV0|A0A5H1ZRV0_RAT Schlafen family member 13 (Fragment) OS=Rattus norvegicus OX=10116 GN=Slfn13 PE=4 SV=1;sp|Q5U311|SLN13_RAT Schlafen family member 13 OS=Rattus norvegicus OX=10116 GN=Slfn13 PE=1 SV=1	2	1	1	8.6	19.387	175;907	0	4.3166	0	1
sp|Q5U312|RAI14_RAT	sp|Q5U312|RAI14_RAT Ankycorbin OS=Rattus norvegicus OX=10116 GN=Rai14 PE=1 SV=2	1	46	46	46.7	109.13	978	0	135.47	947930000	70
sp|Q5U317|FIP1_RAT;tr|A0A0G2K376|A0A0G2K376_RAT	sp|Q5U317|FIP1_RAT Pre-mRNA 3-end-processing factor FIP1 OS=Rattus norvegicus OX=10116 GN=Fip1l1 PE=1 SV=1;tr|A0A0G2K376|A0A0G2K376_RAT FIP1-like 1 protein OS=Rattus norvegicus OX=10116 GN=Fip1l1 PE=1 SV=1	2	3	3	6.7	60.187	536;581	0	14.101	14599000	3
sp|Q5U367|PLOD3_RAT	sp|Q5U367|PLOD3_RAT Multifunctional procollagen lysine hydroxylase and glycosyltransferase LH3 OS=Rattus norvegicus OX=10116 GN=Plod3 PE=1 SV=1	1	4	3	6.2	85.059	741	0	6.1104	6211300	5
sp|Q5U3Z0|CF298_RAT	sp|Q5U3Z0|CF298_RAT Cilia- and flagella-associated protein 298 OS=Rattus norvegicus OX=10116 GN=Cfap298 PE=1 SV=1	1	1	1	9	33.243	290	0	3.7923	6468100	3
sp|Q5XFW8|SEC13_RAT	sp|Q5XFW8|SEC13_RAT Protein SEC13 homolog OS=Rattus norvegicus OX=10116 GN=Sec13 PE=1 SV=1	1	4	4	17.1	35.547	322	0	14.733	74159000	7
sp|Q5XHY7|STAM2_RAT	sp|Q5XHY7|STAM2_RAT Signal transducing adapter molecule 2 OS=Rattus norvegicus OX=10116 GN=Stam2 PE=2 SV=1	1	1	1	4.8	57.159	523	0	5.395	2276100	1
sp|Q5XHZ9|PCH2_RAT	sp|Q5XHZ9|PCH2_RAT Pachytene checkpoint protein 2 homolog OS=Rattus norvegicus OX=10116 GN=Trip13 PE=2 SV=1	1	1	1	2.3	48.433	432	0	2.2553	2259000	1
sp|Q5XI07|LPP_RAT	sp|Q5XI07|LPP_RAT Lipoma-preferred partner homolog OS=Rattus norvegicus OX=10116 GN=Lpp PE=1 SV=1	1	8	7	24.4	68.26	632	0	22.654	81817000	12
sp|Q5XI13|GRWD1_RAT;tr|A0A140TAH3|A0A140TAH3_RAT	sp|Q5XI13|GRWD1_RAT Glutamate-rich WD repeat-containing protein 1 OS=Rattus norvegicus OX=10116 GN=Grwd1 PE=2 SV=1;tr|A0A140TAH3|A0A140TAH3_RAT Glutamate-rich WD repeat-containing protein 1 OS=Rattus norvegicus OX=10116 GN=Grwd1 PE=1 SV=1	2	2	2	7.2	49.168	445;543	0	4.8127	11792000	5
sp|Q5XI28|RAVR1_RAT	sp|Q5XI28|RAVR1_RAT Ribonucleoprotein PTB-binding 1 OS=Rattus norvegicus OX=10116 GN=Raver1 PE=1 SV=1	1	7	7	21.7	79.288	748	0	40.423	21047000	9
sp|Q5XI29|CPSF7_RAT	sp|Q5XI29|CPSF7_RAT Cleavage and polyadenylation specificity factor subunit 7 OS=Rattus norvegicus OX=10116 GN=Cpsf7 PE=1 SV=1	1	6	6	18	51.072	462	0	17.882	29845000	7
sp|Q5XI32|CAPZB_RAT;tr|A0A0G2JYB1|A0A0G2JYB1_RAT	sp|Q5XI32|CAPZB_RAT F-actin-capping protein subunit beta OS=Rattus norvegicus OX=10116 GN=Capzb PE=1 SV=1;tr|A0A0G2JYB1|A0A0G2JYB1_RAT F-actin-capping protein subunit beta OS=Rattus norvegicus OX=10116 GN=Capzb PE=1 SV=1	2	9	9	42.3	30.628	272;296	0	14.526	54124000	12
sp|Q5XI63|KIFC1_RAT	sp|Q5XI63|KIFC1_RAT Kinesin-like protein KIFC1 OS=Rattus norvegicus OX=10116 GN=Kifc1 PE=2 SV=1	1	3	3	7.5	76.14	693	0	7.5419	3756800	5
sp|Q5XI72|IF4H_RAT;tr|A0A0G2KAW7|A0A0G2KAW7_RAT	sp|Q5XI72|IF4H_RAT Eukaryotic translation initiation factor 4H OS=Rattus norvegicus OX=10116 GN=Eif4h PE=1 SV=1;tr|A0A0G2KAW7|A0A0G2KAW7_RAT Eukaryotic translation initiation factor 4H OS=Rattus norvegicus OX=10116 GN=Eif4h PE=1 SV=1	2	12	12	54.4	27.324	248;231	0	76.886	409090000	16
sp|Q5XI81|FXR1_RAT;tr|A0A0G2JWD2|A0A0G2JWD2_RAT	sp|Q5XI81|FXR1_RAT Fragile X mental retardation syndrome-related protein 1 OS=Rattus norvegicus OX=10116 GN=Fxr1 PE=1 SV=1;tr|A0A0G2JWD2|A0A0G2JWD2_RAT Fragile X mental retardation syndrome-related protein 1 OS=Rattus norvegicus OX=10116 GN=Fxr1 PE=1 SV=1	2	17	15	36.8	63.947	568;563	0	138.6	185670000	32
tr|A0A0H2UHD9|A0A0H2UHD9_RAT;sp|Q5XIA1|NCLN_RAT	tr|A0A0H2UHD9|A0A0H2UHD9_RAT Nicalin OS=Rattus norvegicus OX=10116 GN=Ncln PE=1 SV=1;sp|Q5XIA1|NCLN_RAT Nicalin OS=Rattus norvegicus OX=10116 GN=Ncln PE=2 SV=1	2	5	5	11.7	62.863	562;563	0	8.0325	5510900	5
tr|A0A0G2JXR7|A0A0G2JXR7_RAT;sp|Q5XIB2|CWC27_RAT	tr|A0A0G2JXR7|A0A0G2JXR7_RAT Spliceosome-associated protein CWC27 homolog OS=Rattus norvegicus OX=10116 GN=Cwc27 PE=1 SV=1;sp|Q5XIB2|CWC27_RAT Spliceosome-associated protein CWC27 homolog OS=Rattus norvegicus OX=10116 GN=Cwc27 PE=1 SV=1	2	6	6	21	46.59	414;468	0	70.308	50858000	8
sp|Q5XIC0|ECI2_RAT	sp|Q5XIC0|ECI2_RAT Enoyl-CoA delta isomerase 2 OS=Rattus norvegicus OX=10116 GN=Eci2 PE=1 SV=1	1	1	1	2.3	43.021	391	0.00962	0.86901	1637900	0
sp|Q5XIC1|GMPPA_RAT;tr|A0A0G2K824|A0A0G2K824_RAT	sp|Q5XIC1|GMPPA_RAT Mannose-1-phosphate guanyltransferase alpha OS=Rattus norvegicus OX=10116 GN=Gmppa PE=2 SV=1;tr|A0A0G2K824|A0A0G2K824_RAT Mannose-1-phosphate guanyltransferase alpha OS=Rattus norvegicus OX=10116 GN=Gmppa PE=1 SV=1	2	1	1	3.8	46.191	420;425	0.0054808	1.0507	2917000	2
sp|Q5XIC2|ECSIT_RAT	sp|Q5XIC2|ECSIT_RAT Evolutionarily conserved signaling intermediate in Toll pathway, mitochondrial OS=Rattus norvegicus OX=10116 GN=Ecsit PE=1 SV=1	1	6	6	17.5	49.619	434	0	29.128	14683000	7
sp|Q5XIC7|TEAN2_RAT	sp|Q5XIC7|TEAN2_RAT Transcription elongation factor A N-terminal and central domain-containing protein 2 OS=Rattus norvegicus OX=10116 GN=Tceanc2 PE=2 SV=1	1	2	2	12.1	24.299	207	0	2.7815	3573500	2
sp|Q5XIC8|ALKB3_RAT	sp|Q5XIC8|ALKB3_RAT Alpha-ketoglutarate-dependent dioxygenase alkB homolog 3 OS=Rattus norvegicus OX=10116 GN=Alkbh3 PE=2 SV=1	1	2	2	7.8	34.011	295	0	1.9431	4241800	2
sp|Q5XIE8|ITM2B_RAT	sp|Q5XIE8|ITM2B_RAT Integral membrane protein 2B OS=Rattus norvegicus OX=10116 GN=Itm2b PE=2 SV=1	1	1	1	3.8	30.314	266	0.0031332	1.3417	633260	1
sp|Q5XIF3|NDUS4_RAT	sp|Q5XIF3|NDUS4_RAT NADH dehydrogenase [ubiquinone] iron-sulfur protein 4, mitochondrial OS=Rattus norvegicus OX=10116 GN=Ndufs4 PE=1 SV=1	1	3	3	19.4	19.74	175	0	5.7968	26327000	4
sp|Q5XIF6|TBA4A_RAT	sp|Q5XIF6|TBA4A_RAT Tubulin alpha-4A chain OS=Rattus norvegicus OX=10116 GN=Tuba4a PE=1 SV=1	1	17	2	5.4	49.924	448	0	14.202	50436000	10
sp|Q5XIG5|GKAP1_RAT	sp|Q5XIG5|GKAP1_RAT G kinase-anchoring protein 1 OS=Rattus norvegicus OX=10116 GN=Gkap1 PE=1 SV=1	1	2	2	5.5	41.931	366	0.0064008	0.98921	4744300	1
sp|Q5XIG8|STRAP_RAT;tr|M0RCV0|M0RCV0_RAT	sp|Q5XIG8|STRAP_RAT Serine-threonine kinase receptor-associated protein OS=Rattus norvegicus OX=10116 GN=Strap PE=1 SV=1;tr|M0RCV0|M0RCV0_RAT Serine-threonine kinase receptor-associated protein-like OS=Rattus norvegicus OX=10116 GN=LOC100910575 PE=4 SV=1	2	6	6	26	38.456	350;283	0	17.927	42531000	10
tr|A0A0G2KB63|A0A0G2KB63_RAT;sp|Q5XIH7|PHB2_RAT	tr|A0A0G2KB63|A0A0G2KB63_RAT Prohibitin OS=Rattus norvegicus OX=10116 GN=Phb2 PE=1 SV=1;sp|Q5XIH7|PHB2_RAT Prohibitin-2 OS=Rattus norvegicus OX=10116 GN=Phb2 PE=1 SV=1	2	1	1	5.7	33.168	297;299	0	2.2507	1805100	1
sp|Q5XII9|MFR1L_RAT	sp|Q5XII9|MFR1L_RAT Mitochondrial fission regulator 1-like OS=Rattus norvegicus OX=10116 GN=Mtfr1l PE=1 SV=1	1	7	7	32.9	31.73	289	0	15.304	26386000	8
tr|A0A0G2K7W1|A0A0G2K7W1_RAT;sp|Q5XIK7|KATL1_RAT	tr|A0A0G2K7W1|A0A0G2K7W1_RAT Katanin p60 ATPase-containing subunit A1 OS=Rattus norvegicus OX=10116 GN=Katnal1 PE=1 SV=1;sp|Q5XIK7|KATL1_RAT Katanin p60 ATPase-containing subunit A-like 1 OS=Rattus norvegicus OX=10116 GN=Katnal1 PE=1 SV=1	2	1	1	3.9	46.204	411;488	0	2.7475	3089400	1
sp|Q5XIM7|SYK_RAT	sp|Q5XIM7|SYK_RAT Lysine--tRNA ligase OS=Rattus norvegicus OX=10116 GN=Kars1 PE=1 SV=1	1	2	2	2.9	71.622	626	0	2.0412	2906000	1
sp|Q5XIM9|TCPB_RAT	sp|Q5XIM9|TCPB_RAT T-complex protein 1 subunit beta OS=Rattus norvegicus OX=10116 GN=Cct2 PE=1 SV=3	1	10	10	27.9	57.458	535	0	33.486	47292000	14
sp|Q5XIP1|PELO_RAT	sp|Q5XIP1|PELO_RAT Protein pelota homolog OS=Rattus norvegicus OX=10116 GN=Pelo PE=1 SV=1	1	8	8	24.9	43.407	385	0	49.184	40269000	12
sp|Q5XIP6|FEN1_RAT	sp|Q5XIP6|FEN1_RAT Flap endonuclease 1 OS=Rattus norvegicus OX=10116 GN=Fen1 PE=2 SV=1	1	8	8	24.2	42.608	380	0	20.296	74933000	13
sp|Q5XIP9|TMM43_RAT	sp|Q5XIP9|TMM43_RAT Transmembrane protein 43 OS=Rattus norvegicus OX=10116 GN=Tmem43 PE=2 SV=1	1	2	2	13.5	44.774	400	0	6.7762	3062200	2
tr|F1LR78|F1LR78_RAT;sp|Q5XIS1|SSH3_RAT	tr|F1LR78|F1LR78_RAT Protein phosphatase Slingshot homolog 3 OS=Rattus norvegicus OX=10116 GN=Ssh3 PE=1 SV=3;sp|Q5XIS1|SSH3_RAT Protein phosphatase Slingshot homolog 3 OS=Rattus norvegicus OX=10116 GN=Ssh3 PE=1 SV=1	2	2	2	4.2	71.832	650;652	0.0010852	1.618	3231200	2
sp|Q5XIS9|KPCD2_RAT	sp|Q5XIS9|KPCD2_RAT Serine/threonine-protein kinase D2 OS=Rattus norvegicus OX=10116 GN=Prkd2 PE=1 SV=1	1	2	1	2.4	96.496	875	0.0054645	1.0279	1052800	1
tr|F1M7S2|F1M7S2_RAT;sp|Q5XIU5|PSMF1_RAT	tr|F1M7S2|F1M7S2_RAT Proteasome inhibitor PI31 subunit OS=Rattus norvegicus OX=10116 GN=Psmf1 PE=1 SV=2;sp|Q5XIU5|PSMF1_RAT Proteasome inhibitor PI31 subunit OS=Rattus norvegicus OX=10116 GN=Psmf1 PE=1 SV=1	2	2	2	9.2	29.882	271;271	0.0026695	1.4949	6881200	2
sp|Q5XIU9|PGRC2_RAT	sp|Q5XIU9|PGRC2_RAT Membrane-associated progesterone receptor component 2 OS=Rattus norvegicus OX=10116 GN=Pgrmc2 PE=1 SV=1	1	3	3	14.7	23.403	217	0	6.7285	9105600	2
sp|Q5XIW8|SNUT1_RAT	sp|Q5XIW8|SNUT1_RAT U4/U6.U5 tri-snRNP-associated protein 1 OS=Rattus norvegicus OX=10116 GN=Sart1 PE=1 SV=1	1	15	15	25.6	91.01	806	0	54.665	48839000	16
sp|Q5XXR3|ARHG6_RAT;tr|D3ZWQ8|D3ZWQ8_RAT	sp|Q5XXR3|ARHG6_RAT Rho guanine nucleotide exchange factor 6 OS=Rattus norvegicus OX=10116 GN=Arhgef6 PE=1 SV=1;tr|D3ZWQ8|D3ZWQ8_RAT Rho guanine nucleotide exchange factor 6 OS=Rattus norvegicus OX=10116 GN=Arhgef6 PE=1 SV=3	2	6	2	3	87.012	772;796	0	2.1866	8309500	3
sp|Q60587|ECHB_RAT;tr|A0A0G2K330|A0A0G2K330_RAT	sp|Q60587|ECHB_RAT Trifunctional enzyme subunit beta, mitochondrial OS=Rattus norvegicus OX=10116 GN=Hadhb PE=1 SV=1;tr|A0A0G2K330|A0A0G2K330_RAT Trifunctional enzyme subunit beta, mitochondrial OS=Rattus norvegicus OX=10116 GN=Hadhb PE=1 SV=1	2	12	12	36	51.414	475;484	0	52.227	328860000	23
tr|M0R3K1|M0R3K1_RAT;sp|Q62639|RHEB_RAT	tr|M0R3K1|M0R3K1_RAT GTP-binding protein Rheb OS=Rattus norvegicus OX=10116 GN=Rheb PE=1 SV=2;sp|Q62639|RHEB_RAT GTP-binding protein Rheb OS=Rattus norvegicus OX=10116 GN=Rheb PE=1 SV=1	2	1	1	5.5	20.294	183;184	0.0026483	1.4475	0	1
sp|Q62671|UBR5_RAT;tr|H9KVE3|H9KVE3_RAT	sp|Q62671|UBR5_RAT E3 ubiquitin-protein ligase UBR5 OS=Rattus norvegicus OX=10116 GN=Ubr5 PE=1 SV=3;tr|H9KVE3|H9KVE3_RAT E3 ubiquitin-protein ligase UBR5 OS=Rattus norvegicus OX=10116 GN=Ubr5 PE=1 SV=3	2	10	10	5.7	308.02	2788;2430	0	14.872	17544000	10
tr|F1LNM0|F1LNM0_RAT;sp|Q62696|DLG1_RAT;tr|A0A0G2K1M2|A0A0G2K1M2_RAT	tr|F1LNM0|F1LNM0_RAT Disks large homolog 1 OS=Rattus norvegicus OX=10116 GN=Dlg1 PE=1 SV=1;sp|Q62696|DLG1_RAT Disks large homolog 1 OS=Rattus norvegicus OX=10116 GN=Dlg1 PE=1 SV=1;tr|A0A0G2K1M2|A0A0G2K1M2_RAT Disks large homolog 1 OS=Rattus norvegicus OX=1	3	4	4	4.8	100.61	911;911;917	0	5.4072	10276000	3
sp|Q62703|RCN2_RAT	sp|Q62703|RCN2_RAT Reticulocalbin-2 OS=Rattus norvegicus OX=10116 GN=Rcn2 PE=1 SV=2	1	2	2	11.9	37.432	320	0	19.173	5844600	2
sp|Q62722|NAB1_RAT	sp|Q62722|NAB1_RAT NGFI-A-binding protein 1 OS=Rattus norvegicus OX=10116 GN=Nab1 PE=2 SV=2	1	5	4	12.8	54.025	485	0	22.719	18606000	5
sp|Q62733|LAP2_RAT	sp|Q62733|LAP2_RAT Lamina-associated polypeptide 2, isoform beta OS=Rattus norvegicus OX=10116 GN=Tmpo PE=1 SV=3	1	19	19	46.5	50.277	452	0	188.18	587070000	51
tr|G3V9E3|G3V9E3_RAT;sp|Q62736|CALD1_RAT;tr|A0A0G2JTV2|A0A0G2JTV2_RAT;REV__tr|F1M8A4|F1M8A4_RAT;REV__tr|D3ZZ81|D3ZZ81_RAT;REV__tr|A0A0G2K3L9|A0A0G2K3L9_RAT;REV__tr|A0A1B0GWM2|A0A1B0GWM2_RAT;REV__tr|A0A1B0GWS0|A0A1B0GWS0_RAT	tr|G3V9E3|G3V9E3_RAT Caldesmon 1, isoform CRA_b OS=Rattus norvegicus OX=10116 GN=Cald1 PE=1 SV=1;sp|Q62736|CALD1_RAT Non-muscle caldesmon OS=Rattus norvegicus OX=10116 GN=Cald1 PE=1 SV=1;tr|A0A0G2JTV2|A0A0G2JTV2_RAT Non-muscle caldesmon OS=Rattus norvegicu	8	44	44	57.3	60.611	531;531;636;1150;1190;1226;1241;1266	0	323.31	8363800000	176
sp|Q62760|TOM20_RAT	sp|Q62760|TOM20_RAT Mitochondrial import receptor subunit TOM20 homolog OS=Rattus norvegicus OX=10116 GN=Tomm20 PE=1 SV=2	1	1	1	13.8	16.284	145	0	4.2786	1218300	1
tr|D4A0L4|D4A0L4_RAT;tr|F1MA18|F1MA18_RAT;sp|Q62764|YBOX3_RAT	tr|D4A0L4|D4A0L4_RAT Y-box-binding protein 3 OS=Rattus norvegicus OX=10116 GN=Ybx3 PE=1 SV=3;tr|F1MA18|F1MA18_RAT Y-box-binding protein 3 OS=Rattus norvegicus OX=10116 GN=Ybx3 PE=1 SV=1;sp|Q62764|YBOX3_RAT Y-box-binding protein 3 OS=Rattus norvegicus OX=10	3	11	7	40.5	31.287	291;361;361	0	45.658	70891000	12
sp|Q62780|DDX46_RAT	sp|Q62780|DDX46_RAT Probable ATP-dependent RNA helicase DDX46 OS=Rattus norvegicus OX=10116 GN=Ddx46 PE=1 SV=1	1	8	8	9	117.38	1032	0	14.262	15082000	8
sp|Q62785|HAP28_RAT	sp|Q62785|HAP28_RAT 28 kDa heat- and acid-stable phosphoprotein OS=Rattus norvegicus OX=10116 GN=Pdap1 PE=1 SV=1	1	3	3	13.8	20.605	181	0	39.076	82327000	5
tr|F1M790|F1M790_RAT;sp|Q62786|FPRP_RAT	tr|F1M790|F1M790_RAT Prostaglandin F2 receptor negative regulator OS=Rattus norvegicus OX=10116 GN=Ptgfrn PE=1 SV=3;sp|Q62786|FPRP_RAT Prostaglandin F2 receptor negative regulator OS=Rattus norvegicus OX=10116 GN=Ptgfrn PE=1 SV=1	2	12	12	17.1	98.667	879;879	0	46.961	42213000	13
sp|Q62806|ZN148_RAT	sp|Q62806|ZN148_RAT Zinc finger protein 148 OS=Rattus norvegicus OX=10116 GN=Znf148 PE=1 SV=1	1	2	2	4.3	88.747	794	0	5.2711	3892300	3
sp|Q62818|EI2BB_RAT;tr|F7EVX2|F7EVX2_RAT	sp|Q62818|EI2BB_RAT Translation initiation factor eIF-2B subunit beta OS=Rattus norvegicus OX=10116 GN=Eif2b2 PE=2 SV=1;tr|F7EVX2|F7EVX2_RAT Translation initiation factor eIF-2B subunit beta OS=Rattus norvegicus OX=10116 GN=Eif2b2 PE=1 SV=1	2	1	1	5.1	38.875	351;382	0	2.4135	932770	1
tr|M0R649|M0R649_RAT;tr|M0RBF8|M0RBF8_RAT;sp|Q62824|EXOC4_RAT	tr|M0R649|M0R649_RAT Exocyst complex component Sec8 OS=Rattus norvegicus OX=10116 GN=Exoc4 PE=1 SV=2;tr|M0RBF8|M0RBF8_RAT Exocyst complex component Sec8 OS=Rattus norvegicus OX=10116 GN=Exoc4 PE=1 SV=2;sp|Q62824|EXOC4_RAT Exocyst complex component 4 OS=Rat	3	4	4	5.2	110.2	973;974;975	0	4.9021	5061900	3
sp|Q62825|EXOC3_RAT	sp|Q62825|EXOC3_RAT Exocyst complex component 3 OS=Rattus norvegicus OX=10116 GN=Exoc3 PE=1 SV=1	1	4	4	7	86.496	755	0	4.807	6143600	5
tr|A0A140TAB6|A0A140TAB6_RAT;sp|Q62839|GOGA2_RAT;tr|A0A0G2K977|A0A0G2K977_RAT	tr|A0A140TAB6|A0A140TAB6_RAT Golgin subfamily A member 2 OS=Rattus norvegicus OX=10116 GN=Golga2 PE=1 SV=1;sp|Q62839|GOGA2_RAT Golgin subfamily A member 2 OS=Rattus norvegicus OX=10116 GN=Golga2 PE=1 SV=4;tr|A0A0G2K977|A0A0G2K977_RAT Golgin subfamily A mem	3	8	8	11.7	111.45	986;998;1026	0	14.91	40456000	9
sp|Q62848|ARFG1_RAT;tr|Q3S4A4|Q3S4A4_RAT;tr|Q3S4A5|Q3S4A5_RAT	sp|Q62848|ARFG1_RAT ADP-ribosylation factor GTPase-activating protein 1 OS=Rattus norvegicus OX=10116 GN=Arfgap1 PE=1 SV=1;tr|Q3S4A4|Q3S4A4_RAT ADP-ribosylation factor GTPase activating protein 1 heart isoform OS=Rattus norvegicus OX=10116 GN=Arfgap1 PE=1	3	12	12	40.2	45.442	415;425;403	0	91.556	159730000	20
tr|F1LQT3|F1LQT3_RAT;tr|A0A0G2K5N6|A0A0G2K5N6_RAT;sp|Q62868|ROCK2_RAT	tr|F1LQT3|F1LQT3_RAT Rho-associated protein kinase OS=Rattus norvegicus OX=10116 GN=Rock2 PE=1 SV=3;tr|A0A0G2K5N6|A0A0G2K5N6_RAT Rho-associated protein kinase OS=Rattus norvegicus OX=10116 GN=Rock2 PE=1 SV=1;sp|Q62868|ROCK2_RAT Rho-associated protein kinas	3	18	14	13.4	159.44	1378;1388;1388	0	70.759	51164000	17
sp|Q62894|ECM1_RAT	sp|Q62894|ECM1_RAT Extracellular matrix protein 1 OS=Rattus norvegicus OX=10116 GN=Ecm1 PE=1 SV=2	1	5	5	11.7	63.248	562	0	16.693	29715000	7
sp|Q62908|CSRP2_RAT;tr|G3V9V9|G3V9V9_RAT;tr|Q5U202|Q5U202_RAT	sp|Q62908|CSRP2_RAT Cysteine and glycine-rich protein 2 OS=Rattus norvegicus OX=10116 GN=Csrp2 PE=1 SV=3;tr|G3V9V9|G3V9V9_RAT Cysteine and glycine-rich protein 2 OS=Rattus norvegicus OX=10116 GN=Csrp2 PE=1 SV=1;tr|Q5U202|Q5U202_RAT Csrp2 protein OS=Rattus	3	3	3	23.8	20.94	193;193;184	0	4.0883	14779000	3
sp|Q62920|PDLI5_RAT	sp|Q62920|PDLI5_RAT PDZ and LIM domain protein 5 OS=Rattus norvegicus OX=10116 GN=Pdlim5 PE=1 SV=2	1	20	20	42.5	63.201	591	0	142.58	531120000	44
sp|Q62931|GOSR1_RAT	sp|Q62931|GOSR1_RAT Golgi SNAP receptor complex member 1 OS=Rattus norvegicus OX=10116 GN=Gosr1 PE=1 SV=1	1	3	3	13.6	28.533	250	0	17.009	9071400	3
tr|A0A0G2K0B4|A0A0G2K0B4_RAT;sp|Q62940|NEDD4_RAT;tr|A0A0G2K8P3|A0A0G2K8P3_RAT;tr|A0A0G2JUY1|A0A0G2JUY1_RAT	tr|A0A0G2K0B4|A0A0G2K0B4_RAT E3 ubiquitin-protein ligase OS=Rattus norvegicus OX=10116 GN=Nedd4 PE=1 SV=1;sp|Q62940|NEDD4_RAT E3 ubiquitin-protein ligase NEDD4 OS=Rattus norvegicus OX=10116 GN=Nedd4 PE=1 SV=1;tr|A0A0G2K8P3|A0A0G2K8P3_RAT E3 ubiquitin-prote	4	16	14	17.6	102.43	886;887;889;876	0	27.518	98591000	18
tr|E9PT24|E9PT24_RAT;tr|F8WG35|F8WG35_RAT;sp|Q62947|ZEB1_RAT	tr|E9PT24|E9PT24_RAT Zinc finger E-box-binding homeobox 1 OS=Rattus norvegicus OX=10116 GN=Zeb1 PE=1 SV=2;tr|F8WG35|F8WG35_RAT Zinc finger E-box-binding homeobox 1 OS=Rattus norvegicus OX=10116 GN=Zeb1 PE=1 SV=2;sp|Q62947|ZEB1_RAT Zinc finger E-box-binding	3	3	3	5	111.33	1008;1089;1109	0	3.3184	9236500	3
sp|Q62952|DPYL3_RAT	sp|Q62952|DPYL3_RAT Dihydropyrimidinase-related protein 3 OS=Rattus norvegicus OX=10116 GN=Dpysl3 PE=1 SV=2	1	25	21	54.6	61.967	570	0	220.8	1604300000	83
tr|M0R617|M0R617_RAT;sp|Q62985|SH2B1_RAT	tr|M0R617|M0R617_RAT SH2-B PH domain containing signaling mediator 1, isoform CRA_a OS=Rattus norvegicus OX=10116 GN=Sh2b1 PE=1 SV=1;sp|Q62985|SH2B1_RAT SH2B adapter protein 1 OS=Rattus norvegicus OX=10116 GN=Sh2b1 PE=1 SV=1	2	1	1	3.6	70.862	670;756	0	9.2216	1502400	1
sp|Q62991|SCFD1_RAT	sp|Q62991|SCFD1_RAT Sec1 family domain-containing protein 1 OS=Rattus norvegicus OX=10116 GN=Scfd1 PE=1 SV=1	1	4	4	10.4	72.262	637	0	16.696	14306000	5
sp|Q63014|AKAP8_RAT	sp|Q63014|AKAP8_RAT A-kinase anchor protein 8 OS=Rattus norvegicus OX=10116 GN=Akap8 PE=1 SV=1	1	4	4	7.3	76.161	687	0	14.421	11176000	6
sp|Q63028|ADDA_RAT;tr|A0A0G2JSM7|A0A0G2JSM7_RAT;tr|D3ZZ99|D3ZZ99_RAT	sp|Q63028|ADDA_RAT Alpha-adducin OS=Rattus norvegicus OX=10116 GN=Add1 PE=1 SV=2;tr|A0A0G2JSM7|A0A0G2JSM7_RAT Adducin 1 (Alpha), isoform CRA_b OS=Rattus norvegicus OX=10116 GN=Add1 PE=1 SV=1;tr|D3ZZ99|D3ZZ99_RAT Alpha-adducin OS=Rattus norvegicus OX=10116	3	14	14	25.9	80.354	735;735;678	0	21.005	108460000	16
sp|Q63055|ARFRP_RAT	sp|Q63055|ARFRP_RAT ADP-ribosylation factor-related protein 1 OS=Rattus norvegicus OX=10116 GN=Arfrp1 PE=2 SV=1	1	1	1	9	22.659	201	0	2.3015	2598500	2
tr|F1MA54|F1MA54_RAT;sp|Q63065|PDK1_RAT	tr|F1MA54|F1MA54_RAT Protein-serine/threonine kinase OS=Rattus norvegicus OX=10116 GN=Pdk1 PE=1 SV=2;sp|Q63065|PDK1_RAT [Pyruvate dehydrogenase (acetyl-transferring)] kinase isozyme 1, mitochondrial OS=Rattus norvegicus OX=10116 GN=Pdk1 PE=1 SV=1	2	2	2	6	49.098	434;434	0	4.2249	3317400	1
sp|Q63081|PDIA6_RAT;tr|A0A0G2JSZ5|A0A0G2JSZ5_RAT	sp|Q63081|PDIA6_RAT Protein disulfide-isomerase A6 OS=Rattus norvegicus OX=10116 GN=Pdia6 PE=1 SV=2;tr|A0A0G2JSZ5|A0A0G2JSZ5_RAT Protein disulfide-isomerase A6 OS=Rattus norvegicus OX=10116 GN=Pdia6 PE=1 SV=1	2	11	11	32.7	48.173	440;445	0	59.417	226410000	21
sp|Q63135|CR1L_RAT;tr|A0A0G2K7Y0|A0A0G2K7Y0_RAT	sp|Q63135|CR1L_RAT Complement component receptor 1-like protein OS=Rattus norvegicus OX=10116 GN=Cr1l PE=1 SV=1;tr|A0A0G2K7Y0|A0A0G2K7Y0_RAT Complement component receptor 1-like protein OS=Rattus norvegicus OX=10116 GN=Cr1l PE=1 SV=1	2	2	2	4.7	61.68	559;623	0	6.6654	11998000	3
tr|M0RDJ3|M0RDJ3_RAT;sp|Q63184|E2AK2_RAT	tr|M0RDJ3|M0RDJ3_RAT Interferon-induced, double-stranded RNA-activated protein kinase OS=Rattus norvegicus OX=10116 GN=Eif2ak2 PE=1 SV=2;sp|Q63184|E2AK2_RAT Interferon-induced, double-stranded RNA-activated protein kinase OS=Rattus norvegicus OX=10116 GN=E	2	11	11	32.4	58.244	513;513	0	33.207	38091000	14
tr|Q66HK4|Q66HK4_RAT;sp|Q63187|ELOA1_RAT	tr|Q66HK4|Q66HK4_RAT Elongin-A OS=Rattus norvegicus OX=10116 GN=Eloa PE=1 SV=1;sp|Q63187|ELOA1_RAT Elongin-A OS=Rattus norvegicus OX=10116 GN=Eloa PE=1 SV=1	2	2	2	4.4	87.231	773;773	0	2.9984	2758900	2
tr|G3V7L6|G3V7L6_RAT;sp|Q63347|PRS7_RAT	tr|G3V7L6|G3V7L6_RAT 26S proteasome AAA-ATPase subunit RPT1 OS=Rattus norvegicus OX=10116 GN=Psmc2 PE=1 SV=1;sp|Q63347|PRS7_RAT 26S proteasome regulatory subunit 7 OS=Rattus norvegicus OX=10116 GN=Psmc2 PE=1 SV=3	2	3	3	8.1	48.633	433;433	0	4.1953	12948000	5
tr|A0A0G2K9E8|A0A0G2K9E8_RAT;sp|Q63356|MYO1E_RAT;tr|D4A7X9|D4A7X9_RAT	tr|A0A0G2K9E8|A0A0G2K9E8_RAT Unconventional myosin-Ie OS=Rattus norvegicus OX=10116 GN=Myo1e PE=1 SV=1;sp|Q63356|MYO1E_RAT Unconventional myosin-Ie OS=Rattus norvegicus OX=10116 GN=Myo1e PE=1 SV=1;tr|D4A7X9|D4A7X9_RAT Myosin IF OS=Rattus norvegicus OX=1011	3	4	4	5.8	114.47	998;1107;1098	0	13.187	15450000	8
sp|Q63357|MYO1D_RAT	sp|Q63357|MYO1D_RAT Unconventional myosin-Id OS=Rattus norvegicus OX=10116 GN=Myo1d PE=1 SV=3	1	2	2	1.9	116.09	1006	0	2.5729	1879100	2
sp|Q63358|MYO9B_RAT;tr|Q4W1H3|Q4W1H3_RAT;tr|Q4W1H4|Q4W1H4_RAT;tr|A0A0G2JYG5|A0A0G2JYG5_RAT	sp|Q63358|MYO9B_RAT Unconventional myosin-IXb OS=Rattus norvegicus OX=10116 GN=Myo9b PE=1 SV=1;tr|Q4W1H3|Q4W1H3_RAT Myosin 9b OS=Rattus norvegicus OX=10116 GN=Myo9b PE=1 SV=1;tr|Q4W1H4|Q4W1H4_RAT Myosin 9b OS=Rattus norvegicus OX=10116 GN=Myo9b PE=1 SV=1;t	4	2	2	1.4	225.03	1980;2010;2015;2016	0.0026724	1.5055	2285800	2
sp|Q63362|NDUA5_RAT	sp|Q63362|NDUA5_RAT NADH dehydrogenase [ubiquinone] 1 alpha subcomplex subunit 5 OS=Rattus norvegicus OX=10116 GN=Ndufa5 PE=1 SV=3	1	1	1	17.2	13.412	116	0	5.8639	1203000	2
sp|Q63377|AT1B3_RAT	sp|Q63377|AT1B3_RAT Sodium/potassium-transporting ATPase subunit beta-3 OS=Rattus norvegicus OX=10116 GN=Atp1b3 PE=2 SV=1	1	1	1	5	31.829	279	0	3.1595	1092200	1
sp|Q63396|TCP4_RAT	sp|Q63396|TCP4_RAT Activated RNA polymerase II transcriptional coactivator p15 OS=Rattus norvegicus OX=10116 GN=Sub1 PE=1 SV=3	1	1	1	8.7	14.441	127	0.0064293	1.0037	6055300	1
sp|Q63433|PKN1_RAT	sp|Q63433|PKN1_RAT Serine/threonine-protein kinase N1 OS=Rattus norvegicus OX=10116 GN=Pkn1 PE=1 SV=2	1	1	1	1.1	104.47	946	0.0054918	1.063	0	1
sp|Q63468|KPRA_RAT;tr|G3V7B5|G3V7B5_RAT	sp|Q63468|KPRA_RAT Phosphoribosyl pyrophosphate synthase-associated protein 1 OS=Rattus norvegicus OX=10116 GN=Prpsap1 PE=1 SV=1;tr|G3V7B5|G3V7B5_RAT Phosphoribosyl pyrophosphate synthase-associated protein 1 OS=Rattus norvegicus OX=10116 GN=Prpsap1 PE=1 S	2	7	7	32.3	39.435	356;385	0	12.707	13794000	8
sp|Q63528|RFA2_RAT	sp|Q63528|RFA2_RAT Replication protein A 32 kDa subunit OS=Rattus norvegicus OX=10116 GN=Rpa2 PE=2 SV=2	1	1	1	5.9	29.346	270	0	1.9521	2044400	0
tr|F1LQZ9|F1LQZ9_RAT;sp|Q63560|MAP6_RAT	tr|F1LQZ9|F1LQZ9_RAT Microtubule-associated protein 6 OS=Rattus norvegicus OX=10116 GN=Map6 PE=1 SV=3;sp|Q63560|MAP6_RAT Microtubule-associated protein 6 OS=Rattus norvegicus OX=10116 GN=Map6 PE=1 SV=1	2	13	13	24.8	100.44	952;952	0	120.67	185660000	24
sp|Q63569|PRS6A_RAT;tr|Q6P6U2|Q6P6U2_RAT	sp|Q63569|PRS6A_RAT 26S proteasome regulatory subunit 6A OS=Rattus norvegicus OX=10116 GN=Psmc3 PE=1 SV=1;tr|Q6P6U2|Q6P6U2_RAT 26S proteasome regulatory subunit 6A OS=Rattus norvegicus OX=10116 GN=Psmc3 PE=1 SV=1	2	2	2	5.7	49.16	439;442	0	4.4518	8884800	3
sp|Q63570|PRS6B_RAT	sp|Q63570|PRS6B_RAT 26S proteasome regulatory subunit 6B OS=Rattus norvegicus OX=10116 GN=Psmc4 PE=1 SV=1	1	14	14	48.3	47.408	418	0	43.227	78132000	20
tr|F1LPK7|F1LPK7_RAT;sp|Q63598|PLST_RAT;tr|Q5XI38|Q5XI38_RAT;tr|A0A0G2K014|A0A0G2K014_RAT	tr|F1LPK7|F1LPK7_RAT Plastin 3 (T-isoform), isoform CRA_a OS=Rattus norvegicus OX=10116 GN=Pls3 PE=1 SV=2;sp|Q63598|PLST_RAT Plastin-3 OS=Rattus norvegicus OX=10116 GN=Pls3 PE=1 SV=2;tr|Q5XI38|Q5XI38_RAT Lymphocyte cytosolic protein 1 OS=Rattus norvegicus	4	2	2	3.3	70.748	630;630;627;645	0	2.6207	2235300	2
sp|Q63610|TPM3_RAT;tr|A0A0G2K2G8|A0A0G2K2G8_RAT;tr|A0A0G2JSQ4|A0A0G2JSQ4_RAT;sp|P09495|TPM4_RAT;tr|Q923Z2|Q923Z2_RAT;tr|Q63607|Q63607_RAT;tr|A0A0G2JX64|A0A0G2JX64_RAT;sp|P58775|TPM2_RAT;sp|P04692|TPM1_RAT;tr|A0A140TAF0|A0A140TAF0_RAT;tr|Q91XN6|Q91XN6_RAT;tr|A0A0G2K7F7|A0A0G2K7F7_RAT	sp|Q63610|TPM3_RAT Tropomyosin alpha-3 chain OS=Rattus norvegicus OX=10116 GN=Tpm3 PE=1 SV=2	12	3	3	12.9	29.006	248;208;248;248;284;284;284;284;284;285;287;303	0	5.3242	18349000	3
sp|Q63616|VP33B_RAT	sp|Q63616|VP33B_RAT Vacuolar protein sorting-associated protein 33B OS=Rattus norvegicus OX=10116 GN=Vps33b PE=2 SV=1	1	5	5	12	70.693	617	0	10.834	9824400	6
tr|Q6P136|Q6P136_RAT;sp|Q63617|HYOU1_RAT	tr|Q6P136|Q6P136_RAT Hyou1 protein OS=Rattus norvegicus OX=10116 GN=Hyou1 PE=1 SV=1;sp|Q63617|HYOU1_RAT Hypoxia up-regulated protein 1 OS=Rattus norvegicus OX=10116 GN=Hyou1 PE=1 SV=1	2	4	4	6.1	111.22	998;999	0	8.0797	7801400	5
tr|A0A0G2K5M7|A0A0G2K5M7_RAT;tr|F1LPT8|F1LPT8_RAT;sp|Q63623|SCAF8_RAT	tr|A0A0G2K5M7|A0A0G2K5M7_RAT SR-related and CTD-associated factor 8 OS=Rattus norvegicus OX=10116 GN=Scaf8 PE=1 SV=1;tr|F1LPT8|F1LPT8_RAT SR-related and CTD-associated factor 8 OS=Rattus norvegicus OX=10116 GN=Scaf8 PE=1 SV=3;sp|Q63623|SCAF8_RAT SR-related	3	6	4	4.2	139.22	1264;1268;1268	0	10.985	23052000	7
sp|Q63627|SCAF4_RAT	sp|Q63627|SCAF4_RAT SR-related and CTD-associated factor 4 OS=Rattus norvegicus OX=10116 GN=Scaf4 PE=1 SV=2	1	3	1	1.7	130.95	1200	0	3.9074	2907900	1
tr|D3ZN37|D3ZN37_RAT;tr|D4A5S0|D4A5S0_RAT;sp|Q63644|ROCK1_RAT	tr|D3ZN37|D3ZN37_RAT Rho-associated protein kinase OS=Rattus norvegicus OX=10116 GN=Rock1 PE=1 SV=2;tr|D4A5S0|D4A5S0_RAT Rho-associated protein kinase OS=Rattus norvegicus OX=10116 GN=Rock1 PE=1 SV=3;sp|Q63644|ROCK1_RAT Rho-associated protein kinase 1 OS=R	3	5	1	0.7	158.03	1354;1369;1369	0.0040609	1.1768	1999600	1
tr|A0A0G2K3C1|A0A0G2K3C1_RAT;tr|A0A140TAG9|A0A140TAG9_RAT;sp|Q63692|CDC37_RAT	tr|A0A0G2K3C1|A0A0G2K3C1_RAT Hsp90 chaperone protein kinase-targeting subunit OS=Rattus norvegicus OX=10116 GN=Cdc37 PE=1 SV=1;tr|A0A140TAG9|A0A140TAG9_RAT Hsp90 chaperone protein kinase-targeting subunit OS=Rattus norvegicus OX=10116 GN=Cdc37 PE=1 SV=1;sp	3	4	4	12.4	42.996	364;378;379	0	54.471	47210000	5
tr|Q6P751|Q6P751_RAT;sp|Q63699|CDK2_RAT	tr|Q6P751|Q6P751_RAT Cyclin-dependent kinase 2 OS=Rattus norvegicus OX=10116 GN=Cdk2 PE=1 SV=1;sp|Q63699|CDK2_RAT Cyclin-dependent kinase 2 OS=Rattus norvegicus OX=10116 GN=Cdk2 PE=1 SV=1	2	4	2	7.7	33.887	298;298	0	2.8471	4401200	2
tr|A0A0G2K3Z9|A0A0G2K3Z9_RAT;sp|Q63716|PRDX1_RAT	tr|A0A0G2K3Z9|A0A0G2K3Z9_RAT Peroxiredoxin-1 OS=Rattus norvegicus OX=10116 PE=3 SV=1;sp|Q63716|PRDX1_RAT Peroxiredoxin-1 OS=Rattus norvegicus OX=10116 GN=Prdx1 PE=1 SV=1	2	12	11	57.3	22.164	199;199	0	28.101	1089200000	25
tr|G3V7H1|G3V7H1_RAT;sp|Q63744|RHG07_RAT;tr|A0A0G2K9I2|A0A0G2K9I2_RAT	tr|G3V7H1|G3V7H1_RAT Rho GTPase-activating protein 7 OS=Rattus norvegicus OX=10116 GN=Dlc1 PE=1 SV=3;sp|Q63744|RHG07_RAT Rho GTPase-activating protein 7 OS=Rattus norvegicus OX=10116 GN=Dlc1 PE=1 SV=3;tr|A0A0G2K9I2|A0A0G2K9I2_RAT Rho GTPase-activating prot	3	1	1	1.2	123.39	1091;1091;1125	0.0082324	0.91607	1214100	1
tr|F1LVA8|F1LVA8_RAT;tr|D3ZE30|D3ZE30_RAT;sp|Q63767|BCAR1_RAT	tr|F1LVA8|F1LVA8_RAT Breast cancer anti-estrogen resistance protein 1 OS=Rattus norvegicus OX=10116 GN=Bcar1 PE=1 SV=3;tr|D3ZE30|D3ZE30_RAT Breast cancer anti-estrogen resistance protein 1 OS=Rattus norvegicus OX=10116 GN=Bcar1 PE=1 SV=2;sp|Q63767|BCAR1_RA	3	17	17	28.6	104.29	968;968;968	0	101.44	118870000	30
sp|Q63787|P85A_RAT;tr|F1LNG5|F1LNG5_RAT;tr|M0RC47|M0RC47_RAT	sp|Q63787|P85A_RAT Phosphatidylinositol 3-kinase regulatory subunit alpha OS=Rattus norvegicus OX=10116 GN=Pik3r1 PE=1 SV=1;tr|F1LNG5|F1LNG5_RAT Phosphatidylinositol 3-kinase 85 kDa regulatory subunit alpha OS=Rattus norvegicus OX=10116 GN=Pik3r1 PE=1 SV=2	3	3	3	7	83.53	724;724;454	0	4.7895	2291800	3
sp|Q63788|P85B_RAT;tr|Q5FVS6|Q5FVS6_RAT	sp|Q63788|P85B_RAT Phosphatidylinositol 3-kinase regulatory subunit beta OS=Rattus norvegicus OX=10116 GN=Pik3r2 PE=2 SV=1;tr|Q5FVS6|Q5FVS6_RAT Phosphatidylinositol 3-kinase regulatory subunit beta OS=Rattus norvegicus OX=10116 GN=Pik3r2 PE=2 SV=1	2	2	2	5.8	81.328	722;722	0	3.9459	2176200	2
tr|Q6AYS2|Q6AYS2_RAT;sp|Q63965|SFXN1_RAT	tr|Q6AYS2|Q6AYS2_RAT Sidoreflexin OS=Rattus norvegicus OX=10116 GN=Sfxn1 PE=1 SV=1;sp|Q63965|SFXN1_RAT Sideroflexin-1 OS=Rattus norvegicus OX=10116 GN=Sfxn1 PE=2 SV=4	2	6	6	28.6	35.588	322;322	0	20.073	32925000	7
sp|Q64057|AL7A1_RAT	sp|Q64057|AL7A1_RAT Alpha-aminoadipic semialdehyde dehydrogenase OS=Rattus norvegicus OX=10116 GN=Aldh7a1 PE=1 SV=2	1	3	3	6.7	58.748	539	0	8.6317	8996100	4
tr|A0A0G2K6J5|A0A0G2K6J5_RAT;sp|Q64119|MYL6_RAT;tr|B2GV99|B2GV99_RAT;tr|A0A0G2JWE1|A0A0G2JWE1_RAT;sp|P16409|MYL3_RAT;tr|D3ZHA7|D3ZHA7_RAT	tr|A0A0G2K6J5|A0A0G2K6J5_RAT Myosin light polypeptide 6 OS=Rattus norvegicus OX=10116 GN=Myl6 PE=1 SV=1;sp|Q64119|MYL6_RAT Myosin light polypeptide 6 OS=Rattus norvegicus OX=10116 GN=Myl6 PE=1 SV=3;tr|B2GV99|B2GV99_RAT Myl6 protein OS=Rattus norvegicus OX=	6	7	7	48.3	16.961	151;151;152;111;200;207	0	33.976	214640000	9
tr|Q6IMY6|Q6IMY6_RAT;sp|Q64194|LICH_RAT	tr|Q6IMY6|Q6IMY6_RAT Lipase OS=Rattus norvegicus OX=10116 GN=Lipa PE=1 SV=1;sp|Q64194|LICH_RAT Lysosomal acid lipase/cholesteryl ester hydrolase OS=Rattus norvegicus OX=10116 GN=Lipa PE=2 SV=1	2	1	1	3.3	45.078	397;397	0	3.0956	1572200	1
sp|Q641W4|RFC2_RAT	sp|Q641W4|RFC2_RAT Replication factor C subunit 2 OS=Rattus norvegicus OX=10116 GN=Rfc2 PE=2 SV=1	1	5	5	18.3	38.656	349	0	17.876	25858000	8
sp|Q641X8|EIF3E_RAT;tr|A0A0G2K273|A0A0G2K273_RAT	sp|Q641X8|EIF3E_RAT Eukaryotic translation initiation factor 3 subunit E OS=Rattus norvegicus OX=10116 GN=Eif3e PE=2 SV=1;tr|A0A0G2K273|A0A0G2K273_RAT Eukaryotic translation initiation factor 3 subunit E OS=Rattus norvegicus OX=10116 GN=LOC100909481 PE=3 S	2	22	22	54.6	52.22	445;445	0	109.65	1897900000	72
sp|Q641Y0|OST48_RAT	sp|Q641Y0|OST48_RAT Dolichyl-diphosphooligosaccharide--protein glycosyltransferase 48 kDa subunit OS=Rattus norvegicus OX=10116 GN=Ddost PE=2 SV=1	1	5	5	15.9	48.895	441	0	14.48	25505000	7
sp|Q641Y2|NDUS2_RAT	sp|Q641Y2|NDUS2_RAT NADH dehydrogenase [ubiquinone] iron-sulfur protein 2, mitochondrial OS=Rattus norvegicus OX=10116 GN=Ndufs2 PE=1 SV=1	1	7	7	21.8	52.561	463	0	19.633	42588000	8
sp|Q641Y8|DDX1_RAT	sp|Q641Y8|DDX1_RAT ATP-dependent RNA helicase DDX1 OS=Rattus norvegicus OX=10116 GN=Ddx1 PE=1 SV=1	1	10	10	19.2	82.496	740	0	34.031	64918000	14
sp|Q641Z4|CDK9_RAT	sp|Q641Z4|CDK9_RAT Cyclin-dependent kinase 9 OS=Rattus norvegicus OX=10116 GN=Cdk9 PE=2 SV=1	1	7	6	18	42.761	372	0	14.163	26665000	6
sp|Q641Z6|EHD1_RAT	sp|Q641Z6|EHD1_RAT EH domain-containing protein 1 OS=Rattus norvegicus OX=10116 GN=Ehd1 PE=1 SV=1	1	14	5	17.4	60.602	534	0	30.12	90093000	16
sp|Q641Z8|PEF1_RAT	sp|Q641Z8|PEF1_RAT Peflin OS=Rattus norvegicus OX=10116 GN=Pef1 PE=2 SV=1	1	2	2	6.7	30.012	283	0	3.4594	4622900	2
sp|Q642C0|DNJC8_RAT;tr|A0A0G2K751|A0A0G2K751_RAT	sp|Q642C0|DNJC8_RAT DnaJ homolog subfamily C member 8 OS=Rattus norvegicus OX=10116 GN=Dnajc8 PE=2 SV=1;tr|A0A0G2K751|A0A0G2K751_RAT DnaJ homolog subfamily C member 8 OS=Rattus norvegicus OX=10116 GN=Dnajc8 PE=1 SV=1	2	12	12	52.6	29.812	253;277	0	35.117	178850000	13
tr|D4ABF0|D4ABF0_RAT;sp|Q64375|SC65_RAT	tr|D4ABF0|D4ABF0_RAT Endoplasmic reticulum protein SC65 OS=Rattus norvegicus OX=10116 GN=P3h4 PE=4 SV=1;sp|Q64375|SC65_RAT Endoplasmic reticulum protein SC65 OS=Rattus norvegicus OX=10116 GN=P3h4 PE=2 SV=3	2	1	1	2.8	49.948	431;443	0	2.9483	3109800	1
sp|Q64428|ECHA_RAT	sp|Q64428|ECHA_RAT Trifunctional enzyme subunit alpha, mitochondrial OS=Rattus norvegicus OX=10116 GN=Hadha PE=1 SV=2	1	18	18	35.1	82.664	763	0	67.018	154390000	39
tr|A0A0G2K6H7|A0A0G2K6H7_RAT;tr|M0RD20|M0RD20_RAT;sp|Q64537|CPNS1_RAT	tr|A0A0G2K6H7|A0A0G2K6H7_RAT Calpain small subunit 1-like OS=Rattus norvegicus OX=10116 GN=LOC108348197 PE=4 SV=1;tr|M0RD20|M0RD20_RAT Calcium-activated neutral proteinase small subunit OS=Rattus norvegicus OX=10116 GN=Capns1 PE=1 SV=1;sp|Q64537|CPNS1_RAT	3	1	1	14.5	16.189	165;243;270	0.0011019	1.7654	1652500	1
tr|Q63662|Q63662_RAT;tr|Q6T5F3|Q6T5F3_RAT;tr|Q6T5E9|Q6T5E9_RAT;tr|Q6T5E7|Q6T5E7_RAT;tr|Q6T5F1|Q6T5F1_RAT;tr|Q6T5F0|Q6T5F0_RAT;tr|Q6T5E8|Q6T5E8_RAT;tr|Q6T5F2|Q6T5F2_RAT;sp|Q64550|UD11_RAT	tr|Q63662|Q63662_RAT UDP-glucuronosyltransferase OS=Rattus norvegicus OX=10116 GN=Ugt1a6 PE=1 SV=1;tr|Q6T5F3|Q6T5F3_RAT UDP-glucuronosyltransferase OS=Rattus norvegicus OX=10116 GN=Ugt1a9 PE=2 SV=1;tr|Q6T5E9|Q6T5E9_RAT UDP-glucuronosyltransferase OS=Rattus	9	1	1	1.9	46.921	414;530;530;530;531;531;531;533;535	0.0086663	0.87401	1834600	1
tr|G3V734|G3V734_RAT;sp|Q64591|DECR_RAT	tr|G3V734|G3V734_RAT 2,4-dienoyl CoA reductase 1, mitochondrial, isoform CRA_a OS=Rattus norvegicus OX=10116 GN=Decr1 PE=1 SV=1;sp|Q64591|DECR_RAT 2,4-dienoyl-CoA reductase [(3E)-enoyl-CoA-producing], mitochondrial OS=Rattus norvegicus OX=10116 GN=Decr1 PE	2	4	4	16.7	36.132	335;335	0	23.242	20222000	6
sp|Q64620|PPP6_RAT	sp|Q64620|PPP6_RAT Serine/threonine-protein phosphatase 6 catalytic subunit OS=Rattus norvegicus OX=10116 GN=Ppp6c PE=2 SV=2	1	1	1	3	35.159	305	0.0030912	1.2636	0	1
sp|Q66H39|ABCF3_RAT	sp|Q66H39|ABCF3_RAT ATP-binding cassette sub-family F member 3 OS=Rattus norvegicus OX=10116 GN=Abcf3 PE=2 SV=1	1	7	7	14.1	79.855	709	0	11.939	13409000	8
tr|F1LPJ6|F1LPJ6_RAT;sp|Q66H62|CYLD_RAT	tr|F1LPJ6|F1LPJ6_RAT Deubiquitinating enzyme CYLD OS=Rattus norvegicus OX=10116 GN=Cyld PE=1 SV=3;sp|Q66H62|CYLD_RAT Ubiquitin carboxyl-terminal hydrolase CYLD OS=Rattus norvegicus OX=10116 GN=Cyld PE=1 SV=1	2	1	1	1.9	106.5	950;953	0	3.6869	371180	1
sp|Q66H80|COPD_RAT	sp|Q66H80|COPD_RAT Coatomer subunit delta OS=Rattus norvegicus OX=10116 GN=Arcn1 PE=2 SV=1	1	10	10	25.4	57.199	511	0	20.99	65793000	10
sp|Q66HA5|C2D1A_RAT	sp|Q66HA5|C2D1A_RAT Coiled-coil and C2 domain-containing protein 1A OS=Rattus norvegicus OX=10116 GN=Cc2d1a PE=1 SV=2	1	11	11	18.9	103.59	941	0	43.995	25330000	10
tr|A0A096MIS7|A0A096MIS7_RAT;sp|Q66HC1|TDRD3_RAT	tr|A0A096MIS7|A0A096MIS7_RAT Tudor domain-containing protein 3 OS=Rattus norvegicus OX=10116 GN=Tdrd3 PE=1 SV=1;sp|Q66HC1|TDRD3_RAT Tudor domain-containing protein 3 OS=Rattus norvegicus OX=10116 GN=Tdrd3 PE=1 SV=1	2	3	3	7	70.843	632;651	0	4.2163	5025000	3
sp|Q66HF1|NDUS1_RAT	sp|Q66HF1|NDUS1_RAT NADH-ubiquinone oxidoreductase 75 kDa subunit, mitochondrial OS=Rattus norvegicus OX=10116 GN=Ndufs1 PE=1 SV=1	1	14	14	29.6	79.411	727	0	68.74	117770000	31
sp|Q66HF9|LRRF1_RAT	sp|Q66HF9|LRRF1_RAT Leucine-rich repeat flightless-interacting protein 1 OS=Rattus norvegicus OX=10116 GN=Lrrfip1 PE=1 SV=1	1	2	2	4.9	80.018	738	0.0026681	1.4806	1706100	2
sp|Q66HG7|DDX59_RAT;tr|D4A2T7|D4A2T7_RAT	sp|Q66HG7|DDX59_RAT Probable ATP-dependent RNA helicase DDX59 OS=Rattus norvegicus OX=10116 GN=Ddx59 PE=2 SV=1;tr|D4A2T7|D4A2T7_RAT RNA helicase OS=Rattus norvegicus OX=10116 GN=Ddx59 PE=3 SV=1	2	1	1	1.9	65.065	589;619	0.0077708	0.92411	0	1
sp|Q66HG8|RED_RAT;tr|A0A0G2K5G9|A0A0G2K5G9_RAT;tr|Q6QI75|Q6QI75_RAT	sp|Q66HG8|RED_RAT Protein Red OS=Rattus norvegicus OX=10116 GN=Ik PE=1 SV=1;tr|A0A0G2K5G9|A0A0G2K5G9_RAT Protein Red OS=Rattus norvegicus OX=10116 GN=Ik PE=3 SV=1;tr|Q6QI75|Q6QI75_RAT LRRG00133 OS=Rattus norvegicus OX=10116 GN=Wdr55 PE=1 SV=1	3	2	2	3.4	65.587	557;559;872	0	2.6125	6624200	1
sp|Q66HR2|MARE1_RAT;sp|Q5XIT1|MARE3_RAT	sp|Q66HR2|MARE1_RAT Microtubule-associated protein RP/EB family member 1 OS=Rattus norvegicus OX=10116 GN=Mapre1 PE=1 SV=3;sp|Q5XIT1|MARE3_RAT Microtubule-associated protein RP/EB family member 3 OS=Rattus norvegicus OX=10116 GN=Mapre3 PE=1 SV=1	2	2	2	10.1	30.004	268;281	0.0031299	1.3312	3997200	2
tr|D4A8Y5|D4A8Y5_RAT;sp|Q66X93|SND1_RAT	tr|D4A8Y5|D4A8Y5_RAT Staphylococcal nuclease domain-containing protein OS=Rattus norvegicus OX=10116 GN=Snd1 PE=1 SV=2;sp|Q66X93|SND1_RAT Staphylococcal nuclease domain-containing protein 1 OS=Rattus norvegicus OX=10116 GN=Snd1 PE=1 SV=1	2	5	5	11.7	99.052	881;909	0	12.027	7691900	5
sp|Q68FP1|GELS_RAT	sp|Q68FP1|GELS_RAT Gelsolin OS=Rattus norvegicus OX=10116 GN=Gsn PE=1 SV=1	1	5	5	10.4	86.067	780	0	10.753	3841100	5
sp|Q68FQ0|TCPE_RAT	sp|Q68FQ0|TCPE_RAT T-complex protein 1 subunit epsilon OS=Rattus norvegicus OX=10116 GN=Cct5 PE=1 SV=1	1	4	4	10	59.536	541	0	15.37	17848000	6
sp|Q68FQ7|RPAP3_RAT	sp|Q68FQ7|RPAP3_RAT RNA polymerase II-associated protein 3 OS=Rattus norvegicus OX=10116 GN=Rpap3 PE=1 SV=1	1	5	5	14.9	74.644	659	0	7.7627	5735000	5
sp|Q68FR6|EF1G_RAT	sp|Q68FR6|EF1G_RAT Elongation factor 1-gamma OS=Rattus norvegicus OX=10116 GN=Eef1g PE=2 SV=3	1	10	10	24.5	50.06	437	0	46.798	139670000	17
sp|Q68FR7|LTV1_RAT	sp|Q68FR7|LTV1_RAT Protein LTV1 homolog OS=Rattus norvegicus OX=10116 GN=Ltv1 PE=2 SV=1	1	5	5	13.6	53.561	470	0	14.546	29523000	9
sp|Q68FR9|EF1D_RAT	sp|Q68FR9|EF1D_RAT Elongation factor 1-delta OS=Rattus norvegicus OX=10116 GN=Eef1d PE=1 SV=2	1	11	11	45.6	31.33	281	0	65.941	380460000	18
sp|Q68FS1|NUBP2_RAT	sp|Q68FS1|NUBP2_RAT Cytosolic Fe-S cluster assembly factor NUBP2 OS=Rattus norvegicus OX=10116 GN=Nubp2 PE=1 SV=1	1	4	4	18.1	28.926	271	0	8.1462	8621000	4
sp|Q68FU3|ETFB_RAT	sp|Q68FU3|ETFB_RAT Electron transfer flavoprotein subunit beta OS=Rattus norvegicus OX=10116 GN=Etfb PE=1 SV=3	1	7	7	29.4	27.687	255	0	20.939	37241000	7
sp|Q68FU8|SUGP1_RAT	sp|Q68FU8|SUGP1_RAT SURP and G-patch domain-containing protein 1 OS=Rattus norvegicus OX=10116 GN=Sugp1 PE=1 SV=1	1	2	2	4.3	72.594	644	0	5.4082	3841400	2
sp|Q68FV6|GLMP_RAT	sp|Q68FV6|GLMP_RAT Glycosylated lysosomal membrane protein OS=Rattus norvegicus OX=10116 GN=Glmp PE=2 SV=1	1	1	1	2.2	43.871	404	0.0040486	1.1643	2711400	1
sp|Q68FW2|CDCA3_RAT	sp|Q68FW2|CDCA3_RAT Cell division cycle-associated protein 3 OS=Rattus norvegicus OX=10116 GN=Cdca3 PE=1 SV=1	1	1	1	6.6	29.61	273	0.0031348	1.3489	1198300	2
sp|Q68FW8|BIN3_RAT;tr|A0A0G2K3A5|A0A0G2K3A5_RAT	sp|Q68FW8|BIN3_RAT Bridging integrator 3 OS=Rattus norvegicus OX=10116 GN=Bin3 PE=2 SV=1;tr|A0A0G2K3A5|A0A0G2K3A5_RAT Bridging integrator 3 (Fragment) OS=Rattus norvegicus OX=10116 GN=Bin3 PE=1 SV=2	2	4	4	19.8	29.691	253;180	0	9.7476	19222000	4
sp|Q68FW9|CSN3_RAT	sp|Q68FW9|CSN3_RAT COP9 signalosome complex subunit 3 OS=Rattus norvegicus OX=10116 GN=Cops3 PE=1 SV=1	1	1	1	2.8	47.859	423	0	5.0138	983630	1
sp|Q68FX0|IDH3B_RAT	sp|Q68FX0|IDH3B_RAT Isocitrate dehydrogenase [NAD] subunit beta, mitochondrial OS=Rattus norvegicus OX=10116 GN=Idh3B PE=2 SV=1	1	10	10	29.4	42.353	385	0	30.859	87961000	15
sp|Q68FX9|SIR5_RAT	sp|Q68FX9|SIR5_RAT NAD-dependent protein deacylase sirtuin-5, mitochondrial OS=Rattus norvegicus OX=10116 GN=Sirt5 PE=2 SV=1	1	8	8	37.7	34.098	310	0	88.08	161140000	14
sp|Q68FY0|QCR1_RAT;sp|Q03346|MPPB_RAT	sp|Q68FY0|QCR1_RAT Cytochrome b-c1 complex subunit 1, mitochondrial OS=Rattus norvegicus OX=10116 GN=Uqcrc1 PE=1 SV=1	2	4	4	10.4	52.848	480;489	0	15.382	15627000	5
sp|Q68FY1|NUP35_RAT	sp|Q68FY1|NUP35_RAT Nucleoporin NUP35 OS=Rattus norvegicus OX=10116 GN=Nup35 PE=1 SV=1	1	7	7	28.3	34.801	325	0	27.512	92693000	11
sp|Q6AXN3|TMED5_RAT;tr|Q6QI88|Q6QI88_RAT	sp|Q6AXN3|TMED5_RAT Transmembrane emp24 domain-containing protein 5 OS=Rattus norvegicus OX=10116 GN=Tmed5 PE=2 SV=1;tr|Q6QI88|Q6QI88_RAT Transmembrane emp24 domain-containing protein 5 OS=Rattus norvegicus OX=10116 GN=Tmed5 PE=1 SV=1	2	1	1	5.2	26.136	229;306	0.0054781	1.0483	1517200	1
sp|Q6AXN4|NDC1_RAT;tr|A0A140TAA8|A0A140TAA8_RAT	sp|Q6AXN4|NDC1_RAT Nucleoporin NDC1 OS=Rattus norvegicus OX=10116 GN=Ndc1 PE=1 SV=1;tr|A0A140TAA8|A0A140TAA8_RAT Nucleoporin NDC1 OS=Rattus norvegicus OX=10116 GN=Ndc1 PE=1 SV=1	2	1	1	3.6	75.712	673;795	0	9.0703	1347200	1
tr|A0A140TAI5|A0A140TAI5_RAT;sp|Q6AXQ4|MTM1_RAT	tr|A0A140TAI5|A0A140TAI5_RAT Myotubularin OS=Rattus norvegicus OX=10116 GN=Mtm1 PE=1 SV=1;sp|Q6AXQ4|MTM1_RAT Myotubularin OS=Rattus norvegicus OX=10116 GN=Mtm1 PE=2 SV=2	2	1	1	3.4	63.923	554;602	0	3.3542	453260	1
sp|Q6AXS5|PAIRB_RAT	sp|Q6AXS5|PAIRB_RAT Plasminogen activator inhibitor 1 RNA-binding protein OS=Rattus norvegicus OX=10116 GN=Serbp1 PE=1 SV=2	1	13	13	36.1	44.754	407	0	65.998	140160000	22
sp|Q6AXT5|RAB21_RAT	sp|Q6AXT5|RAB21_RAT Ras-related protein Rab-21 OS=Rattus norvegicus OX=10116 GN=Rab21 PE=2 SV=1	1	2	2	10.8	24.163	223	0	12.428	20075000	2
tr|A0A0G2JXM6|A0A0G2JXM6_RAT;sp|Q6AXT7|RBM42_RAT	tr|A0A0G2JXM6|A0A0G2JXM6_RAT RNA-binding motif protein 42 OS=Rattus norvegicus OX=10116 GN=Rbm42 PE=1 SV=1;sp|Q6AXT7|RBM42_RAT RNA-binding protein 42 OS=Rattus norvegicus OX=10116 GN=Rbm42 PE=1 SV=2	2	3	3	6.7	47.244	449;478	0	5.6583	11332000	3
sp|Q6AXU7|MI4GD_RAT	sp|Q6AXU7|MI4GD_RAT MIF4G domain-containing protein OS=Rattus norvegicus OX=10116 GN=Mif4gd PE=2 SV=1	1	8	8	36.5	25.471	222	0	13.126	42733000	10
sp|Q6AXY4|DPOD2_RAT	sp|Q6AXY4|DPOD2_RAT DNA polymerase delta subunit 2 OS=Rattus norvegicus OX=10116 GN=Pold2 PE=1 SV=1	1	3	3	9.6	51.346	469	0	24.165	13422000	4
sp|Q6AY19|COQ8B_RAT	sp|Q6AY19|COQ8B_RAT Atypical kinase COQ8B, mitochondrial OS=Rattus norvegicus OX=10116 GN=Coq8b PE=1 SV=1	1	2	2	5.9	58.904	528	0	3.4922	1760100	2
sp|Q6AY23|P5CR2_RAT	sp|Q6AY23|P5CR2_RAT Pyrroline-5-carboxylate reductase 2 OS=Rattus norvegicus OX=10116 GN=Pycr2 PE=2 SV=1	1	2	1	3.8	33.673	320	0	2.6652	12360000	2
sp|Q6AY25|TMED3_RAT	sp|Q6AY25|TMED3_RAT Transmembrane emp24 domain-containing protein 3 OS=Rattus norvegicus OX=10116 GN=Tmed3 PE=1 SV=1	1	1	1	4.5	25.51	221	0.0011179	1.8423	1229300	1
sp|Q6AY63|NUDT5_RAT;tr|A0A140TAD1|A0A140TAD1_RAT	sp|Q6AY63|NUDT5_RAT ADP-sugar pyrophosphatase OS=Rattus norvegicus OX=10116 GN=Nudt5 PE=2 SV=1;tr|A0A140TAD1|A0A140TAD1_RAT ADP-sugar pyrophosphatase OS=Rattus norvegicus OX=10116 GN=Nudt5 PE=1 SV=1	2	6	6	29.2	24.117	219;219	0	17.482	19534000	6
sp|Q6AY96|T2FA_RAT	sp|Q6AY96|T2FA_RAT General transcription factor IIF subunit 1 OS=Rattus norvegicus OX=10116 GN=Gtf2f1 PE=1 SV=1	1	5	5	15.2	57.181	508	0	64.413	11796000	7
sp|Q6AYA6|CYBC1_RAT	sp|Q6AYA6|CYBC1_RAT Cytochrome b-245 chaperone 1 OS=Rattus norvegicus OX=10116 GN=Cybc1 PE=1 SV=1	1	1	1	5.3	20.894	187	0.0026638	1.4729	926920	1
sp|Q6AYB4|HSP7E_RAT	sp|Q6AYB4|HSP7E_RAT Heat shock 70 kDa protein 14 OS=Rattus norvegicus OX=10116 GN=Hspa14 PE=2 SV=1	1	1	1	2.8	54.462	509	0	3.1251	2674200	1
sp|Q6AYB5|SRP54_RAT	sp|Q6AYB5|SRP54_RAT Signal recognition particle 54 kDa protein OS=Rattus norvegicus OX=10116 GN=Srp54 PE=2 SV=1	1	7	7	18.1	55.704	504	0	8.5335	31608000	7
sp|Q6AYC8|SH24A_RAT	sp|Q6AYC8|SH24A_RAT SH2 domain-containing protein 4A OS=Rattus norvegicus OX=10116 GN=Sh2d4a PE=2 SV=1	1	1	1	2.1	48.522	422	0.0096015	0.86439	2371900	0
tr|A0A0H2UHR9|A0A0H2UHR9_RAT;sp|Q6AYD2|STN1_RAT	tr|A0A0H2UHR9|A0A0H2UHR9_RAT CST complex subunit STN1 OS=Rattus norvegicus OX=10116 GN=Stn1 PE=1 SV=1;sp|Q6AYD2|STN1_RAT CST complex subunit STN1 OS=Rattus norvegicus OX=10116 GN=Stn1 PE=2 SV=1	2	3	3	10.9	43.411	377;408	0	12.339	4940700	4
sp|Q6AYD3|PA2G4_RAT	sp|Q6AYD3|PA2G4_RAT Proliferation-associated protein 2G4 OS=Rattus norvegicus OX=10116 GN=Pa2g4 PE=1 SV=1	1	1	1	3	43.656	394	0	2.496	0	1
sp|Q6AYD6|PDLI2_RAT	sp|Q6AYD6|PDLI2_RAT PDZ and LIM domain protein 2 OS=Rattus norvegicus OX=10116 GN=Pdlim2 PE=1 SV=1	1	2	2	7.2	37.58	349	0	5.0216	12051000	2
sp|Q6AYF1|SIN1_RAT	sp|Q6AYF1|SIN1_RAT Target of rapamycin complex 2 subunit MAPKAP1 OS=Rattus norvegicus OX=10116 GN=Mapkap1 PE=2 SV=1	1	1	1	2.7	59.042	522	0	4.0101	1296600	2
sp|Q6AYF4|ITB6_RAT	sp|Q6AYF4|ITB6_RAT Integrin beta-6 OS=Rattus norvegicus OX=10116 GN=Itgb6 PE=2 SV=1	1	1	1	1.1	85.958	787	0.0031217	1.3177	27812000	1
sp|Q6AYF6|GL8D1_RAT;tr|Q7TP03|Q7TP03_RAT	sp|Q6AYF6|GL8D1_RAT Glycosyltransferase 8 domain-containing protein 1 OS=Rattus norvegicus OX=10116 GN=Glt8d1 PE=2 SV=1;tr|Q7TP03|Q7TP03_RAT Da2-24 OS=Rattus norvegicus OX=10116 GN=Glt8d1 PE=2 SV=1	2	3	3	9.7	42.135	371;399	0	9.9246	16994000	4
sp|Q6AYK1|RNPS1_RAT	sp|Q6AYK1|RNPS1_RAT RNA-binding protein with serine-rich domain 1 OS=Rattus norvegicus OX=10116 GN=Rnps1 PE=2 SV=1	1	1	1	4.9	34.238	305	0	12.28	2681400	1
sp|Q6AYK6|CYBP_RAT	sp|Q6AYK6|CYBP_RAT Calcyclin-binding protein OS=Rattus norvegicus OX=10116 GN=Cacybp PE=1 SV=1	1	1	1	3.9	26.541	229	0.0011167	1.8401	2656000	1
sp|Q6AYK8|EIF3D_RAT	sp|Q6AYK8|EIF3D_RAT Eukaryotic translation initiation factor 3 subunit D OS=Rattus norvegicus OX=10116 GN=Eif3d PE=1 SV=1	1	15	15	42.9	63.988	548	0	127.86	955200000	39
sp|Q6AYL5|SF3B4_RAT	sp|Q6AYL5|SF3B4_RAT Splicing factor 3B subunit 4 OS=Rattus norvegicus OX=10116 GN=Sf3b4 PE=2 SV=1	1	4	4	15.6	44.355	424	0	15.934	38504000	7
sp|Q6AYL9|NUF2_RAT	sp|Q6AYL9|NUF2_RAT Kinetochore protein Nuf2 OS=Rattus norvegicus OX=10116 GN=Nuf2 PE=2 SV=1	1	1	1	2.6	54.556	464	0.0011136	1.8255	0	1
sp|Q6AYT3|RTCB_RAT	sp|Q6AYT3|RTCB_RAT RNA-splicing ligase RtcB homolog OS=Rattus norvegicus OX=10116 GN=Rtcb PE=2 SV=1	1	7	7	22	55.249	505	0	17.951	66569000	9
sp|Q6AYT7|ABD12_RAT	sp|Q6AYT7|ABD12_RAT Lysophosphatidylserine lipase ABHD12 OS=Rattus norvegicus OX=10116 GN=Abhd12 PE=2 SV=1	1	1	1	2	45.295	398	0.003104	1.2978	0	1
sp|Q6AYU1|MO4L1_RAT	sp|Q6AYU1|MO4L1_RAT Mortality factor 4-like protein 1 OS=Rattus norvegicus OX=10116 GN=Morf4l1 PE=2 SV=1	1	7	6	22.3	37.2	323	0	10.715	31020000	7
sp|Q6AYU3|DNJB6_RAT	sp|Q6AYU3|DNJB6_RAT DnaJ homolog subfamily B member 6 OS=Rattus norvegicus OX=10116 GN=Dnajb6 PE=1 SV=1	1	2	1	3.6	38.922	357	0	3.5006	12643000	2
tr|A0A0H2UHM7|A0A0H2UHM7_RAT;sp|Q6AYZ1|TBA1C_RAT	tr|A0A0H2UHM7|A0A0H2UHM7_RAT Tubulin alpha chain OS=Rattus norvegicus OX=10116 GN=LOC100909441 PE=3 SV=1;sp|Q6AYZ1|TBA1C_RAT Tubulin alpha-1C chain OS=Rattus norvegicus OX=10116 GN=Tuba1c PE=1 SV=1	2	19	1	4	49.806	448;449	0	12.575	145830000	7
sp|Q6E0V2|KTNA1_RAT;tr|Z4YNM2|Z4YNM2_RAT	sp|Q6E0V2|KTNA1_RAT Katanin p60 ATPase-containing subunit A1 OS=Rattus norvegicus OX=10116 GN=Katna1 PE=1 SV=1;tr|Z4YNM2|Z4YNM2_RAT Katanin p60 ATPase-containing subunit A1 OS=Rattus norvegicus OX=10116 GN=Katna1 PE=3 SV=1	2	4	4	9.2	55.843	491;493	0	5.256	14535000	5
sp|Q6GMN2|BAIP2_RAT	sp|Q6GMN2|BAIP2_RAT Brain-specific angiogenesis inhibitor 1-associated protein 2 OS=Rattus norvegicus OX=10116 GN=Baiap2 PE=1 SV=1	1	16	16	35.3	59.182	535	0	79.872	209340000	28
sp|Q6GQP4|RAB31_RAT;tr|A0A0G2JSZ1|A0A0G2JSZ1_RAT	sp|Q6GQP4|RAB31_RAT Ras-related protein Rab-31 OS=Rattus norvegicus OX=10116 GN=Rab31 PE=1 SV=2;tr|A0A0G2JSZ1|A0A0G2JSZ1_RAT Ras-related protein Rab-31 OS=Rattus norvegicus OX=10116 GN=Rab31 PE=4 SV=1	2	2	2	13.4	21.368	194;195	0	6.0793	10307000	3
sp|Q6IFV1|K1C14_RAT;sp|Q6IFU8|K1C17_RAT;tr|A0A0G2K9Q9|A0A0G2K9Q9_RAT;tr|A0A0G2JXJ9|A0A0G2JXJ9_RAT;sp|Q6IFV3|K1C15_RAT;sp|Q6IFU7|K1C42_RAT;sp|Q63279|K1C19_RAT;sp|Q6IFV4|K1C13_RAT;tr|A0A0G2K623|A0A0G2K623_RAT;sp|P25030|K1C20_RAT;tr|D3Z7Y6|D3Z7Y6_RAT;sp|Q6IFW5|K1C12_RAT;tr|A0A0G2K4H9|A0A0G2K4H9_RAT	sp|Q6IFV1|K1C14_RAT Keratin, type I cytoskeletal 14 OS=Rattus norvegicus OX=10116 GN=Krt14 PE=2 SV=1;sp|Q6IFU8|K1C17_RAT Keratin, type I cytoskeletal 17 OS=Rattus norvegicus OX=10116 GN=Krt17 PE=1 SV=1;tr|A0A0G2K9Q9|A0A0G2K9Q9_RAT Keratin, type I cytoskele	13	5	2	4.5	52.683	485;433;447;442;447;452;403;438;214;429;431;456;483	0	5.6544	11485000	2
sp|Q6IFW6|K1C10_RAT;tr|A0A0G2K2V6|A0A0G2K2V6_RAT;tr|Q6IFW7|Q6IFW7_RAT;tr|F1MAF7|F1MAF7_RAT;tr|A0A096MJE0|A0A096MJE0_RAT;sp|Q5BJY9|K1C18_RAT;sp|Q6IFW2|K1C40_RAT;sp|Q6IFX0|K1C25_RAT;sp|Q6IFW8|K1C27_RAT;tr|Q6IFV7|Q6IFV7_RAT;tr|Q6IFV6|Q6IFV6_RAT;tr|F1MAS0|F1MAS0_RAT;tr|Q6IFV5|Q6IFV5_RAT;sp|Q6IFX1|K1C24_RAT	sp|Q6IFW6|K1C10_RAT Keratin, type I cytoskeletal 10 OS=Rattus norvegicus OX=10116 GN=Krt10 PE=3 SV=1;tr|A0A0G2K2V6|A0A0G2K2V6_RAT Keratin, type I cytoskeletal 10 OS=Rattus norvegicus OX=10116 GN=Krt10 PE=1 SV=1	14	9	7	12.5	56.504	526;559;383;414;416;423;431;446;449;455;455;455;468;491	0	29.066	198120000	17
tr|A0A0G2JWX4|A0A0G2JWX4_RAT;sp|Q6IG02|K22E_RAT;tr|A0A0G2K6P7|A0A0G2K6P7_RAT;sp|Q6IG00|K2C4_RAT;tr|Q6IFZ5|Q6IFZ5_RAT	tr|A0A0G2JWX4|A0A0G2JWX4_RAT Keratin, type II cytoskeletal 2 epidermal OS=Rattus norvegicus OX=10116 GN=Krt2 PE=1 SV=1;sp|Q6IG02|K22E_RAT Keratin, type II cytoskeletal 2 epidermal OS=Rattus norvegicus OX=10116 GN=Krt2 PE=3 SV=1	5	3	1	2	69.104	684;685;526;536;581	0	4.2643	6402600	2
sp|Q6IG12|K2C7_RAT;tr|G3V712|G3V712_RAT;tr|D3ZXB7|D3ZXB7_RAT	sp|Q6IG12|K2C7_RAT Keratin, type II cytoskeletal 7 OS=Rattus norvegicus OX=10116 GN=Krt7 PE=3 SV=1;tr|G3V712|G3V712_RAT Keratin complex 2, basic, gene 7, isoform CRA_a OS=Rattus norvegicus OX=10116 GN=Krt7 PE=1 SV=1	3	4	2	5	50.708	457;457;524	0	2.4834	7688600	2
tr|A0A0G2JST3|A0A0G2JST3_RAT;sp|Q6IMF3|K2C1_RAT	tr|A0A0G2JST3|A0A0G2JST3_RAT Cytokeratin-1 OS=Rattus norvegicus OX=10116 GN=Krt1 PE=1 SV=1;sp|Q6IMF3|K2C1_RAT Keratin, type II cytoskeletal 1 OS=Rattus norvegicus OX=10116 GN=Krt1 PE=2 SV=1	2	5	2	3.2	64.756	625;625	0	5.0445	68271000	5
sp|Q6IMX7|HPBP1_RAT	sp|Q6IMX7|HPBP1_RAT Hsp70-binding protein 1 OS=Rattus norvegicus OX=10116 GN=Hspbp1 PE=1 SV=1	1	2	2	5.6	39.19	357	0	2.7831	2561800	2
sp|Q6IMY8|HNRPU_RAT;tr|A0A0G2JZ52|A0A0G2JZ52_RAT	sp|Q6IMY8|HNRPU_RAT Heterogeneous nuclear ribonucleoprotein U OS=Rattus norvegicus OX=10116 GN=Hnrnpu PE=1 SV=1;tr|A0A0G2JZ52|A0A0G2JZ52_RAT Heterogeneous nuclear ribonucleoprotein U OS=Rattus norvegicus OX=10116 GN=Hnrnpu PE=1 SV=1	2	22	22	27.2	87.731	798;803	0	164.74	1294500000	51
sp|Q6IN36|WIPF1_RAT;tr|R9PXW1|R9PXW1_RAT	sp|Q6IN36|WIPF1_RAT WAS/WASL-interacting protein family member 1 OS=Rattus norvegicus OX=10116 GN=Wipf1 PE=1 SV=2;tr|R9PXW1|R9PXW1_RAT WAS/WASL-interacting protein family member 1 OS=Rattus norvegicus OX=10116 GN=Wipf1 PE=1 SV=2	2	11	11	40	49.75	487;481	0	42.94	127640000	16
sp|Q6IRE4|TS101_RAT	sp|Q6IRE4|TS101_RAT Tumor susceptibility gene 101 protein OS=Rattus norvegicus OX=10116 GN=Tsg101 PE=1 SV=1	1	13	13	41.4	44.077	391	0	74.742	117840000	15
tr|A0A0G2JVN4|A0A0G2JVN4_RAT;tr|M0RDN9|M0RDN9_RAT;sp|Q6J1Y9|UBP19_RAT	tr|A0A0G2JVN4|A0A0G2JVN4_RAT RCG25629, isoform CRA_a OS=Rattus norvegicus OX=10116 GN=Usp19 PE=1 SV=1;tr|M0RDN9|M0RDN9_RAT Ubiquitin carboxyl-terminal hydrolase 19 OS=Rattus norvegicus OX=10116 GN=Usp19 PE=1 SV=1;sp|Q6J1Y9|UBP19_RAT Ubiquitin carboxyl-term	3	7	7	7	146.2	1322;1357;1357	0	17.268	8510100	6
tr|F1M9G7|F1M9G7_RAT;sp|Q6JHU9|CBP_RAT;tr|A0A0G2QC09|A0A0G2QC09_RAT	tr|F1M9G7|F1M9G7_RAT Histone acetyltransferase OS=Rattus norvegicus OX=10116 GN=Crebbp PE=1 SV=1;sp|Q6JHU9|CBP_RAT Histone lysine acetyltransferase CREBBP OS=Rattus norvegicus OX=10116 GN=Crebbp PE=1 SV=1	3	6	6	3.3	265.63	2444;2442;728	0	14.577	12587000	7
sp|Q6MG07|PRR3_RAT	sp|Q6MG07|PRR3_RAT Proline-rich protein 3 OS=Rattus norvegicus OX=10116 GN=Prr3 PE=2 SV=1	1	1	1	11.3	20.651	186	0.0011099	1.8044	3716100	2
sp|Q6MG08|ABCF1_RAT	sp|Q6MG08|ABCF1_RAT ATP-binding cassette sub-family F member 1 OS=Rattus norvegicus OX=10116 GN=Abcf1 PE=1 SV=1	1	11	11	19	95.251	839	0	43.145	102420000	19
sp|Q6MG48|PRC2A_RAT;tr|A0A0U1RRZ5|A0A0U1RRZ5_RAT	sp|Q6MG48|PRC2A_RAT Protein PRRC2A OS=Rattus norvegicus OX=10116 GN=Prrc2a PE=1 SV=1;tr|A0A0U1RRZ5|A0A0U1RRZ5_RAT Protein PRRC2A OS=Rattus norvegicus OX=10116 GN=Prrc2a PE=1 SV=1	2	31	31	22.7	229.04	2161;2162	0	136.16	267940000	42
tr|A0A0G2K7C1|A0A0G2K7C1_RAT;sp|Q6MG49|BAG6_RAT	tr|A0A0G2K7C1|A0A0G2K7C1_RAT BCL2-associated athanogene 6 OS=Rattus norvegicus OX=10116 GN=Bag6 PE=1 SV=1;sp|Q6MG49|BAG6_RAT Large proline-rich protein BAG6 OS=Rattus norvegicus OX=10116 GN=Bag6 PE=1 SV=2	2	2	2	2.1	112.88	1079;1146	0	4.6731	3335700	3
sp|Q6MGB6|RING1_RAT	sp|Q6MGB6|RING1_RAT E3 ubiquitin-protein ligase RING1 OS=Rattus norvegicus OX=10116 GN=Ring1 PE=2 SV=2	1	2	2	6.7	42.66	406	0	4.1757	5971000	1
sp|Q6NX65|PDC10_RAT	sp|Q6NX65|PDC10_RAT Programmed cell death protein 10 OS=Rattus norvegicus OX=10116 GN=Pdcd10 PE=2 SV=1	1	2	2	11	24.355	210	0	5.5713	19654000	2
sp|Q6NYB7|RAB1A_RAT;tr|E9PU16|E9PU16_RAT;tr|A0A0G2K235|A0A0G2K235_RAT	sp|Q6NYB7|RAB1A_RAT Ras-related protein Rab-1A OS=Rattus norvegicus OX=10116 GN=Rab1A PE=1 SV=3;tr|E9PU16|E9PU16_RAT RAB1A, member RAS oncogene family OS=Rattus norvegicus OX=10116 GN=Rab1a PE=1 SV=2;tr|A0A0G2K235|A0A0G2K235_RAT RAB1A, member RAS oncogene	3	4	2	18	22.677	205;300;323	0	7.8871	3436500	3
sp|Q6P502|TCPG_RAT	sp|Q6P502|TCPG_RAT T-complex protein 1 subunit gamma OS=Rattus norvegicus OX=10116 GN=Cct3 PE=1 SV=1	1	17	17	35.2	60.646	545	0	43.089	244510000	25
sp|Q6P5P3|TTC9C_RAT	sp|Q6P5P3|TTC9C_RAT Tetratricopeptide repeat protein 9C OS=Rattus norvegicus OX=10116 GN=Ttc9c PE=2 SV=1	1	2	2	17	20.067	171	0	4.607	6751000	1
sp|Q6P686|OSTF1_RAT	sp|Q6P686|OSTF1_RAT Osteoclast-stimulating factor 1 OS=Rattus norvegicus OX=10116 GN=Ostf1 PE=1 SV=1	1	4	4	29.4	23.668	214	0	12.125	25073000	5
tr|F1LNV5|F1LNV5_RAT;sp|Q6P6Q9|MICU1_RAT;tr|A0A0G2K0T5|A0A0G2K0T5_RAT	tr|F1LNV5|F1LNV5_RAT Calcium uptake protein 1, mitochondrial OS=Rattus norvegicus OX=10116 GN=Micu1 PE=1 SV=2;sp|Q6P6Q9|MICU1_RAT Calcium uptake protein 1, mitochondrial OS=Rattus norvegicus OX=10116 GN=Micu1 PE=2 SV=1;tr|A0A0G2K0T5|A0A0G2K0T5_RAT Calcium	3	4	4	10.7	54.226	477;477;481	0	9.4278	23630000	5
sp|Q6P6W3|HDAC3_RAT;tr|A0A0G2K1C8|A0A0G2K1C8_RAT;tr|D4AEB0|D4AEB0_RAT	sp|Q6P6W3|HDAC3_RAT Histone deacetylase 3 OS=Rattus norvegicus OX=10116 GN=Hdac3 PE=1 SV=1;tr|A0A0G2K1C8|A0A0G2K1C8_RAT Histone deacetylase 3 OS=Rattus norvegicus OX=10116 GN=Hdac3 PE=1 SV=1;tr|D4AEB0|D4AEB0_RAT Histone deacetylase OS=Rattus norvegicus OX=	3	4	4	13.8	48.82	428;428;335	0	48.496	23910000	8
sp|Q6P720|ARHGP_RAT	sp|Q6P720|ARHGP_RAT Rho guanine nucleotide exchange factor 25 OS=Rattus norvegicus OX=10116 GN=Arhgef25 PE=2 SV=1	1	2	2	5.9	64.159	579	0	2.4397	2653200	2
sp|Q6P777|MB12A_RAT	sp|Q6P777|MB12A_RAT Multivesicular body subunit 12A OS=Rattus norvegicus OX=10116 GN=Mvb12a PE=1 SV=1	1	3	3	15.5	28.752	271	0	9.8609	26828000	3
sp|Q6P791|LTOR1_RAT	sp|Q6P791|LTOR1_RAT Ragulator complex protein LAMTOR1 OS=Rattus norvegicus OX=10116 GN=Lamtor1 PE=1 SV=1	1	2	2	15.5	17.721	161	0.003566	1.2094	2390500	1
sp|Q6P799|SYSC_RAT;tr|A0A0G2JZG7|A0A0G2JZG7_RAT	sp|Q6P799|SYSC_RAT Serine--tRNA ligase, cytoplasmic OS=Rattus norvegicus OX=10116 GN=Sars1 PE=1 SV=3;tr|A0A0G2JZG7|A0A0G2JZG7_RAT Seryl-tRNA synthetase OS=Rattus norvegicus OX=10116 GN=Sars PE=1 SV=1	2	12	12	27.7	58.587	512;536	0	41.131	151770000	20
tr|M0R544|M0R544_RAT;sp|Q6P7A9|LYAG_RAT	tr|M0R544|M0R544_RAT Glucosidase, alpha, acid, isoform CRA_a OS=Rattus norvegicus OX=10116 GN=Gaa PE=1 SV=1;sp|Q6P7A9|LYAG_RAT Lysosomal alpha-glucosidase OS=Rattus norvegicus OX=10116 GN=Gaa PE=2 SV=1	2	2	2	1.2	106.2	953;953	0	2.1268	10801000	2
sp|Q6P7B0|SYWC_RAT;tr|F8WFH8|F8WFH8_RAT;tr|A0A0G2K673|A0A0G2K673_RAT	sp|Q6P7B0|SYWC_RAT Tryptophan--tRNA ligase, cytoplasmic OS=Rattus norvegicus OX=10116 GN=Wars1 PE=1 SV=2;tr|F8WFH8|F8WFH8_RAT T1-TrpRS OS=Rattus norvegicus OX=10116 GN=Wars PE=1 SV=1;tr|A0A0G2K673|A0A0G2K673_RAT Tryptophanyl-tRNA synthetase OS=Rattus norve	3	9	9	22.9	54.143	481;475;379	0	31.572	104590000	14
sp|Q6P7B4|GAK1B_RAT	sp|Q6P7B4|GAK1B_RAT Golgi-associated kinase 1B OS=Rattus norvegicus OX=10116 GN=Gask1b PE=2 SV=1	1	1	1	3.9	58.205	516	0	4.1387	725530	1
sp|Q6P7C7|GPNMB_RAT	sp|Q6P7C7|GPNMB_RAT Transmembrane glycoprotein NMB OS=Rattus norvegicus OX=10116 GN=Gpnmb PE=2 SV=1	1	2	2	6.5	63.731	572	0.0035806	1.2241	1775300	2
tr|F1LSK6|F1LSK6_RAT;sp|Q6P7D4|CP20A_RAT	tr|F1LSK6|F1LSK6_RAT Cytochrome P450 20A1 OS=Rattus norvegicus OX=10116 GN=Cyp20a1 PE=1 SV=1;sp|Q6P7D4|CP20A_RAT Cytochrome P450 20A1 OS=Rattus norvegicus OX=10116 GN=Cyp20a1 PE=2 SV=1	2	4	4	14.7	51.967	462;462	0	16.519	9596000	5
sp|Q6P7P5|BZW1_RAT	sp|Q6P7P5|BZW1_RAT Basic leucine zipper and W2 domain-containing protein 1 OS=Rattus norvegicus OX=10116 GN=Bzw1 PE=1 SV=1	1	3	2	7.6	48.043	419	0	3.1962	3018200	2
tr|D3ZPU3|D3ZPU3_RAT;sp|Q6P7R8|DHB12_RAT	tr|D3ZPU3|D3ZPU3_RAT Very-long-chain 3-oxoacyl-CoA reductase OS=Rattus norvegicus OX=10116 GN=Hsd17b12 PE=1 SV=2;sp|Q6P7R8|DHB12_RAT Very-long-chain 3-oxoacyl-CoA reductase OS=Rattus norvegicus OX=10116 GN=Hsd17b12 PE=2 SV=1	2	1	1	4.8	32.129	290;312	0	5.3647	2581900	2
sp|Q6P9U8|EIF3H_RAT;tr|D3ZL77|D3ZL77_RAT	sp|Q6P9U8|EIF3H_RAT Eukaryotic translation initiation factor 3 subunit H OS=Rattus norvegicus OX=10116 GN=Eif3h PE=1 SV=1;tr|D3ZL77|D3ZL77_RAT Eukaryotic translation initiation factor 3 subunit H OS=Rattus norvegicus OX=10116 GN=LOC108348062 PE=1 SV=2	2	18	18	63.9	39.905	352;256	0	138.83	998690000	73
sp|Q6P9V9|TBA1B_RAT	sp|Q6P9V9|TBA1B_RAT Tubulin alpha-1B chain OS=Rattus norvegicus OX=10116 GN=Tuba1b PE=1 SV=1	1	20	0	0	50.151	451	0	242.2	7151400000	163
tr|G3V705|G3V705_RAT;sp|Q6PCT5|PQBP1_RAT	tr|G3V705|G3V705_RAT Polyglutamine tract-binding protein 1 OS=Rattus norvegicus OX=10116 GN=Pqbp1 PE=1 SV=1;sp|Q6PCT5|PQBP1_RAT Polyglutamine-binding protein 1 OS=Rattus norvegicus OX=10116 GN=Pqbp1 PE=2 SV=1	2	5	5	20.2	30.515	263;263	0	12.261	47351000	5
sp|Q6PDU1|SRSF2_RAT	sp|Q6PDU1|SRSF2_RAT Serine/arginine-rich splicing factor 2 OS=Rattus norvegicus OX=10116 GN=Srsf2 PE=1 SV=3	1	2	2	6.8	25.476	221	0.0011013	1.7615	15215000	2
sp|Q6PEC4|SKP1_RAT;tr|A0A0G2K4X8|A0A0G2K4X8_RAT	sp|Q6PEC4|SKP1_RAT S-phase kinase-associated protein 1 OS=Rattus norvegicus OX=10116 GN=Skp1 PE=1 SV=3;tr|A0A0G2K4X8|A0A0G2K4X8_RAT S-phase kinase-associated protein 1 OS=Rattus norvegicus OX=10116 GN=Skp1 PE=1 SV=1	2	4	4	29.4	18.672	163;165	0	9.2925	53389000	4
sp|Q6Q7Y5|GNA13_RAT	sp|Q6Q7Y5|GNA13_RAT Guanine nucleotide-binding protein subunit alpha-13 OS=Rattus norvegicus OX=10116 GN=Gna13 PE=1 SV=1	1	1	1	4	44.011	377	0	2.3333	0	1
sp|Q6QI89|MO4L2_RAT	sp|Q6QI89|MO4L2_RAT Mortality factor 4-like protein 2 OS=Rattus norvegicus OX=10116 GN=Morf4l2 PE=2 SV=1	1	7	6	25.3	32.213	288	0	17.743	54823000	7
tr|A0A0G2K8X8|A0A0G2K8X8_RAT;sp|Q6RFZ7|PKHG5_RAT;tr|A0A0G2K1M4|A0A0G2K1M4_RAT	tr|A0A0G2K8X8|A0A0G2K8X8_RAT Pleckstrin homology domain-containing family G member 5 OS=Rattus norvegicus OX=10116 GN=Plekhg5 PE=4 SV=1;sp|Q6RFZ7|PKHG5_RAT Pleckstrin homology domain-containing family G member 5 OS=Rattus norvegicus OX=10116 GN=Plekhg5 PE=	3	1	1	1.2	115	1032;1039;1058	0	3.3235	641900	1
sp|Q6SA80|RND3_RAT	sp|Q6SA80|RND3_RAT Rho-related GTP-binding protein RhoE OS=Rattus norvegicus OX=10116 GN=Rnd3 PE=2 SV=1	1	1	1	5.3	27.368	244	0	3.4044	3424400	1
sp|Q6TMG5|NEMO_RAT	sp|Q6TMG5|NEMO_RAT NF-kappa-B essential modulator OS=Rattus norvegicus OX=10116 GN=Ikbkg PE=2 SV=1	1	3	3	12.4	48.066	412	0	11.092	15665000	4
sp|Q6TQE1|ZCH18_RAT;tr|A0A140TAG3|A0A140TAG3_RAT	sp|Q6TQE1|ZCH18_RAT Zinc finger CCCH domain-containing protein 18 OS=Rattus norvegicus OX=10116 GN=Zc3h18 PE=1 SV=1;tr|A0A140TAG3|A0A140TAG3_RAT Zinc finger CCCH domain-containing protein 18 OS=Rattus norvegicus OX=10116 GN=Zc3h18 PE=1 SV=1	2	5	5	8.3	105.54	947;1007	0	12.084	32323000	4
tr|D3ZMU3|D3ZMU3_RAT;tr|D3ZU56|D3ZU56_RAT;tr|F1M797|F1M797_RAT;sp|Q6TRW4|PDS5B_RAT;tr|D3ZXE2|D3ZXE2_RAT	tr|D3ZMU3|D3ZMU3_RAT Sister chromatid cohesion protein PDS5 homolog B OS=Rattus norvegicus OX=10116 GN=Pds5b PE=1 SV=3;tr|D3ZU56|D3ZU56_RAT Sister chromatid cohesion protein PDS5 homolog B OS=Rattus norvegicus OX=10116 GN=Pds5b PE=1 SV=1;tr|F1M797|F1M797_R	5	5	4	6.1	135.64	1191;1413;1445;1447;1450	0	7.8482	6264600	4
sp|Q6TUG0|DJB11_RAT	sp|Q6TUG0|DJB11_RAT DnaJ homolog subfamily B member 11 OS=Rattus norvegicus OX=10116 GN=Dnajb11 PE=2 SV=1	1	13	13	41.6	40.495	358	0	63.194	183680000	18
sp|Q6U6G5|ZC3HF_RAT;tr|D4AA59|D4AA59_RAT	sp|Q6U6G5|ZC3HF_RAT Zinc finger CCCH domain-containing protein 15 OS=Rattus norvegicus OX=10116 GN=Zc3h15 PE=1 SV=1	2	9	9	27.2	48.299	426;426	0	34.589	79521000	14
sp|Q6URK4|ROA3_RAT	sp|Q6URK4|ROA3_RAT Heterogeneous nuclear ribonucleoprotein A3 OS=Rattus norvegicus OX=10116 GN=Hnrnpa3 PE=1 SV=1	1	17	6	12.7	39.652	379	0	130.53	1527900000	65
sp|Q6VBQ8|PNO1_RAT;tr|R9PXS8|R9PXS8_RAT	sp|Q6VBQ8|PNO1_RAT RNA-binding protein PNO1 OS=Rattus norvegicus OX=10116 GN=Pno1 PE=2 SV=1;tr|R9PXS8|R9PXS8_RAT RNA-binding protein PNO1 OS=Rattus norvegicus OX=10116 GN=Pno1 PE=1 SV=1	2	6	6	33.5	27.471	248;251	0	23.671	43577000	10
tr|A0A0G2JVA7|A0A0G2JVA7_RAT;sp|Q6VV72|IF1A_RAT	tr|A0A0G2JVA7|A0A0G2JVA7_RAT Eukaryotic translation initiation factor 4C OS=Rattus norvegicus OX=10116 GN=Eif1a PE=1 SV=1;sp|Q6VV72|IF1A_RAT Eukaryotic translation initiation factor 1A OS=Rattus norvegicus OX=10116 GN=Eif1a PE=2 SV=3	2	5	2	10.4	16.499	144;144	0	29.181	224880000	9
tr|A0A0G2JXH3|A0A0G2JXH3_RAT;sp|Q6X936|KIRR1_RAT	tr|A0A0G2JXH3|A0A0G2JXH3_RAT Kin of IRRE-like protein 1 OS=Rattus norvegicus OX=10116 GN=Kirrel1 PE=4 SV=1;sp|Q6X936|KIRR1_RAT Kin of IRRE-like protein 1 OS=Rattus norvegicus OX=10116 GN=Kirrel1 PE=1 SV=2	2	11	11	22.3	84.202	762;789	0	37.133	34685000	14
sp|Q6Y1S1|MYD88_RAT	sp|Q6Y1S1|MYD88_RAT Myeloid differentiation primary response protein MyD88 OS=Rattus norvegicus OX=10116 GN=Myd88 PE=2 SV=2	1	3	3	10.1	33.856	296	0	3.7543	3943000	2
sp|Q71UF4|RBBP7_RAT	sp|Q71UF4|RBBP7_RAT Histone-binding protein RBBP7 OS=Rattus norvegicus OX=10116 GN=Rbbp7 PE=2 SV=1	1	6	2	14.6	47.82	425	0	12.4	12474000	4
sp|Q75N33|SC16B_RAT	sp|Q75N33|SC16B_RAT Protein transport protein Sec16B OS=Rattus norvegicus OX=10116 GN=Sec16b PE=1 SV=1	1	1	1	1	116.9	1057	0.00056148	1.8678	1109400	1
tr|R9PXR4|R9PXR4_RAT;sp|Q75Q39|TOM70_RAT	tr|R9PXR4|R9PXR4_RAT Mitochondrial import receptor subunit TOM70 OS=Rattus norvegicus OX=10116 GN=Tomm70 PE=1 SV=1;sp|Q75Q39|TOM70_RAT Mitochondrial import receptor subunit TOM70 OS=Rattus norvegicus OX=10116 GN=Tomm70 PE=1 SV=1	2	4	4	6.2	61.938	560;610	0	6.0284	20348000	4
sp|Q75Q41|TOM22_RAT	sp|Q75Q41|TOM22_RAT Mitochondrial import receptor subunit TOM22 homolog OS=Rattus norvegicus OX=10116 GN=Tomm22 PE=1 SV=1	1	3	3	40.8	15.49	142	0	39.644	12742000	5
tr|A0A0H2UH90|A0A0H2UH90_RAT;sp|Q75WE7|VWA5A_RAT	tr|A0A0H2UH90|A0A0H2UH90_RAT von Willebrand factor A domain-containing protein 5A OS=Rattus norvegicus OX=10116 GN=Vwa5a PE=1 SV=1;sp|Q75WE7|VWA5A_RAT von Willebrand factor A domain-containing protein 5A OS=Rattus norvegicus OX=10116 GN=Vwa5a PE=2 SV=1	2	4	4	6.5	88.078	796;822	0	14.723	14939000	4
sp|Q76IC5|PGPI_RAT	sp|Q76IC5|PGPI_RAT Pyroglutamyl-peptidase 1 OS=Rattus norvegicus OX=10116 GN=Pgpep1 PE=1 SV=1	1	1	1	11	22.913	209	0	2.819	1862500	1
sp|Q78PB6|NDEL1_RAT	sp|Q78PB6|NDEL1_RAT Nuclear distribution protein nudE-like 1 OS=Rattus norvegicus OX=10116 GN=Ndel1 PE=1 SV=1	1	4	3	11.3	38.365	345	0	9.8311	20816000	5
sp|Q792I0|LIN7C_RAT	sp|Q792I0|LIN7C_RAT Protein lin-7 homolog C OS=Rattus norvegicus OX=10116 GN=Lin7c PE=1 SV=1	1	1	1	9.6	21.834	197	0	3.6488	2370900	1
sp|Q793F9|VPS4A_RAT;tr|F7F1Y3|F7F1Y3_RAT	sp|Q793F9|VPS4A_RAT Vacuolar protein sorting-associated protein 4A OS=Rattus norvegicus OX=10116 GN=Vps4a PE=1 SV=1;tr|F7F1Y3|F7F1Y3_RAT Vesicle-fusing ATPase OS=Rattus norvegicus OX=10116 GN=Vps4a PE=1 SV=1	2	4	3	7.6	48.906	437;510	0	3.2892	14568000	3
sp|Q794E4|HNRPF_RAT	sp|Q794E4|HNRPF_RAT Heterogeneous nuclear ribonucleoprotein F OS=Rattus norvegicus OX=10116 GN=Hnrnpf PE=1 SV=3	1	10	8	26	45.729	415	0	103.59	397170000	24
sp|Q794F9|4F2_RAT;tr|A0A0H2UHQ0|A0A0H2UHQ0_RAT	sp|Q794F9|4F2_RAT 4F2 cell-surface antigen heavy chain OS=Rattus norvegicus OX=10116 GN=Slc3a2 PE=1 SV=1;tr|A0A0H2UHQ0|A0A0H2UHQ0_RAT 4F2 cell-surface antigen heavy chain OS=Rattus norvegicus OX=10116 GN=Slc3a2 PE=1 SV=1	2	8	8	23.7	58.071	527;566	0	49.511	38063000	14
sp|Q7M0E3|DEST_RAT;tr|D4A315|D4A315_RAT	sp|Q7M0E3|DEST_RAT Destrin OS=Rattus norvegicus OX=10116 GN=Dstn PE=1 SV=3	2	10	10	67.3	18.533	165;165	0	52.641	290580000	18
sp|Q7M0E7|RM14_RAT	sp|Q7M0E7|RM14_RAT 39S ribosomal protein L14, mitochondrial OS=Rattus norvegicus OX=10116 GN=Mrpl14 PE=1 SV=2	1	2	2	18.6	15.912	145	0	3.6692	6613700	2
tr|D4A7G0|D4A7G0_RAT;tr|D4A652|D4A652_RAT;sp|Q7TMD5|ZC3HE_RAT	tr|D4A7G0|D4A7G0_RAT Zinc finger CCCH domain-containing protein 14 OS=Rattus norvegicus OX=10116 GN=Zc3h14 PE=1 SV=3;tr|D4A652|D4A652_RAT Zinc finger CCCH domain-containing protein 14 OS=Rattus norvegicus OX=10116 GN=Zc3h14 PE=1 SV=3;sp|Q7TMD5|ZC3HE_RAT Zi	3	2	2	4.5	68.027	605;736;736	0	6.2053	12414000	3
sp|Q7TNY6|GCP60_RAT;tr|A0A0G2K756|A0A0G2K756_RAT;tr|G3V6E4|G3V6E4_RAT	sp|Q7TNY6|GCP60_RAT Golgi resident protein GCP60 OS=Rattus norvegicus OX=10116 GN=Acbd3 PE=1 SV=3;tr|A0A0G2K756|A0A0G2K756_RAT Acyl-Coenzyme A binding domain containing 3 OS=Rattus norvegicus OX=10116 GN=Acbd3 PE=1 SV=1;tr|G3V6E4|G3V6E4_RAT Golgi resident	3	2	2	5.7	60.478	526;526;455	0	8.7385	2650000	2
tr|A0A0G2K924|A0A0G2K924_RAT;tr|A0A0G2JXE5|A0A0G2JXE5_RAT;sp|Q7TP65|ANKL2_RAT	tr|A0A0G2K924|A0A0G2K924_RAT Ankyrin repeat and LEM domain-containing protein 2 OS=Rattus norvegicus OX=10116 GN=Ankle2 PE=1 SV=1;tr|A0A0G2JXE5|A0A0G2JXE5_RAT Ankyrin repeat and LEM domain-containing protein 2 OS=Rattus norvegicus OX=10116 GN=Ankle2 PE=1 S	3	2	2	3.5	103.37	931;964;964	0	2.8198	2940600	2
sp|Q7TPB1|TCPD_RAT	sp|Q7TPB1|TCPD_RAT T-complex protein 1 subunit delta OS=Rattus norvegicus OX=10116 GN=Cct4 PE=2 SV=3	1	9	9	21.5	58.099	539	0	29.883	86033000	14
tr|Q4V7D1|Q4V7D1_RAT;tr|A0A0G2K075|A0A0G2K075_RAT;tr|A0A0G2JX79|A0A0G2JX79_RAT;tr|A0A0G2JXS8|A0A0G2JXS8_RAT;sp|Q7TPJ0|SSRA_RAT	tr|Q4V7D1|Q4V7D1_RAT Signal sequence receptor subunit alpha OS=Rattus norvegicus OX=10116 GN=Ssr1 PE=1 SV=1;tr|A0A0G2K075|A0A0G2K075_RAT Signal sequence receptor subunit alpha OS=Rattus norvegicus OX=10116 GN=Ssr1 PE=1 SV=1;tr|A0A0G2JX79|A0A0G2JX79_RAT Sig	5	5	5	24	32.207	287;292;317;319;319	0	21.797	174070000	10
sp|Q7TPL3|BACD3_RAT	sp|Q7TPL3|BACD3_RAT BTB/POZ domain-containing adapter for CUL3-mediated RhoA degradation protein 3 OS=Rattus norvegicus OX=10116 GN=Kctd10 PE=1 SV=1	1	1	1	5.1	35.744	315	0	2.3973	0	1
tr|A0A096MJ14|A0A096MJ14_RAT;tr|M0RC50|M0RC50_RAT;tr|M0R639|M0R639_RAT;sp|Q7TSE9|HAX1_RAT;tr|A0A096MK08|A0A096MK08_RAT;tr|A0A096MKE1|A0A096MKE1_RAT	tr|A0A096MJ14|A0A096MJ14_RAT HCLS1-associated protein X-1 (Fragment) OS=Rattus norvegicus OX=10116 GN=Hax1 PE=1 SV=1;tr|M0RC50|M0RC50_RAT HCLS1-associated protein X-1 (Fragment) OS=Rattus norvegicus OX=10116 GN=Hax1 PE=1 SV=2;tr|M0R639|M0R639_RAT HCLS1-ass	6	2	2	17.9	14.044	123;181;184;278;97;158	0	3.5999	3767800	2
tr|A0A0G2K0M1|A0A0G2K0M1_RAT;sp|Q7TSP2|KIF15_RAT	tr|A0A0G2K0M1|A0A0G2K0M1_RAT Kinesin family member 15, isoform CRA_a OS=Rattus norvegicus OX=10116 GN=Kif15 PE=3 SV=1;sp|Q7TSP2|KIF15_RAT Kinesin-like protein KIF15 OS=Rattus norvegicus OX=10116 GN=Kif15 PE=2 SV=1	2	2	2	2.7	159.64	1385;1385	0	8.1366	1428100	2
sp|Q7TT49|MRCKB_RAT;tr|A0A0G2KB58|A0A0G2KB58_RAT;tr|D3Z837|D3Z837_RAT	sp|Q7TT49|MRCKB_RAT Serine/threonine-protein kinase MRCK beta OS=Rattus norvegicus OX=10116 GN=Cdc42bpb PE=1 SV=1;tr|A0A0G2KB58|A0A0G2KB58_RAT Non-specific serine/threonine protein kinase OS=Rattus norvegicus OX=10116 GN=Cdc42bpb PE=1 SV=1	3	11	10	8.3	194.89	1713;1702;1551	0	27.127	25748000	11
sp|Q80U96|XPO1_RAT	sp|Q80U96|XPO1_RAT Exportin-1 OS=Rattus norvegicus OX=10116 GN=Xpo1 PE=1 SV=1	1	3	3	4.1	123.04	1071	0	2.281	3096100	3
sp|Q80WE1|FMR1_RAT;tr|A0A0G2JZV8|A0A0G2JZV8_RAT	sp|Q80WE1|FMR1_RAT Synaptic functional regulator FMR1 OS=Rattus norvegicus OX=10116 GN=Fmr1 PE=1 SV=2;tr|A0A0G2JZV8|A0A0G2JZV8_RAT Synaptic functional regulator FMR1 OS=Rattus norvegicus OX=10116 GN=Fmr1 PE=1 SV=1	2	6	5	9.3	66.78	593;614	0	15.212	16342000	6
tr|M0RDF7|M0RDF7_RAT;sp|Q80WL2|BYST_RAT	tr|M0RDF7|M0RDF7_RAT Bystin OS=Rattus norvegicus OX=10116 GN=Bysl PE=1 SV=1;sp|Q80WL2|BYST_RAT Bystin OS=Rattus norvegicus OX=10116 GN=Bysl PE=1 SV=3	2	8	8	19	50.026	436;436	0	12.018	24328000	9
tr|A0A0G2K0I3|A0A0G2K0I3_RAT;sp|Q80Z29|NAMPT_RAT	tr|A0A0G2K0I3|A0A0G2K0I3_RAT Nicotinamide phosphoribosyltransferase OS=Rattus norvegicus OX=10116 GN=Nampt PE=1 SV=1;sp|Q80Z29|NAMPT_RAT Nicotinamide phosphoribosyltransferase OS=Rattus norvegicus OX=10116 GN=Nampt PE=1 SV=1	2	1	1	4.4	54.091	478;491	0.0011086	1.7947	5161500	2
sp|Q80ZG1|RIC8A_RAT;tr|B1H241|B1H241_RAT	sp|Q80ZG1|RIC8A_RAT Synembryn-A OS=Rattus norvegicus OX=10116 GN=Ric8a PE=1 SV=2;tr|B1H241|B1H241_RAT Protein Ric-8A OS=Rattus norvegicus OX=10116 GN=Ric8a PE=1 SV=1	2	1	1	1.7	59.832	529;530	0	1.9365	786750	1
sp|Q810T5|KAT7_RAT;tr|A0A0G2K9F0|A0A0G2K9F0_RAT;tr|D3ZCG0|D3ZCG0_RAT	sp|Q810T5|KAT7_RAT Histone acetyltransferase KAT7 OS=Rattus norvegicus OX=10116 GN=Kat7 PE=1 SV=1;tr|A0A0G2K9F0|A0A0G2K9F0_RAT Histone acetyltransferase OS=Rattus norvegicus OX=10116 GN=Kat7 PE=1 SV=1;tr|D3ZCG0|D3ZCG0_RAT Histone acetyltransferase OS=Rattu	3	3	3	7	70.513	612;612;294	0	3.9027	5894600	2
sp|Q810U0|CCD50_RAT	sp|Q810U0|CCD50_RAT Coiled-coil domain-containing protein 50 OS=Rattus norvegicus OX=10116 GN=Ccdc50 PE=2 SV=1	1	6	6	20	35.158	305	0	10.939	32465000	5
tr|Q566D6|Q566D6_RAT;tr|F1SW39|F1SW39_RAT;sp|Q812D1|PSIP1_RAT	tr|Q566D6|Q566D6_RAT PC4 and SFRS1-interacting protein OS=Rattus norvegicus OX=10116 GN=Psip1 PE=1 SV=1;tr|F1SW39|F1SW39_RAT PC4 and SFRS1 interacting protein 1 OS=Rattus norvegicus OX=10116 GN=Psip1 PE=1 SV=1;sp|Q812D1|PSIP1_RAT PC4 and SFRS1-interacting	3	7	7	23	37.365	331;528;528	0	11.4	32960000	7
sp|Q8CF97|VCIP1_RAT	sp|Q8CF97|VCIP1_RAT Deubiquitinating protein VCPIP1 OS=Rattus norvegicus OX=10116 GN=Vcpip1 PE=1 SV=2	1	1	1	0.8	134.56	1221	0	2.033	0	1
sp|Q8CFN2|CDC42_RAT;tr|A0A0G2JSM8|A0A0G2JSM8_RAT	sp|Q8CFN2|CDC42_RAT Cell division control protein 42 homolog OS=Rattus norvegicus OX=10116 GN=Cdc42 PE=1 SV=2;tr|A0A0G2JSM8|A0A0G2JSM8_RAT Cell division control protein 42 homolog OS=Rattus norvegicus OX=10116 GN=Cdc42 PE=1 SV=1	2	4	4	25.7	21.258	191;191	0	18.623	39539000	6
tr|R9PXV8|R9PXV8_RAT;sp|Q8CG07|WRIP1_RAT	tr|R9PXV8|R9PXV8_RAT ATPase WRNIP1 OS=Rattus norvegicus OX=10116 GN=Wrnip1 PE=1 SV=1;sp|Q8CG07|WRIP1_RAT ATPase WRNIP1 OS=Rattus norvegicus OX=10116 GN=Wrnip1 PE=1 SV=1	2	1	1	1.5	71.777	659;660	0.0011154	1.8327	1552700	1
sp|Q8CJB9|BRE1B_RAT	sp|Q8CJB9|BRE1B_RAT E3 ubiquitin-protein ligase BRE1B OS=Rattus norvegicus OX=10116 GN=Rnf40 PE=1 SV=1	1	8	7	10	113.84	1002	0	52.472	27219000	9
tr|G3V790|G3V790_RAT;sp|Q8K1P7|SMCA4_RAT;tr|E9PTG1|E9PTG1_RAT;tr|A0A0G2JUS4|A0A0G2JUS4_RAT	tr|G3V790|G3V790_RAT Transcription activator BRG1 OS=Rattus norvegicus OX=10116 GN=Smarca4 PE=1 SV=2;sp|Q8K1P7|SMCA4_RAT Transcription activator BRG1 OS=Rattus norvegicus OX=10116 GN=Smarca4 PE=1 SV=1	4	10	10	8.7	181.4	1613;1613;1597;1488	0	30.161	23769000	11
sp|Q8K3M6|ERC2_RAT;tr|A0A0G2K140|A0A0G2K140_RAT;tr|D3ZMM4|D3ZMM4_RAT;tr|Z4YNN0|Z4YNN0_RAT	sp|Q8K3M6|ERC2_RAT ERC protein 2 OS=Rattus norvegicus OX=10116 GN=Erc2 PE=1 SV=1;tr|A0A0G2K140|A0A0G2K140_RAT ERC protein 2 OS=Rattus norvegicus OX=10116 GN=Erc2 PE=1 SV=1;tr|D3ZMM4|D3ZMM4_RAT ERC protein 2 OS=Rattus norvegicus OX=10116 GN=Erc2 PE=1 SV=3	4	6	1	1	110.62	957;690;694;673	0.0010858	1.619	3260200	1
tr|G3V793|G3V793_RAT;sp|Q8K3X0|CASC3_RAT	tr|G3V793|G3V793_RAT Protein CASC3 OS=Rattus norvegicus OX=10116 GN=Casc3 PE=1 SV=2;sp|Q8K3X0|CASC3_RAT Protein CASC3 OS=Rattus norvegicus OX=10116 GN=Casc3 PE=1 SV=1	2	2	2	6	69.012	637;699	0.0026441	1.4374	3708700	2
sp|Q8K3Y6|ZCCHV_RAT;tr|F7F0B1|F7F0B1_RAT	sp|Q8K3Y6|ZCCHV_RAT Zinc finger CCCH-type antiviral protein 1 OS=Rattus norvegicus OX=10116 GN=Zc3hav1 PE=1 SV=1;tr|F7F0B1|F7F0B1_RAT Zinc finger CCCH-type antiviral protein 1 OS=Rattus norvegicus OX=10116 GN=Zc3hav1 PE=1 SV=1	2	2	2	3.2	86.77	776;981	0	3.3051	3374100	2
tr|G3V689|G3V689_RAT;sp|Q8K4S7|CBLB_RAT;tr|A0A0G2K8K2|A0A0G2K8K2_RAT	tr|G3V689|G3V689_RAT E3 ubiquitin-protein ligase CBL OS=Rattus norvegicus OX=10116 GN=Cblb PE=1 SV=1;sp|Q8K4S7|CBLB_RAT E3 ubiquitin-protein ligase CBL-B OS=Rattus norvegicus OX=10116 GN=Cblb PE=1 SV=1;tr|A0A0G2K8K2|A0A0G2K8K2_RAT E3 ubiquitin-protein liga	3	5	4	5.8	104.62	938;938;982	0	7.9985	5299900	4
sp|Q8K585|HMGA1_RAT	sp|Q8K585|HMGA1_RAT High mobility group protein HMG-I/HMG-Y OS=Rattus norvegicus OX=10116 GN=Hmga1 PE=1 SV=3	1	1	1	15	11.706	107	0.0011062	1.7876	2039300	1
sp|Q8R491|EHD3_RAT;tr|A0A0G2JTH6|A0A0G2JTH6_RAT	sp|Q8R491|EHD3_RAT EH domain-containing protein 3 OS=Rattus norvegicus OX=10116 GN=Ehd3 PE=1 SV=2;tr|A0A0G2JTH6|A0A0G2JTH6_RAT EH domain-containing protein 3 OS=Rattus norvegicus OX=10116 GN=Ehd3 PE=1 SV=1	2	11	2	3.4	60.79	535;572	0	2.5047	17727000	2
sp|Q8VD48|DHRS9_RAT	sp|Q8VD48|DHRS9_RAT Dehydrogenase/reductase SDR family member 9 OS=Rattus norvegicus OX=10116 GN=Dhrs9 PE=1 SV=1	1	6	6	25.1	35.214	319	0	49.898	86596000	7
tr|G3V6Z3|G3V6Z3_RAT;sp|Q8VH46|AFAP1_RAT;tr|A0A0G2JVI5|A0A0G2JVI5_RAT	tr|G3V6Z3|G3V6Z3_RAT Actin filament-associated protein 1 OS=Rattus norvegicus OX=10116 GN=Afap1 PE=1 SV=1;sp|Q8VH46|AFAP1_RAT Actin filament-associated protein 1 OS=Rattus norvegicus OX=10116 GN=Afap1 PE=1 SV=1;tr|A0A0G2JVI5|A0A0G2JVI5_RAT Actin filament-a	3	13	13	18.1	80.746	731;731;744	0	31.516	120790000	23
sp|Q91V33|KHDR1_RAT	sp|Q91V33|KHDR1_RAT KH domain-containing, RNA-binding, signal transduction-associated protein 1 OS=Rattus norvegicus OX=10116 GN=Khdrbs1 PE=1 SV=1	1	3	3	9.9	48.315	443	0	10.568	11245000	3
sp|Q91XQ4|GRL1A_RAT;tr|H8Y6S5|H8Y6S5_RAT	sp|Q91XQ4|GRL1A_RAT DNA-directed RNA polymerase II subunit GRINL1A OS=Rattus norvegicus OX=10116 GN=Polr2m PE=2 SV=2;tr|H8Y6S5|H8Y6S5_RAT DNA-directed RNA polymerase II subunit GRINL1A OS=Rattus norvegicus OX=10116 GN=Polr2m PE=2 SV=1	2	1	1	6	40.873	364;761	0.0095969	0.86173	1406100	1
tr|A0A0G2JUS0|A0A0G2JUS0_RAT;tr|D4A2X0|D4A2X0_RAT;tr|F1LMH5|F1LMH5_RAT;tr|A0A0G2JXZ5|A0A0G2JXZ5_RAT;sp|Q91XU1|QKI_RAT	tr|A0A0G2JUS0|A0A0G2JUS0_RAT Protein quaking-like OS=Rattus norvegicus OX=10116 GN=LOC108348175 PE=4 SV=1;tr|D4A2X0|D4A2X0_RAT Protein quaking-like OS=Rattus norvegicus OX=10116 GN=LOC108348175 PE=4 SV=3;tr|F1LMH5|F1LMH5_RAT Protein quaking OS=Rattus norve	5	8	8	32.5	35.818	323;324;335;340;341	0	39.011	123410000	19
tr|A0A0G2JVL2|A0A0G2JVL2_RAT;sp|Q91Y53|TDIF1_RAT;tr|Q497A7|Q497A7_RAT	tr|A0A0G2JVL2|A0A0G2JVL2_RAT Deoxynucleotidyltransferase terminal-interacting protein 1 OS=Rattus norvegicus OX=10116 GN=Dnttip1 PE=4 SV=1;sp|Q91Y53|TDIF1_RAT Deoxynucleotidyltransferase terminal-interacting protein 1 OS=Rattus norvegicus OX=10116 GN=Dntti	3	4	4	14.7	36.77	326;327;328	0	8.9821	15915000	5
sp|Q91Y81|SEPT2_RAT	sp|Q91Y81|SEPT2_RAT Septin-2 OS=Rattus norvegicus OX=10116 GN=Septin2 PE=1 SV=1	1	17	16	57.3	41.592	361	0	170.62	1333800000	56
sp|Q920A6|RISC_RAT	sp|Q920A6|RISC_RAT Retinoid-inducible serine carboxypeptidase OS=Rattus norvegicus OX=10116 GN=Scpep1 PE=2 SV=1	1	3	3	7.7	51.174	452	0	3.1278	5830500	4
sp|Q920J4|TXNL1_RAT;tr|A0A0G2K737|A0A0G2K737_RAT	sp|Q920J4|TXNL1_RAT Thioredoxin-like protein 1 OS=Rattus norvegicus OX=10116 GN=Txnl1 PE=1 SV=3;tr|A0A0G2K737|A0A0G2K737_RAT Thioredoxin-like protein 1 OS=Rattus norvegicus OX=10116 GN=Txnl1 PE=1 SV=1	2	3	3	18	32.249	289;292	0	14.921	9157600	4
sp|Q920L2|SDHA_RAT	sp|Q920L2|SDHA_RAT Succinate dehydrogenase [ubiquinone] flavoprotein subunit, mitochondrial OS=Rattus norvegicus OX=10116 GN=Sdha PE=1 SV=1	1	2	2	4	71.614	656	0	3.034	3522800	3
sp|Q923W4|HDGR3_RAT;tr|A0A0G2JYC7|A0A0G2JYC7_RAT;sp|Q925G1|HDGR2_RAT	sp|Q923W4|HDGR3_RAT Hepatoma-derived growth factor-related protein 3 OS=Rattus norvegicus OX=10116 GN=Hdgfl3 PE=1 SV=1	3	4	4	27.7	22.446	202;651;669	0	10.694	17236000	4
sp|Q924S5|LONM_RAT	sp|Q924S5|LONM_RAT Lon protease homolog, mitochondrial OS=Rattus norvegicus OX=10116 GN=Lonp1 PE=2 SV=1	1	12	12	21.5	105.79	950	0	31.915	67109000	18
sp|Q925G0|RBM3_RAT	sp|Q925G0|RBM3_RAT RNA-binding protein 3 OS=Rattus norvegicus OX=10116 GN=Rbm3 PE=1 SV=2	1	5	1	7.1	16.855	155	0	19.653	291920000	7
tr|G3V886|G3V886_RAT;sp|Q925S8|YMEL1_RAT	tr|G3V886|G3V886_RAT ATP-dependent zinc metalloprotease YME1L1 OS=Rattus norvegicus OX=10116 GN=LOC108348078 PE=1 SV=1;sp|Q925S8|YMEL1_RAT ATP-dependent zinc metalloprotease YME1L1 OS=Rattus norvegicus OX=10116 GN=Yme1l1 PE=2 SV=1	2	13	13	25	79.795	715;715	0	59.273	151180000	19
sp|Q99J82|ILK_RAT	sp|Q99J82|ILK_RAT Integrin-linked protein kinase OS=Rattus norvegicus OX=10116 GN=Ilk PE=2 SV=1	1	7	7	24.3	51.373	452	0	32.734	112870000	15
sp|Q99MM4|TRAD1_RAT;tr|G3V959|G3V959_RAT	sp|Q99MM4|TRAD1_RAT TRAF-type zinc finger domain-containing protein 1 OS=Rattus norvegicus OX=10116 GN=Trafd1 PE=1 SV=2;tr|G3V959|G3V959_RAT FLN29 gene product, isoform CRA_b OS=Rattus norvegicus OX=10116 GN=Trafd1 PE=1 SV=1	2	4	4	8.2	63.805	576;581	0	6.1492	23240000	3
sp|Q99MY2|NUDT4_RAT;tr|D3ZYH3|D3ZYH3_RAT	sp|Q99MY2|NUDT4_RAT Diphosphoinositol polyphosphate phosphohydrolase 2 OS=Rattus norvegicus OX=10116 GN=Nudt4 PE=2 SV=1	2	6	6	53.1	20.138	179;164	0	15.172	50382000	5
sp|Q99MZ4|GGT7_RAT	sp|Q99MZ4|GGT7_RAT Glutathione hydrolase 7 OS=Rattus norvegicus OX=10116 GN=Ggt7 PE=1 SV=2	1	1	1	2.6	70.382	662	0.0030896	1.2586	346940	1
sp|Q99MZ8|LASP1_RAT	sp|Q99MZ8|LASP1_RAT LIM and SH3 domain protein 1 OS=Rattus norvegicus OX=10116 GN=Lasp1 PE=1 SV=1	1	4	4	20.9	29.97	263	0	8.3765	18938000	4
sp|Q99N37|RHG17_RAT;tr|F1M6X7|F1M6X7_RAT;tr|D4AAV4|D4AAV4_RAT;tr|D4AAV2|D4AAV2_RAT	sp|Q99N37|RHG17_RAT Rho GTPase-activating protein 17 OS=Rattus norvegicus OX=10116 GN=Arhgap17 PE=1 SV=1;tr|F1M6X7|F1M6X7_RAT Rho GTPase-activating protein 17 OS=Rattus norvegicus OX=10116 GN=Arhgap17 PE=1 SV=3;tr|D4AAV4|D4AAV4_RAT Rho GTPase-activating pr	4	16	16	32.4	93.753	858;858;830;752	0	78.792	180210000	24
sp|Q99NA5|IDH3A_RAT;tr|F1LNF7|F1LNF7_RAT	sp|Q99NA5|IDH3A_RAT Isocitrate dehydrogenase [NAD] subunit alpha, mitochondrial OS=Rattus norvegicus OX=10116 GN=Idh3a PE=1 SV=1;tr|F1LNF7|F1LNF7_RAT Isocitrate dehydrogenase [NAD] subunit, mitochondrial OS=Rattus norvegicus OX=10116 GN=Idh3a PE=1 SV=2	2	4	4	15.3	39.613	366;382	0	25.319	17953000	6
sp|Q99NB7|ACO12_RAT;tr|A0A0G2KAU8|A0A0G2KAU8_RAT	sp|Q99NB7|ACO12_RAT Acetyl-coenzyme A thioesterase OS=Rattus norvegicus OX=10116 GN=Acot12 PE=1 SV=1;tr|A0A0G2KAU8|A0A0G2KAU8_RAT Acetyl-coenzyme A thioesterase OS=Rattus norvegicus OX=10116 GN=Acot12 PE=1 SV=1	2	1	1	1.4	62.017	556;573	0.0035842	1.2316	2263700	1
sp|Q99P39|NFS1_RAT;tr|Q3MHT2|Q3MHT2_RAT	sp|Q99P39|NFS1_RAT Cysteine desulfurase, mitochondrial OS=Rattus norvegicus OX=10116 GN=Nfs1 PE=2 SV=1;tr|Q3MHT2|Q3MHT2_RAT Cysteine desulfurase, mitochondrial OS=Rattus norvegicus OX=10116 GN=Nfs1 PE=1 SV=1	2	3	3	8.6	50.012	451;459	0	8.3846	27704000	2
sp|Q99P75|RAB9A_RAT	sp|Q99P75|RAB9A_RAT Ras-related protein Rab-9A OS=Rattus norvegicus OX=10116 GN=Rab9a PE=1 SV=2	1	3	3	20.4	22.895	201	0	3.9705	8574100	3
sp|Q99P99|HDAC4_RAT	sp|Q99P99|HDAC4_RAT Histone deacetylase 4 OS=Rattus norvegicus OX=10116 GN=Hdac4 PE=1 SV=2	1	1	1	1.6	118.65	1077	0.0026553	1.4591	2723700	1
sp|Q99PD6|TGFI1_RAT	sp|Q99PD6|TGFI1_RAT Transforming growth factor beta-1-induced transcript 1 protein OS=Rattus norvegicus OX=10116 GN=Tgfb1i1 PE=1 SV=2	1	4	4	10	50.122	461	0	10.317	14989000	4
tr|M0R961|M0R961_RAT;sp|Q99PF5|FUBP2_RAT;tr|A0A0G2K2B3|A0A0G2K2B3_RAT	tr|M0R961|M0R961_RAT Far upstream element-binding protein 2 OS=Rattus norvegicus OX=10116 GN=Khsrp PE=1 SV=1;sp|Q99PF5|FUBP2_RAT Far upstream element-binding protein 2 OS=Rattus norvegicus OX=10116 GN=Khsrp PE=1 SV=1;tr|A0A0G2K2B3|A0A0G2K2B3_RAT Far upstre	3	33	29	53.4	74.212	721;721;748	0	257.75	2508800000	109
sp|Q9EPH8|PABP1_RAT;tr|A0A0G2JZS2|A0A0G2JZS2_RAT;tr|B5DF80|B5DF80_RAT;tr|D3ZAS7|D3ZAS7_RAT;tr|D4A5H0|D4A5H0_RAT	sp|Q9EPH8|PABP1_RAT Polyadenylate-binding protein 1 OS=Rattus norvegicus OX=10116 GN=Pabpc1 PE=1 SV=1;tr|A0A0G2JZS2|A0A0G2JZS2_RAT Polyadenylate-binding protein 1 OS=Rattus norvegicus OX=10116 GN=Pabpc1 PE=1 SV=1	5	31	20	31.1	70.7	636;535;643;607;382	0	243.55	4470600000	120
sp|Q9EPJ3|RT26_RAT	sp|Q9EPJ3|RT26_RAT 28S ribosomal protein S26, mitochondrial OS=Rattus norvegicus OX=10116 GN=Mrps26 PE=1 SV=1	1	2	2	11	23.349	200	0	4.3517	5829100	2
sp|Q9EPX0|HSPB8_RAT	sp|Q9EPX0|HSPB8_RAT Heat shock protein beta-8 OS=Rattus norvegicus OX=10116 GN=Hspb8 PE=1 SV=1	1	6	6	31.1	21.592	196	0	13.829	222220000	10
sp|Q9EPY0|CARD9_RAT	sp|Q9EPY0|CARD9_RAT Caspase recruitment domain-containing protein 9 OS=Rattus norvegicus OX=10116 GN=Card9 PE=1 SV=1	1	9	9	17.2	62.631	536	0	25.58	51228000	10
sp|Q9EQH5|CTBP2_RAT	sp|Q9EQH5|CTBP2_RAT C-terminal-binding protein 2 OS=Rattus norvegicus OX=10116 GN=Ctbp2 PE=1 SV=2	1	4	2	7	48.986	445	0	7.7459	12429000	2
sp|Q9EQP5|PRELP_RAT	sp|Q9EQP5|PRELP_RAT Prolargin OS=Rattus norvegicus OX=10116 GN=Prelp PE=2 SV=1	1	4	4	12.7	43.179	377	0	11.876	23224000	4
tr|F1M9Q8|F1M9Q8_RAT;sp|Q9EQR2|ADAS_RAT	tr|F1M9Q8|F1M9Q8_RAT Alkylglycerone-phosphate synthase OS=Rattus norvegicus OX=10116 GN=Agps PE=1 SV=3;sp|Q9EQR2|ADAS_RAT Alkyldihydroxyacetonephosphate synthase, peroxisomal OS=Rattus norvegicus OX=10116 GN=Agps PE=1 SV=1	2	8	8	17.2	71.575	644;644	0	31.684	38610000	10
sp|Q9ER24|ATX10_RAT	sp|Q9ER24|ATX10_RAT Ataxin-10 OS=Rattus norvegicus OX=10116 GN=Atxn10 PE=1 SV=1	1	3	3	6.5	53.726	475	0	4.8587	9291400	2
sp|Q9ES39|NDE1_RAT	sp|Q9ES39|NDE1_RAT Nuclear distribution protein nudE homolog 1 OS=Rattus norvegicus OX=10116 GN=Nde1 PE=1 SV=1	1	2	1	5.8	38.527	344	0	6.2151	2413700	1
sp|Q9ES53|UFD1_RAT	sp|Q9ES53|UFD1_RAT Ubiquitin recognition factor in ER-associated degradation protein 1 OS=Rattus norvegicus OX=10116 GN=Ufd1 PE=1 SV=1	1	2	2	7.5	34.485	307	0	3.9705	15900000	3
tr|F1LQX9|F1LQX9_RAT;tr|A0A0G2JU66|A0A0G2JU66_RAT;sp|Q9ES54|NPL4_RAT	tr|F1LQX9|F1LQX9_RAT Nuclear protein localization protein 4 homolog OS=Rattus norvegicus OX=10116 GN=Nploc4 PE=1 SV=3;tr|A0A0G2JU66|A0A0G2JU66_RAT Nuclear protein localization protein 4 homolog OS=Rattus norvegicus OX=10116 GN=Nploc4 PE=1 SV=1;sp|Q9ES54|NP	3	3	3	8.1	68.125	608;608;608	0	12.508	7547800	3
sp|Q9ES73|MAGD1_RAT;tr|A0A096MJM9|A0A096MJM9_RAT;tr|A0A0G2K9W5|A0A0G2K9W5_RAT;tr|Q3B7U1|Q3B7U1_RAT	sp|Q9ES73|MAGD1_RAT Melanoma-associated antigen D1 OS=Rattus norvegicus OX=10116 GN=Maged1 PE=1 SV=3;tr|A0A096MJM9|A0A096MJM9_RAT Melanoma-associated antigen D1 (Fragment) OS=Rattus norvegicus OX=10116 GN=Maged1 PE=4 SV=1;tr|A0A0G2K9W5|A0A0G2K9W5_RAT Melan	4	2	2	2.6	85.797	775;99;565;618	0	4.3623	4611500	2
sp|Q9ESN0|NIBA1_RAT	sp|Q9ESN0|NIBA1_RAT Protein Niban 1 OS=Rattus norvegicus OX=10116 GN=Niban1 PE=1 SV=2	1	3	3	5.4	103.46	937	0	2.7021	3361700	2
sp|Q9ESZ0|XRCC1_RAT	sp|Q9ESZ0|XRCC1_RAT DNA repair protein XRCC1 OS=Rattus norvegicus OX=10116 GN=Xrcc1 PE=1 SV=2	1	1	1	2.1	68.835	631	0	5.5643	3543700	1
tr|G3V818|G3V818_RAT;sp|Q9HB97|PARVA_RAT	tr|G3V818|G3V818_RAT Alpha-parvin OS=Rattus norvegicus OX=10116 GN=Parva PE=1 SV=1;sp|Q9HB97|PARVA_RAT Alpha-parvin OS=Rattus norvegicus OX=10116 GN=Parva PE=1 SV=2	2	7	6	21.8	42.321	372;372	0	31.519	27912000	10
sp|Q9JHL4|DBNL_RAT	sp|Q9JHL4|DBNL_RAT Drebrin-like protein OS=Rattus norvegicus OX=10116 GN=Dbnl PE=1 SV=1	1	4	4	12.8	48.612	436	0	8.1322	24853000	4
sp|Q9JHY2|SFXN3_RAT;tr|G3V804|G3V804_RAT	sp|Q9JHY2|SFXN3_RAT Sideroflexin-3 OS=Rattus norvegicus OX=10116 GN=Sfxn3 PE=2 SV=1;tr|G3V804|G3V804_RAT Sidoreflexin OS=Rattus norvegicus OX=10116 GN=Sfxn3 PE=1 SV=1	2	5	5	19.9	35.433	321;321	0	26.439	14603000	4
sp|Q9JI92|SDCB1_RAT	sp|Q9JI92|SDCB1_RAT Syntenin-1 OS=Rattus norvegicus OX=10116 GN=Sdcbp PE=1 SV=1	1	1	1	3.3	32.423	300	0.0050075	1.0884	0	1
sp|Q9JID1|PDCD4_RAT	sp|Q9JID1|PDCD4_RAT Programmed cell death protein 4 OS=Rattus norvegicus OX=10116 GN=Pdcd4 PE=1 SV=2	1	1	1	3.2	51.736	469	0.0026385	1.4254	1042500	0
sp|Q9JIH7|WNK1_RAT;tr|A0A0G2K3A0|A0A0G2K3A0_RAT	sp|Q9JIH7|WNK1_RAT Serine/threonine-protein kinase WNK1 OS=Rattus norvegicus OX=10116 GN=Wnk1 PE=1 SV=2;tr|A0A0G2K3A0|A0A0G2K3A0_RAT Non-specific serine/threonine protein kinase OS=Rattus norvegicus OX=10116 GN=Wnk1 PE=1 SV=1	2	8	6	5.1	225.11	2126;2164	0	26.751	28916000	7
tr|A0A0G2K2T6|A0A0G2K2T6_RAT;sp|Q9JIL3|ILF3_RAT;tr|F1LRU1|F1LRU1_RAT;tr|A0A0G2K4U6|A0A0G2K4U6_RAT	tr|A0A0G2K2T6|A0A0G2K2T6_RAT Interleukin enhancer-binding factor 3 OS=Rattus norvegicus OX=10116 GN=Ilf3 PE=1 SV=1;sp|Q9JIL3|ILF3_RAT Interleukin enhancer-binding factor 3 OS=Rattus norvegicus OX=10116 GN=Ilf3 PE=1 SV=2;tr|F1LRU1|F1LRU1_RAT Interleukin enh	4	7	7	9.1	95.858	897;897;909;915	0	26.839	36753000	10
tr|G3V9X6|G3V9X6_RAT;sp|Q9JIL8|RAD50_RAT	tr|G3V9X6|G3V9X6_RAT DNA repair protein RAD50 OS=Rattus norvegicus OX=10116 GN=Rad50 PE=1 SV=1;sp|Q9JIL8|RAD50_RAT DNA repair protein RAD50 OS=Rattus norvegicus OX=10116 GN=Rad50 PE=1 SV=1	2	34	34	26.4	153.84	1312;1312	0	78.676	322830000	47
sp|Q9JIL9|NBN_RAT;tr|G3V766|G3V766_RAT	sp|Q9JIL9|NBN_RAT Nibrin OS=Rattus norvegicus OX=10116 GN=Nbn PE=1 SV=2;tr|G3V766|G3V766_RAT Nibrin OS=Rattus norvegicus OX=10116 GN=Nbn PE=1 SV=1	2	13	13	18.3	83.149	750;750	0	32.684	31268000	15
sp|Q9JIX5|CHD8_RAT	sp|Q9JIX5|CHD8_RAT Chromodomain-helicase-DNA-binding protein 8 OS=Rattus norvegicus OX=10116 GN=Chd8 PE=1 SV=2	1	1	1	0.7	290.69	2581	0.0035824	1.228	0	1
sp|Q9JJ50|HGS_RAT;tr|A0A140TAH1|A0A140TAH1_RAT	sp|Q9JJ50|HGS_RAT Hepatocyte growth factor-regulated tyrosine kinase substrate OS=Rattus norvegicus OX=10116 GN=Hgs PE=1 SV=1;tr|A0A140TAH1|A0A140TAH1_RAT Hepatocyte growth factor-regulated tyrosine kinase substrate OS=Rattus norvegicus OX=10116 GN=Hgs PE=	2	2	2	4.6	86.245	776;914	0	6.951	701150	2
sp|Q9JJ54|HNRPD_RAT;tr|M0R9X3|M0R9X3_RAT	sp|Q9JJ54|HNRPD_RAT Heterogeneous nuclear ribonucleoprotein D0 OS=Rattus norvegicus OX=10116 GN=Hnrnpd PE=1 SV=2	2	11	10	28.6	38.218	353;565	0	31.935	510400000	18
sp|Q9JJM9|SEPT5_RAT;tr|D3ZT07|D3ZT07_RAT;tr|D3ZDH8|D3ZDH8_RAT	sp|Q9JJM9|SEPT5_RAT Septin-5 OS=Rattus norvegicus OX=10116 GN=Septin5 PE=1 SV=2;tr|D3ZT07|D3ZT07_RAT Septin-5 OS=Rattus norvegicus OX=10116 GN=Sept5 PE=1 SV=2;tr|D3ZDH8|D3ZDH8_RAT Septin-5 OS=Rattus norvegicus OX=10116 GN=Sept5 PE=1 SV=1	3	4	4	15.4	42.852	369;369;378	0	13.172	37233000	5
tr|A0A0G2JUX7|A0A0G2JUX7_RAT;tr|F1M7S0|F1M7S0_RAT;sp|Q9JK71|MAGI3_RAT	tr|A0A0G2JUX7|A0A0G2JUX7_RAT Membrane-associated guanylate kinase inverted 3 OS=Rattus norvegicus OX=10116 GN=Magi3 PE=1 SV=1;tr|F1M7S0|F1M7S0_RAT Membrane-associated guanylate kinase inverted 3 OS=Rattus norvegicus OX=10116 GN=Magi3 PE=1 SV=1;sp|Q9JK71|MA	3	1	1	1.2	129.43	1179;1470;1470	0.0073242	0.96295	924740	0
tr|E9PSS2|E9PSS2_RAT;tr|A0A0G2JSZ9|A0A0G2JSZ9_RAT;sp|Q9JK72|CCS_RAT	tr|E9PSS2|E9PSS2_RAT Superoxide dismutase [Cu-Zn] OS=Rattus norvegicus OX=10116 GN=Ccs PE=1 SV=1;tr|A0A0G2JSZ9|A0A0G2JSZ9_RAT Copper chaperone for superoxide dismutase OS=Rattus norvegicus OX=10116 GN=Ccs PE=1 SV=1;sp|Q9JK72|CCS_RAT Copper chaperone for su	3	1	1	5.7	23.983	228;274;274	0	5.1641	2563600	1
sp|Q9JKB8|PRP18_RAT;tr|A0A0G2K7J2|A0A0G2K7J2_RAT	sp|Q9JKB8|PRP18_RAT Pre-mRNA-splicing factor 18 OS=Rattus norvegicus OX=10116 GN=Prpf18 PE=2 SV=1;tr|A0A0G2K7J2|A0A0G2K7J2_RAT PRP18 homolog OS=Rattus norvegicus OX=10116 GN=Prpf18 PE=1 SV=1	2	2	2	9.4	39.865	342;347	0	5.4416	4437800	2
sp|Q9JKL7|SREK1_RAT;tr|G3V9I9|G3V9I9_RAT	sp|Q9JKL7|SREK1_RAT Splicing regulatory glutamine/lysine-rich protein 1 OS=Rattus norvegicus OX=10116 GN=Srek1 PE=1 SV=1;tr|G3V9I9|G3V9I9_RAT Splicing regulatory glutamine/lysine-rich protein 1 OS=Rattus norvegicus OX=10116 GN=Srek1 PE=1 SV=2	2	1	1	4.5	56.849	494;610	0	3.2099	0	1
sp|Q9JLA3|UGGG1_RAT	sp|Q9JLA3|UGGG1_RAT UDP-glucose:glycoprotein glucosyltransferase 1 OS=Rattus norvegicus OX=10116 GN=Uggt1 PE=1 SV=2	1	11	11	12.3	176.43	1551	0	21.053	24175000	12
tr|Q642E3|Q642E3_RAT;sp|Q9JLH7|CK5P3_RAT	tr|Q642E3|Q642E3_RAT CDK5 regulatory subunit associated protein 3, isoform CRA_b OS=Rattus norvegicus OX=10116 GN=Cdk5rap3 PE=1 SV=1;sp|Q9JLH7|CK5P3_RAT CDK5 regulatory subunit-associated protein 3 OS=Rattus norvegicus OX=10116 GN=Cdk5rap3 PE=1 SV=1	2	1	1	1.6	57.134	504;504	0.0068898	0.98892	3778800	1
sp|Q9JLJ3|AL9A1_RAT;tr|A0A0G2JSI1|A0A0G2JSI1_RAT	sp|Q9JLJ3|AL9A1_RAT 4-trimethylaminobutyraldehyde dehydrogenase OS=Rattus norvegicus OX=10116 GN=Aldh9a1 PE=1 SV=1;tr|A0A0G2JSI1|A0A0G2JSI1_RAT 4-trimethylaminobutyraldehyde dehydrogenase OS=Rattus norvegicus OX=10116 GN=Aldh9a1 PE=1 SV=1	2	5	5	14	53.652	494;497	0	39.825	18625000	6
sp|Q9JM53|AIFM1_RAT	sp|Q9JM53|AIFM1_RAT Apoptosis-inducing factor 1, mitochondrial OS=Rattus norvegicus OX=10116 GN=Aifm1 PE=1 SV=1	2	6	6	13.5	66.133	612	0	16.561	15421000	5
sp|Q9JMB5|ADRM1_RAT	sp|Q9JMB5|ADRM1_RAT Proteasomal ubiquitin receptor ADRM1 OS=Rattus norvegicus OX=10116 GN=Adrm1 PE=1 SV=2	1	1	1	3.9	42.102	407	0	2.5127	0	1
sp|Q9JMJ4|PRP19_RAT	sp|Q9JMJ4|PRP19_RAT Pre-mRNA-processing factor 19 OS=Rattus norvegicus OX=10116 GN=Prpf19 PE=1 SV=2	1	4	4	13.7	55.238	504	0	14.443	19917000	5
sp|Q9NQR8|NDUF4_RAT;tr|D4ABZ8|D4ABZ8_RAT	sp|Q9NQR8|NDUF4_RAT NADH dehydrogenase [ubiquinone] 1 alpha subcomplex assembly factor 4 OS=Rattus norvegicus OX=10116 GN=Ndufaf4 PE=1 SV=1	2	4	4	29.3	20.158	174;168	0	11.979	9599900	5
tr|G3V8G9|G3V8G9_RAT;sp|Q9QW30|NOTC2_RAT	tr|G3V8G9|G3V8G9_RAT Neurogenic locus notch homolog protein 2 OS=Rattus norvegicus OX=10116 GN=Notch2 PE=1 SV=1;sp|Q9QW30|NOTC2_RAT Neurogenic locus notch homolog protein 2 OS=Rattus norvegicus OX=10116 GN=Notch2 PE=1 SV=1	2	8	8	5.1	265.13	2471;2471	0	45.327	16727000	10
tr|A0A0G2K013|A0A0G2K013_RAT;tr|A0A0G2K5U9|A0A0G2K5U9_RAT;sp|Q9QXQ0|ACTN4_RAT;tr|Q6GMN8|Q6GMN8_RAT;sp|Q9Z1P2|ACTN1_RAT;tr|Q6T487|Q6T487_RAT;tr|D3ZCV0|D3ZCV0_RAT;tr|Q8R4I6|Q8R4I6_RAT	tr|A0A0G2K013|A0A0G2K013_RAT Alpha-actinin-4 OS=Rattus norvegicus OX=10116 GN=Actn4 PE=1 SV=1;tr|A0A0G2K5U9|A0A0G2K5U9_RAT Alpha-actinin-4 OS=Rattus norvegicus OX=10116 GN=Actn4 PE=1 SV=1;sp|Q9QXQ0|ACTN4_RAT Alpha-actinin-4 OS=Rattus norvegicus OX=10116 GN	8	4	4	7	102.97	892;911;911;887;892;914;894;900	0	10.1	5764800	4
sp|Q9QYG8|UCK2_RAT;tr|A0A0G2JX05|A0A0G2JX05_RAT;tr|A0A096MJY5|A0A096MJY5_RAT;tr|D3Z885|D3Z885_RAT;tr|B5DF24|B5DF24_RAT	sp|Q9QYG8|UCK2_RAT Uridine-cytidine kinase 2 OS=Rattus norvegicus OX=10116 GN=Uck2 PE=2 SV=2;tr|A0A0G2JX05|A0A0G2JX05_RAT Uridine-cytidine kinase OS=Rattus norvegicus OX=10116 GN=Uck2 PE=3 SV=1;tr|A0A096MJY5|A0A096MJY5_RAT Uridine/cytidine kinase (Fragment	5	3	3	13.8	29.404	261;264;199;261;283	0	3.2947	7508900	3
sp|Q9QYW3|PHOCN_RAT	sp|Q9QYW3|PHOCN_RAT MOB-like protein phocein OS=Rattus norvegicus OX=10116 GN=Mob4 PE=1 SV=1	1	1	1	6.2	26.032	225	0.0054455	1.0058	1369100	0
tr|A0A140TAA4|A0A140TAA4_RAT;sp|Q9QZA2|PDC6I_RAT	tr|A0A140TAA4|A0A140TAA4_RAT Programmed cell death 6-interacting protein OS=Rattus norvegicus OX=10116 GN=Pdcd6ip PE=1 SV=1;sp|Q9QZA2|PDC6I_RAT Programmed cell death 6-interacting protein OS=Rattus norvegicus OX=10116 GN=Pdcd6ip PE=1 SV=2	2	2	2	3.2	95.881	868;873	0	2.7272	448520	2
tr|A0A0G2JVK3|A0A0G2JVK3_RAT;sp|Q9QZH4|AAKB2_RAT	tr|A0A0G2JVK3|A0A0G2JVK3_RAT 5-AMP-activated protein kinase subunit beta-2 OS=Rattus norvegicus OX=10116 GN=Prkab2 PE=1 SV=1;sp|Q9QZH4|AAKB2_RAT 5-AMP-activated protein kinase subunit beta-2 OS=Rattus norvegicus OX=10116 GN=Prkab2 PE=1 SV=1	2	1	1	5.9	30.239	271;271	0.0073171	0.9578	1173800	1
sp|Q9QZK5|HTRA1_RAT	sp|Q9QZK5|HTRA1_RAT Serine protease HTRA1 OS=Rattus norvegicus OX=10116 GN=Htra1 PE=2 SV=1	1	4	4	13.1	51.33	480	0	8.0391	22650000	5
sp|Q9QZM5|ABI1_RAT;tr|A2VD09|A2VD09_RAT	sp|Q9QZM5|ABI1_RAT Abl interactor 1 OS=Rattus norvegicus OX=10116 GN=Abi1 PE=1 SV=3;tr|A2VD09|A2VD09_RAT Abi1 protein OS=Rattus norvegicus OX=10116 GN=Abi1 PE=1 SV=1	2	7	4	10.7	51.704	476;481	0	14.96	75857000	9
sp|Q9QZR6|SEPT9_RAT	sp|Q9QZR6|SEPT9_RAT Septin-9 OS=Rattus norvegicus OX=10116 GN=Septin9 PE=1 SV=1	1	23	2	3.4	63.791	564	0	119.6	919490000	52
tr|Q3B7C9|Q3B7C9_RAT;sp|Q9R050|SSBP3_RAT;tr|G3V8L4|G3V8L4_RAT;tr|F1M3J3|F1M3J3_RAT	tr|Q3B7C9|Q3B7C9_RAT Single stranded DNA binding protein 3, isoform CRA_e OS=Rattus norvegicus OX=10116 GN=Ssbp3 PE=1 SV=1;sp|Q9R050|SSBP3_RAT Single-stranded DNA-binding protein 3 OS=Rattus norvegicus OX=10116 GN=Ssbp3 PE=1 SV=1;tr|G3V8L4|G3V8L4_RAT Simil	4	4	4	15	37.697	361;361;364;367	0	23.112	46372000	7
sp|Q9R085|UBP15_RAT;tr|A0A0A0MY07|A0A0A0MY07_RAT;tr|A0A0G2K1U1|A0A0G2K1U1_RAT	sp|Q9R085|UBP15_RAT Ubiquitin carboxyl-terminal hydrolase 15 OS=Rattus norvegicus OX=10116 GN=Usp15 PE=1 SV=1;tr|A0A0A0MY07|A0A0A0MY07_RAT Ubiquitin carboxyl-terminal hydrolase OS=Rattus norvegicus OX=10116 GN=Usp15 PE=1 SV=1;tr|A0A0G2K1U1|A0A0G2K1U1_RAT U	3	11	11	13.1	109.25	952;952;798	0	21.07	30754000	13
sp|Q9R0T3|DNJC3_RAT;tr|A0A1W2Q6P6|A0A1W2Q6P6_RAT	sp|Q9R0T3|DNJC3_RAT DnaJ homolog subfamily C member 3 OS=Rattus norvegicus OX=10116 GN=Dnajc3 PE=1 SV=3;tr|A0A1W2Q6P6|A0A1W2Q6P6_RAT DnaJ homolog subfamily C member 3 (Fragment) OS=Rattus norvegicus OX=10116 GN=Dnajc3 PE=1 SV=1	2	4	4	13.9	57.56	504;140	0	21.963	20528000	4
tr|A0A0G2K4G8|A0A0G2K4G8_RAT;sp|Q9R0Z3|CDN2A_RAT	tr|A0A0G2K4G8|A0A0G2K4G8_RAT Tumor suppressor ARF OS=Rattus norvegicus OX=10116 GN=Cdkn2a PE=4 SV=1;sp|Q9R0Z3|CDN2A_RAT Cyclin-dependent kinase inhibitor 2A OS=Rattus norvegicus OX=10116 GN=Cdkn2a PE=2 SV=1	2	2	2	17	17.322	159;159	0	3.7085	5153000	2
tr|F1LQX7|F1LQX7_RAT;sp|Q9R172|NOTC3_RAT	tr|F1LQX7|F1LQX7_RAT Neurogenic locus notch homolog protein 3 OS=Rattus norvegicus OX=10116 GN=Notch3 PE=3 SV=2;sp|Q9R172|NOTC3_RAT Neurogenic locus notch homolog protein 3 OS=Rattus norvegicus OX=10116 GN=Notch3 PE=2 SV=2	2	1	1	0.4	244.21	2319;2319	0.0095877	0.85974	6116400	1
sp|Q9R1E9|CCN2_RAT;tr|Q6IN11|Q6IN11_RAT	sp|Q9R1E9|CCN2_RAT CCN family member 2 OS=Rattus norvegicus OX=10116 GN=Ccn2 PE=2 SV=1	2	3	3	9.2	37.756	347;287	0	2.1038	20126000	2
tr|A0A0G2JSR0|A0A0G2JSR0_RAT;sp|Q9R1Z0|VDAC3_RAT	tr|A0A0G2JSR0|A0A0G2JSR0_RAT Voltage-dependent anion-selective channel protein 3 OS=Rattus norvegicus OX=10116 GN=Vdac3 PE=1 SV=1;sp|Q9R1Z0|VDAC3_RAT Voltage-dependent anion-selective channel protein 3 OS=Rattus norvegicus OX=10116 GN=Vdac3 PE=1 SV=2	2	4	3	19.8	30.783	283;283	0	19.905	34810000	7
tr|A0A0G2K928|A0A0G2K928_RAT;sp|Q9WTQ1|KPCD1_RAT;tr|D4A229|D4A229_RAT	tr|A0A0G2K928|A0A0G2K928_RAT Serine/threonine-protein kinase OS=Rattus norvegicus OX=10116 GN=Prkd1 PE=1 SV=1;sp|Q9WTQ1|KPCD1_RAT Serine/threonine-protein kinase D1 OS=Rattus norvegicus OX=10116 GN=Prkd1 PE=1 SV=2;tr|D4A229|D4A229_RAT Serine/threonine-prot	3	2	1	1.7	98.679	876;918;890	0	3.147	2196000	1
sp|Q9WTT7|BZW2_RAT	sp|Q9WTT7|BZW2_RAT Basic leucine zipper and W2 domain-containing protein 2 OS=Rattus norvegicus OX=10116 GN=Bzw2 PE=1 SV=1	1	4	3	11.9	48.049	419	0	7.9891	9595200	5
tr|G3V9P0|G3V9P0_RAT;sp|Q9WTV5|PSMD9_RAT	tr|G3V9P0|G3V9P0_RAT 26S proteasome non-ATPase regulatory subunit 9 OS=Rattus norvegicus OX=10116 GN=Psmd9 PE=1 SV=1;sp|Q9WTV5|PSMD9_RAT 26S proteasome non-ATPase regulatory subunit 9 OS=Rattus norvegicus OX=10116 GN=Psmd9 PE=1 SV=1	2	1	1	4.5	24.815	222;222	0.0026652	1.4729	0	1
sp|Q9WU49|CHSP1_RAT	sp|Q9WU49|CHSP1_RAT Calcium-regulated heat stable protein 1 OS=Rattus norvegicus OX=10116 GN=Carhsp1 PE=1 SV=1	1	1	1	10.9	15.906	147	0.0035678	1.2171	1738100	1
tr|F1MA61|F1MA61_RAT;sp|Q9WUI9|NCOA2_RAT	tr|F1MA61|F1MA61_RAT Nuclear receptor coactivator OS=Rattus norvegicus OX=10116 GN=Ncoa2 PE=1 SV=3;sp|Q9WUI9|NCOA2_RAT Nuclear receptor coactivator 2 OS=Rattus norvegicus OX=10116 GN=Ncoa2 PE=1 SV=1	2	5	5	3.5	159.26	1465;1465	0	9.4928	15267000	4
tr|A0A0H2UHZ6|A0A0H2UHZ6_RAT;sp|Q9WV25|PUF60_RAT	tr|A0A0H2UHZ6|A0A0H2UHZ6_RAT 60 kDa poly(U)-binding-splicing factor OS=Rattus norvegicus OX=10116 GN=Puf60 PE=1 SV=1;sp|Q9WV25|PUF60_RAT Poly(U)-binding-splicing factor PUF60 OS=Rattus norvegicus OX=10116 GN=Puf60 PE=2 SV=2	2	10	10	24.5	60.12	563;564	0	42.33	110590000	14
sp|Q9WV63|KIF2A_RAT;tr|F1M8L1|F1M8L1_RAT	sp|Q9WV63|KIF2A_RAT Kinesin-like protein KIF2A OS=Rattus norvegicus OX=10116 GN=Kif2a PE=1 SV=2;tr|F1M8L1|F1M8L1_RAT Kinesin-like protein OS=Rattus norvegicus OX=10116 GN=Kif2a PE=1 SV=2	2	5	4	5.7	79.792	705;704	0	5.8964	15538000	4
tr|F1LVC3|F1LVC3_RAT;tr|A0A0H2UHP9|A0A0H2UHP9_RAT;tr|A0A0G2JT78|A0A0G2JT78_RAT;sp|Q9WVB1|RAB6A_RAT;tr|A0A0G2K201|A0A0G2K201_RAT;tr|D3ZZP2|D3ZZP2_RAT	tr|F1LVC3|F1LVC3_RAT RAB6B, member RAS oncogene family OS=Rattus norvegicus OX=10116 GN=Rab6b PE=4 SV=2;tr|A0A0H2UHP9|A0A0H2UHP9_RAT RCG39700, isoform CRA_d OS=Rattus norvegicus OX=10116 GN=Rab6a PE=1 SV=1;tr|A0A0G2JT78|A0A0G2JT78_RAT RAB6B, member RAS onc	6	1	1	6.3	19.877	175;208;208;208;214;217	0	14.374	29420000	2
tr|F1LMC7|F1LMC7_RAT;sp|Q9WVC0|SEPT7_RAT;tr|A0A0G2JZT5|A0A0G2JZT5_RAT;tr|D4A0F5|D4A0F5_RAT;tr|Q7TP92|Q7TP92_RAT;tr|A0A0G2JV25|A0A0G2JV25_RAT;tr|A0A1W2Q660|A0A1W2Q660_RAT;tr|D3ZHG7|D3ZHG7_RAT	tr|F1LMC7|F1LMC7_RAT Septin-7 OS=Rattus norvegicus OX=10116 GN=Sept7 PE=1 SV=3;sp|Q9WVC0|SEPT7_RAT Septin-7 OS=Rattus norvegicus OX=10116 GN=Septin7 PE=1 SV=1;tr|A0A0G2JZT5|A0A0G2JZT5_RAT Septin-7 OS=Rattus norvegicus OX=10116 GN=Sept7 PE=1 SV=1;tr|D4A0F5|	8	17	15	38.3	50.579	436;436;437;438;82;82;411;444	0	127.2	975350000	54
sp|Q9WVE9|ITSN1_RAT	sp|Q9WVE9|ITSN1_RAT Intersectin-1 OS=Rattus norvegicus OX=10116 GN=Itsn1 PE=1 SV=2	1	8	7	5.9	194.19	1713	0	28.868	148950000	5
sp|Q9WVJ4|SYJ2B_RAT	sp|Q9WVJ4|SYJ2B_RAT Synaptojanin-2-binding protein OS=Rattus norvegicus OX=10116 GN=Synj2bp PE=1 SV=2	1	1	1	8.3	15.825	145	0	3.3757	2127200	2
sp|Q9WVS2|OSGEP_RAT	sp|Q9WVS2|OSGEP_RAT Probable tRNA N6-adenosine threonylcarbamoyltransferase OS=Rattus norvegicus OX=10116 GN=Osgep PE=2 SV=2	1	1	1	5.7	36.356	335	0	2.2027	714650	1
tr|F1LRQ1|F1LRQ1_RAT;sp|Q9Z0U5|AOXA_RAT	tr|F1LRQ1|F1LRQ1_RAT Aldehyde oxidase 1 OS=Rattus norvegicus OX=10116 GN=Aox1 PE=1 SV=3;sp|Q9Z0U5|AOXA_RAT Aldehyde oxidase 1 OS=Rattus norvegicus OX=10116 GN=Aox1 PE=1 SV=1	2	2	2	2	146.9	1333;1333	0	5.2955	1025000	2
sp|Q9Z0V5|PRDX4_RAT	sp|Q9Z0V5|PRDX4_RAT Peroxiredoxin-4 OS=Rattus norvegicus OX=10116 GN=Prdx4 PE=2 SV=1	1	2	1	4	31.007	273	0	4.4776	157220000	5
tr|G3V7I0|G3V7I0_RAT;sp|Q9Z0V6|PRDX3_RAT	tr|G3V7I0|G3V7I0_RAT Peroxiredoxin 3 OS=Rattus norvegicus OX=10116 GN=Prdx3 PE=1 SV=1;sp|Q9Z0V6|PRDX3_RAT Thioredoxin-dependent peroxide reductase, mitochondrial OS=Rattus norvegicus OX=10116 GN=Prdx3 PE=1 SV=2	2	1	1	5.4	28.299	257;257	0	2.6764	599690	1
sp|Q9Z158|STX17_RAT	sp|Q9Z158|STX17_RAT Syntaxin-17 OS=Rattus norvegicus OX=10116 GN=Stx17 PE=1 SV=1	1	2	2	11.6	33.182	301	0	4.1269	3518000	2
sp|Q9Z1E1|FLOT1_RAT	sp|Q9Z1E1|FLOT1_RAT Flotillin-1 OS=Rattus norvegicus OX=10116 GN=Flot1 PE=2 SV=2	1	4	4	14.3	47.499	428	0	12.605	5647700	5
tr|A0A0G2JU01|A0A0G2JU01_RAT;tr|A0A0G2K4L2|A0A0G2K4L2_RAT;tr|E9PTJ8|E9PTJ8_RAT;tr|A0A0G2K446|A0A0G2K446_RAT;sp|Q9Z1I6|ARHG1_RAT	tr|A0A0G2JU01|A0A0G2JU01_RAT Rho guanine nucleotide exchange factor 1 OS=Rattus norvegicus OX=10116 GN=Arhgef1 PE=1 SV=1;tr|A0A0G2K4L2|A0A0G2K4L2_RAT Rho guanine nucleotide exchange factor 1 OS=Rattus norvegicus OX=10116 GN=Arhgef1 PE=1 SV=1;tr|E9PTJ8|E9PT	5	25	25	36.2	96.684	862;914;917;918;919	0	165.3	360090000	50
tr|F1LSS1|F1LSS1_RAT;sp|Q9Z1M9|SMC1A_RAT	tr|F1LSS1|F1LSS1_RAT Structural maintenance of chromosomes protein OS=Rattus norvegicus OX=10116 GN=Smc1a PE=1 SV=3;sp|Q9Z1M9|SMC1A_RAT Structural maintenance of chromosomes protein 1A OS=Rattus norvegicus OX=10116 GN=Smc1a PE=1 SV=1	2	3	3	3.1	142.95	1232;1233	0	6.0162	5419300	3
sp|Q9Z1P3|MCL1_RAT	sp|Q9Z1P3|MCL1_RAT Induced myeloid leukemia cell differentiation protein Mcl-1 homolog OS=Rattus norvegicus OX=10116 GN=Mcl1 PE=1 SV=2	1	1	1	6.4	35.214	330	0	3.6654	4939400	0
sp|Q9Z1W6|LYRIC_RAT	sp|Q9Z1W6|LYRIC_RAT Protein LYRIC OS=Rattus norvegicus OX=10116 GN=Mtdh PE=1 SV=2	1	5	5	14.8	63.968	581	0	20.26	30539000	11
sp|Q9Z1Z9|PDLI7_RAT	sp|Q9Z1Z9|PDLI7_RAT PDZ and LIM domain protein 7 OS=Rattus norvegicus OX=10116 GN=Pdlim7 PE=1 SV=1	1	11	11	35.4	49.912	457	0	40.316	212330000	18
tr|A0A0G2JYD5|A0A0G2JYD5_RAT;tr|A0A0H2UI35|A0A0H2UI35_RAT;sp|Q9Z214|HOME1_RAT	tr|A0A0G2JYD5|A0A0G2JYD5_RAT Homer protein homolog 1 OS=Rattus norvegicus OX=10116 GN=Homer1 PE=1 SV=1;tr|A0A0H2UI35|A0A0H2UI35_RAT Homer protein homolog 1 OS=Rattus norvegicus OX=10116 GN=Homer1 PE=1 SV=1;sp|Q9Z214|HOME1_RAT Homer protein homolog 1 OS=Rat	3	5	5	30	21.911	190;366;366	0	14.025	20070000	5
sp|Q9Z269|VAPB_RAT	sp|Q9Z269|VAPB_RAT Vesicle-associated membrane protein-associated protein B OS=Rattus norvegicus OX=10116 GN=Vapb PE=1 SV=3	1	5	4	17.3	26.916	243	0	5.6381	9421200	3
sp|Q9Z270|VAPA_RAT;tr|A0A0G2K8E6|A0A0G2K8E6_RAT	sp|Q9Z270|VAPA_RAT Vesicle-associated membrane protein-associated protein A OS=Rattus norvegicus OX=10116 GN=Vapa PE=1 SV=3;tr|A0A0G2K8E6|A0A0G2K8E6_RAT Vesicle-associated membrane protein-associated protein A OS=Rattus norvegicus OX=10116 GN=Vapa PE=1 SV=	2	6	5	25.3	27.841	249;272	0	29.742	143010000	11
tr|A0A0G2K527|A0A0G2K527_RAT;sp|Q9Z272|GIT1_RAT	tr|A0A0G2K527|A0A0G2K527_RAT ARF GTPase-activating protein GIT1 OS=Rattus norvegicus OX=10116 GN=Git1 PE=1 SV=1;sp|Q9Z272|GIT1_RAT ARF GTPase-activating protein GIT1 OS=Rattus norvegicus OX=10116 GN=Git1 PE=1 SV=1	2	13	11	24.5	83.366	752;770	0	34.273	80783000	16
tr|F7FG31|F7FG31_RAT;tr|A0A0H2UI20|A0A0H2UI20_RAT;sp|Q9Z2F5|CTBP1_RAT	tr|F7FG31|F7FG31_RAT C-terminal-binding protein 1 OS=Rattus norvegicus OX=10116 GN=Ctbp1 PE=1 SV=1;tr|A0A0H2UI20|A0A0H2UI20_RAT C-terminal-binding protein 1 OS=Rattus norvegicus OX=10116 GN=Ctbp1 PE=1 SV=1;sp|Q9Z2F5|CTBP1_RAT C-terminal-binding protein 1 O	3	6	4	14.6	43.847	403;429;430	0	20.141	45565000	7
sp|Q9Z2G8|NP1L1_RAT;tr|G3V6H9|G3V6H9_RAT;sp|Q5U2Z3|NP1L4_RAT;tr|A0A0H2UHZ2|A0A0H2UHZ2_RAT	sp|Q9Z2G8|NP1L1_RAT Nucleosome assembly protein 1-like 1 OS=Rattus norvegicus OX=10116 GN=Nap1l1 PE=1 SV=1;tr|G3V6H9|G3V6H9_RAT Nucleosome assembly protein 1-like 1 OS=Rattus norvegicus OX=10116 GN=Nap1l1 PE=1 SV=1;sp|Q5U2Z3|NP1L4_RAT Nucleosome assembly p	4	2	2	6.9	45.203	390;391;386;387	0	3.7618	10081000	1
sp|Q9Z2L0|VDAC1_RAT	sp|Q9Z2L0|VDAC1_RAT Voltage-dependent anion-selective channel protein 1 OS=Rattus norvegicus OX=10116 GN=Vdac1 PE=1 SV=4	1	2	2	8.1	30.755	283	0	2.4762	3897900	2
sp|Q9Z2P5|RIPK3_RAT	sp|Q9Z2P5|RIPK3_RAT Receptor-interacting serine/threonine-protein kinase 3 OS=Rattus norvegicus OX=10116 GN=Ripk3 PE=1 SV=3	1	1	1	2.7	52.217	478	0	2.8248	0	1
sp|Q9Z2Q1|SC31A_RAT;tr|G3V699|G3V699_RAT;tr|A0A0G2K0X9|A0A0G2K0X9_RAT	sp|Q9Z2Q1|SC31A_RAT Protein transport protein Sec31A OS=Rattus norvegicus OX=10116 GN=Sec31a PE=1 SV=2;tr|G3V699|G3V699_RAT Protein transport protein Sec31A OS=Rattus norvegicus OX=10116 GN=Sec31a PE=1 SV=1;tr|A0A0G2K0X9|A0A0G2K0X9_RAT Protein transport pr	3	29	29	31.5	135.27	1249;1249;1216	0	115.64	481450000	58
sp|Q9Z2X5|HOME3_RAT;tr|Q6IRH2|Q6IRH2_RAT	sp|Q9Z2X5|HOME3_RAT Homer protein homolog 3 OS=Rattus norvegicus OX=10116 GN=Homer3 PE=1 SV=2	2	11	11	31	39.891	358;119	0	45.562	68138000	13
tr|E9PTS7|E9PTS7_RAT;sp|Q9Z2Y1|TIM_RAT	tr|E9PTS7|E9PTS7_RAT Protein timeless homolog OS=Rattus norvegicus OX=10116 GN=Timeless PE=1 SV=3;sp|Q9Z2Y1|TIM_RAT Protein timeless homolog OS=Rattus norvegicus OX=10116 GN=Timeless PE=1 SV=1	2	1	1	1.3	138.53	1205;1205	0	2.408	2253000	2
sp|Q9Z327|SYNPO_RAT;tr|A0A0H2UHQ9|A0A0H2UHQ9_RAT	sp|Q9Z327|SYNPO_RAT Synaptopodin OS=Rattus norvegicus OX=10116 GN=Synpo PE=1 SV=2;tr|A0A0H2UHQ9|A0A0H2UHQ9_RAT Synaptopodin OS=Rattus norvegicus OX=10116 GN=Synpo PE=1 SV=1	2	3	3	3.7	99.985	931;963	0	4.3899	10928000	4
tr|D3ZS06|D3ZS06_RAT;tr|F1LQT9|F1LQT9_RAT;sp|Q9Z330|DNMT1_RAT	tr|D3ZS06|D3ZS06_RAT DNA (cytosine-5)-methyltransferase OS=Rattus norvegicus OX=10116 GN=Dnmt1 PE=1 SV=3;tr|F1LQT9|F1LQT9_RAT DNA (cytosine-5)-methyltransferase OS=Rattus norvegicus OX=10116 GN=Dnmt1 PE=1 SV=3;sp|Q9Z330|DNMT1_RAT DNA (cytosine-5)-methyltra	3	11	11	8.1	182.56	1620;1621;1622	0	19.725	24067000	12
sp|Q9Z340|PARD3_RAT;tr|A0A0G2K9M8|A0A0G2K9M8_RAT	sp|Q9Z340|PARD3_RAT Partitioning defective 3 homolog OS=Rattus norvegicus OX=10116 GN=Pard3 PE=1 SV=1;tr|A0A0G2K9M8|A0A0G2K9M8_RAT Partitioning defective 3 homolog OS=Rattus norvegicus OX=10116 GN=Pard3 PE=1 SV=1	2	2	2	1.8	149.45	1337;1335	0	6.0385	4935100	2
tr|A0A096MIV5|A0A096MIV5_RAT;tr|A2VD14|A2VD14_RAT;tr|F1M8H5|F1M8H5_RAT;tr|A0A096MJ15|A0A096MJ15_RAT	tr|A0A096MIV5|A0A096MIV5_RAT ATP-binding cassette subfamily F member 2 OS=Rattus norvegicus OX=10116 GN=Abcf2 PE=1 SV=1;tr|A2VD14|A2VD14_RAT ATP-binding cassette subfamily F member 2 OS=Rattus norvegicus OX=10116 GN=Abcf2 PE=1 SV=1;tr|F1M8H5|F1M8H5_RAT ATP	4	6	6	11.2	71.655	627;624;434;251	0	12.008	80639000	12
tr|A0A096MIX2|A0A096MIX2_RAT;tr|E9PT29|E9PT29_RAT;tr|A0A096MJW9|A0A096MJW9_RAT	tr|A0A096MIX2|A0A096MIX2_RAT RNA helicase OS=Rattus norvegicus OX=10116 GN=Ddx17 PE=1 SV=1;tr|E9PT29|E9PT29_RAT RNA helicase OS=Rattus norvegicus OX=10116 GN=Ddx17 PE=1 SV=3	3	19	12	23	72.644	652;650;231	0	53.401	110550000	21
tr|A0A096MJ67|A0A096MJ67_RAT;tr|B0BNL7|B0BNL7_RAT	tr|A0A096MJ67|A0A096MJ67_RAT RELT-like 1 OS=Rattus norvegicus OX=10116 GN=Rell1 PE=1 SV=1;tr|B0BNL7|B0BNL7_RAT RELT-like 1 OS=Rattus norvegicus OX=10116 GN=Rell1 PE=1 SV=1	2	1	1	4.7	28.519	257;272	0	4.449	7192100	1
tr|A0A096MJA9|A0A096MJA9_RAT;tr|A0A096MKE0|A0A096MKE0_RAT;tr|A0A0G2K2B5|A0A0G2K2B5_RAT;tr|A0A096MJR0|A0A096MJR0_RAT;tr|A0A096MJT4|A0A096MJT4_RAT;tr|Q5U2Q8|Q5U2Q8_RAT;tr|A0A0G2KAD6|A0A0G2KAD6_RAT;tr|A0A096MIY8|A0A096MIY8_RAT;tr|A0A096MK70|A0A096MK70_RAT	tr|A0A096MJA9|A0A096MJA9_RAT Aspartate-beta-hydroxylase OS=Rattus norvegicus OX=10116 GN=Asph PE=1 SV=1;tr|A0A096MKE0|A0A096MKE0_RAT Aspartate-beta-hydroxylase OS=Rattus norvegicus OX=10116 GN=Asph PE=1 SV=1;tr|A0A0G2K2B5|A0A0G2K2B5_RAT Aspartate-beta-hydr	9	13	13	23.1	74.889	657;737;789;140;199;207;207;259;291	0	30.373	89853000	21
tr|A0A096MJB3|A0A096MJB3_RAT;tr|M0R565|M0R565_RAT	tr|A0A096MJB3|A0A096MJB3_RAT WD repeat domain 82 (Fragment) OS=Rattus norvegicus OX=10116 GN=Wdr82 PE=1 SV=1;tr|M0R565|M0R565_RAT WD repeat domain 82 OS=Rattus norvegicus OX=10116 GN=Wdr82 PE=1 SV=2	2	4	4	17.2	25.305	227;313	0	8.6244	20214000	5
tr|A0A096MJI4|A0A096MJI4_RAT	tr|A0A096MJI4|A0A096MJI4_RAT GRB10-interacting GYF protein 2 (Fragment) OS=Rattus norvegicus OX=10116 GN=Gigyf2 PE=1 SV=1	1	10	10	20.1	64.047	538	0	24.391	228190000	14
tr|Q32PX6|Q32PX6_RAT;tr|A0A096MJM1|A0A096MJM1_RAT;tr|A0A096MK75|A0A096MK75_RAT	tr|Q32PX6|Q32PX6_RAT Ras homolog family member G OS=Rattus norvegicus OX=10116 GN=Rhog PE=1 SV=1;tr|A0A096MJM1|A0A096MJM1_RAT Ras homolog family member G (Fragment) OS=Rattus norvegicus OX=10116 GN=Rhog PE=1 SV=6;tr|A0A096MK75|A0A096MK75_RAT Ras homolog fa	3	6	6	37.7	21.308	191;185;178	0	16.528	42288000	8
tr|A0A096MJX5|A0A096MJX5_RAT;tr|D3ZKZ0|D3ZKZ0_RAT	tr|A0A096MJX5|A0A096MJX5_RAT Similar to Hypothetical protein MGC11690 OS=Rattus norvegicus OX=10116 GN=RGD1305178 PE=1 SV=1;tr|D3ZKZ0|D3ZKZ0_RAT Similar to Hypothetical protein MGC11690 OS=Rattus norvegicus OX=10116 GN=RGD1305178 PE=2 SV=2	2	2	2	6.9	33.543	289;211	0	3.4556	12097000	1
tr|A0A096MKC0|A0A096MKC0_RAT;tr|B2RYE6|B2RYE6_RAT	tr|A0A096MKC0|A0A096MKC0_RAT GRB10-interacting GYF protein 2 (Fragment) OS=Rattus norvegicus OX=10116 GN=Gigyf2 PE=1 SV=1	2	13	13	26.5	83.432	740;185	0	95.175	167970000	29
tr|A0A096MKH2|A0A096MKH2_RAT	tr|A0A096MKH2|A0A096MKH2_RAT Similar to RIKEN cDNA 1110059P08 OS=Rattus norvegicus OX=10116 GN=Vta1 PE=1 SV=1	1	1	1	4.5	33.975	309	0.00056085	1.8611	2995700	1
tr|A0A0G2JSH5|A0A0G2JSH5_RAT	tr|A0A0G2JSH5|A0A0G2JSH5_RAT Albumin OS=Rattus norvegicus OX=10116 GN=Alb PE=1 SV=1	1	1	1	2.1	68.758	608	0	8.32	4972800	1
tr|A0A0G2JSH9|A0A0G2JSH9_RAT;sp|P35704|PRDX2_RAT	tr|A0A0G2JSH9|A0A0G2JSH9_RAT Peroxiredoxin-2 OS=Rattus norvegicus OX=10116 GN=Prdx2 PE=1 SV=1;sp|P35704|PRDX2_RAT Peroxiredoxin-2 OS=Rattus norvegicus OX=10116 GN=Prdx2 PE=1 SV=3	2	6	6	31.8	21.797	198;198	0	14.131	56851000	5
tr|A0A0G2JSK5|A0A0G2JSK5_RAT;sp|P49134|ITB1_RAT	tr|A0A0G2JSK5|A0A0G2JSK5_RAT Integrin beta OS=Rattus norvegicus OX=10116 GN=Itgb1 PE=1 SV=1;sp|P49134|ITB1_RAT Integrin beta-1 OS=Rattus norvegicus OX=10116 GN=Itgb1 PE=2 SV=1	2	12	12	18.4	88.344	798;799	0	35.402	298930000	28
tr|A0A0G2JSM1|A0A0G2JSM1_RAT;tr|A0A0G2K953|A0A0G2K953_RAT;sp|Q8VHV8|SELS_RAT	tr|A0A0G2JSM1|A0A0G2JSM1_RAT Selenoprotein S OS=Rattus norvegicus OX=10116 GN=Selenos PE=1 SV=1;tr|A0A0G2K953|A0A0G2K953_RAT Selenoprotein S OS=Rattus norvegicus OX=10116 GN=Selenos PE=1 SV=1;sp|Q8VHV8|SELS_RAT Selenoprotein S OS=Rattus norvegicus OX=10116	3	6	6	44.7	21.115	188;189;190	0	17.036	75586000	6
tr|A0A0G2JSR7|A0A0G2JSR7_RAT;sp|P43244|MATR3_RAT	tr|A0A0G2JSR7|A0A0G2JSR7_RAT Matrin-3 OS=Rattus norvegicus OX=10116 GN=Matr3 PE=1 SV=1;sp|P43244|MATR3_RAT Matrin-3 OS=Rattus norvegicus OX=10116 GN=Matr3 PE=1 SV=2	2	12	12	17.6	94.501	845;845	0	28.588	60145000	18
tr|B1WC31|B1WC31_RAT;tr|A0A0G2JT27|A0A0G2JT27_RAT;tr|D4A2T5|D4A2T5_RAT;tr|D4A9U2|D4A9U2_RAT	tr|B1WC31|B1WC31_RAT Meis homeobox 1 OS=Rattus norvegicus OX=10116 GN=Meis1 PE=2 SV=1;tr|A0A0G2JT27|A0A0G2JT27_RAT Meis homeobox 2 OS=Rattus norvegicus OX=10116 GN=Meis2 PE=3 SV=1;tr|D4A2T5|D4A2T5_RAT Meis homeobox 2 OS=Rattus norvegicus OX=10116 GN=Meis2	4	2	2	11.5	42.986	390;394;470;378	0	4.167	4231800	3
tr|A0A0G2JT68|A0A0G2JT68_RAT;tr|D3ZGS5|D3ZGS5_RAT	tr|A0A0G2JT68|A0A0G2JT68_RAT Uveal autoantigen with coiled-coil domains and ankyrin repeats OS=Rattus norvegicus OX=10116 GN=Uaca PE=1 SV=1;tr|D3ZGS5|D3ZGS5_RAT Uveal autoantigen with coiled-coil domains and ankyrin repeats OS=Rattus norvegicus OX=10116 GN	2	14	14	11.6	159.16	1393;1410	0	26.468	49893000	13
tr|A0A0G2JTA7|A0A0G2JTA7_RAT;tr|D4AAY3|D4AAY3_RAT;sp|Q6P730|DAB2P_RAT;tr|A0A0G2JTS0|A0A0G2JTS0_RAT;tr|A0A0G2JTF2|A0A0G2JTF2_RAT;tr|D3ZCL8|D3ZCL8_RAT;tr|F1LQW8|F1LQW8_RAT;sp|Q9QUH6|SYGP1_RAT	tr|A0A0G2JTA7|A0A0G2JTA7_RAT RAS protein activator-like 2 OS=Rattus norvegicus OX=10116 GN=Rasal2 PE=1 SV=1	8	4	4	3.8	143.67	1279;937;996;1064;1161;1284;1308;1308	0	6.7206	7191500	4
tr|A0A0G2JTD1|A0A0G2JTD1_RAT	tr|A0A0G2JTD1|A0A0G2JTD1_RAT Regulation of nuclear pre-mRNA domain-containing 2 OS=Rattus norvegicus OX=10116 GN=Rprd2 PE=1 SV=1	1	9	9	10.9	154.31	1451	0	47.296	34464000	10
tr|A0A0G2JTF1|A0A0G2JTF1_RAT	tr|A0A0G2JTF1|A0A0G2JTF1_RAT RAD51 paralog B OS=Rattus norvegicus OX=10116 GN=Rad51b PE=4 SV=1	1	1	1	4.7	27.942	254	0.0050201	1.1018	1278300	0
tr|A0A0G2JTG7|A0A0G2JTG7_RAT;sp|Q8VHV7|HNRH1_RAT;tr|Q499R8|Q499R8_RAT;tr|G3V9Q3|G3V9Q3_RAT;sp|Q6AY09|HNRH2_RAT	tr|A0A0G2JTG7|A0A0G2JTG7_RAT Heterogeneous nuclear ribonucleoprotein H OS=Rattus norvegicus OX=10116 GN=Hnrnph1 PE=1 SV=1;sp|Q8VHV7|HNRH1_RAT Heterogeneous nuclear ribonucleoprotein H OS=Rattus norvegicus OX=10116 GN=Hnrnph1 PE=1 SV=2;tr|Q499R8|Q499R8_RAT	5	14	12	32.7	49.199	449;449;184;372;449	0	226.91	843070000	46
tr|A0A0G2JTM1|A0A0G2JTM1_RAT	tr|A0A0G2JTM1|A0A0G2JTM1_RAT Uncharacterized protein OS=Rattus norvegicus OX=10116 PE=1 SV=1	1	3	3	5	80.283	706	0	4.5364	4360100	3
tr|Q5BK72|Q5BK72_RAT;tr|A0A0G2JTT4|A0A0G2JTT4_RAT	tr|Q5BK72|Q5BK72_RAT RAB30, member RAS oncogene family OS=Rattus norvegicus OX=10116 GN=Rab30 PE=1 SV=1;tr|A0A0G2JTT4|A0A0G2JTT4_RAT RAB30, member RAS oncogene family OS=Rattus norvegicus OX=10116 GN=Rab30 PE=1 SV=1	2	1	1	5.1	20.13	175;203	0.0054429	1.0045	2206000	1
tr|D4ABZ7|D4ABZ7_RAT;tr|A0A0G2JTT7|A0A0G2JTT7_RAT	tr|D4ABZ7|D4ABZ7_RAT Rho GTPase activating protein 22 (Predicted) OS=Rattus norvegicus OX=10116 GN=Arhgap22 PE=1 SV=1;tr|A0A0G2JTT7|A0A0G2JTT7_RAT Rho GTPase-activating protein 22 OS=Rattus norvegicus OX=10116 GN=Arhgap22 PE=1 SV=1	2	2	2	5.2	58.963	541;700	0	4.4217	5067200	3
tr|A0A0G2JTY6|A0A0G2JTY6_RAT;tr|F1LRK4|F1LRK4_RAT	tr|A0A0G2JTY6|A0A0G2JTY6_RAT G-rich RNA sequence-binding factor 1 OS=Rattus norvegicus OX=10116 GN=Grsf1 PE=1 SV=1;tr|F1LRK4|F1LRK4_RAT G-rich RNA sequence-binding factor 1 OS=Rattus norvegicus OX=10116 GN=Grsf1 PE=1 SV=2	2	1	1	5.8	43.549	381;479	0	4.1858	808860	1
tr|A0A0G2JU11|A0A0G2JU11_RAT;tr|A0A0A0MP77|A0A0A0MP77_RAT;sp|F1M386|RPGF2_RAT	tr|A0A0G2JU11|A0A0G2JU11_RAT Cyclic nucleotide ras GEF OS=Rattus norvegicus OX=10116 GN=Rapgef2 PE=1 SV=1;tr|A0A0A0MP77|A0A0A0MP77_RAT Rap guanine nucleotide exchange factor 2 OS=Rattus norvegicus OX=10116 GN=Rapgef2 PE=1 SV=1;sp|F1M386|RPGF2_RAT Rap guani	3	12	11	10.4	185.56	1657;1294;1496	0	18.865	18018000	12
tr|D3ZGM1|D3ZGM1_RAT;tr|A0A0G2JU15|A0A0G2JU15_RAT	tr|D3ZGM1|D3ZGM1_RAT Pentatricopeptide repeat domain 3 OS=Rattus norvegicus OX=10116 GN=Ptcd3 PE=1 SV=1;tr|A0A0G2JU15|A0A0G2JU15_RAT Pentatricopeptide repeat domain 3 OS=Rattus norvegicus OX=10116 GN=Ptcd3 PE=1 SV=1	2	1	1	1.9	77.89	687;747	0	2.1199	0	1
tr|A0A0G2JU49|A0A0G2JU49_RAT;tr|B0BN02|B0BN02_RAT	tr|A0A0G2JU49|A0A0G2JU49_RAT Metaxin 1 OS=Rattus norvegicus OX=10116 GN=Mtx1 PE=1 SV=1;tr|B0BN02|B0BN02_RAT Metaxin 1 OS=Rattus norvegicus OX=10116 GN=Mtx1 PE=1 SV=1	2	2	2	5.6	51.925	463;432	0	6.7443	2336800	3
tr|A0A0G2JU77|A0A0G2JU77_RAT;tr|D4A190|D4A190_RAT	tr|A0A0G2JU77|A0A0G2JU77_RAT Eukaryotic translation initiation factor 3 subunit K OS=Rattus norvegicus OX=10116 GN=Eif3k PE=1 SV=1;tr|D4A190|D4A190_RAT Eukaryotic translation initiation factor 3, subunit 12 (Predicted), isoform CRA_b OS=Rattus norvegicus O	2	9	9	59.5	24.792	215;107	0	76.479	677730000	28
tr|A0A0G2JU91|A0A0G2JU91_RAT;tr|D3ZXN9|D3ZXN9_RAT	tr|A0A0G2JU91|A0A0G2JU91_RAT Nuclear receptor co-repressor 2 OS=Rattus norvegicus OX=10116 GN=Ncor2 PE=1 SV=1;tr|D3ZXN9|D3ZXN9_RAT Nuclear receptor co-repressor 2 OS=Rattus norvegicus OX=10116 GN=Ncor2 PE=1 SV=1	2	49	48	27.9	269.12	2463;2472	0	140.41	363810000	60
tr|A0A0G2JUA5|A0A0G2JUA5_RAT;tr|A0A0G2JU96|A0A0G2JU96_RAT	tr|A0A0G2JUA5|A0A0G2JUA5_RAT AHNAK nucleoprotein OS=Rattus norvegicus OX=10116 GN=Ahnak PE=1 SV=1;tr|A0A0G2JU96|A0A0G2JU96_RAT AHNAK nucleoprotein OS=Rattus norvegicus OX=10116 GN=Ahnak PE=1 SV=1	2	142	142	59.4	581.12	5450;5364	0	323.31	6493000000	302
tr|A0A0G2JUD6|A0A0G2JUD6_RAT;tr|F1LQZ3|F1LQZ3_RAT	tr|A0A0G2JUD6|A0A0G2JUD6_RAT Kinesin-like protein OS=Rattus norvegicus OX=10116 GN=Kif3a PE=1 SV=1;tr|F1LQZ3|F1LQZ3_RAT Kinesin-like protein OS=Rattus norvegicus OX=10116 GN=Kif3a PE=1 SV=2	2	2	1	1.8	78.207	683;702	0.0073099	0.95138	0	1
tr|A0A0G2K7X6|A0A0G2K7X6_RAT;tr|A0A0G2JY21|A0A0G2JY21_RAT;tr|A0A0G2JUH2|A0A0G2JUH2_RAT;tr|Q68FX3|Q68FX3_RAT;tr|A0A0G2JZQ1|A0A0G2JZQ1_RAT	tr|A0A0G2K7X6|A0A0G2K7X6_RAT RNA helicase OS=Rattus norvegicus OX=10116 GN=Ddx19b PE=1 SV=1;tr|A0A0G2JY21|A0A0G2JY21_RAT RNA helicase OS=Rattus norvegicus OX=10116 GN=Ddx19b PE=1 SV=1;tr|A0A0G2JUH2|A0A0G2JUH2_RAT RNA helicase OS=Rattus norvegicus OX=10116	5	2	2	7.5	53.87	479;482;482;478;492	0	7.1813	4891700	2
tr|A0A0G2JUK2|A0A0G2JUK2_RAT;tr|B2GV58|B2GV58_RAT;tr|A0A096MJY7|A0A096MJY7_RAT;tr|A0A096MKE7|A0A096MKE7_RAT	tr|A0A0G2JUK2|A0A0G2JUK2_RAT LSM14A mRNA-processing body assembly factor OS=Rattus norvegicus OX=10116 GN=Lsm14a PE=1 SV=1;tr|B2GV58|B2GV58_RAT LSM14A mRNA-processing body assembly factor OS=Rattus norvegicus OX=10116 GN=Lsm14a PE=1 SV=1	4	4	4	8.9	50.605	463;468;28;33	0	10.612	19675000	4
tr|A0A0G2JUP9|A0A0G2JUP9_RAT;tr|Q7TP01|Q7TP01_RAT	tr|A0A0G2JUP9|A0A0G2JUP9_RAT Similar to Serum amyloid A-3 protein precursor OS=Rattus norvegicus OX=10116 GN=LOC691143 PE=1 SV=1;tr|Q7TP01|Q7TP01_RAT Bq135360 OS=Rattus norvegicus OX=10116 GN=LOC691143 PE=2 SV=1	2	1	1	3.6	52.907	474;611	0	4.077	816710	1
tr|D3ZMR7|D3ZMR7_RAT;tr|A0A0G2JUU7|A0A0G2JUU7_RAT	tr|D3ZMR7|D3ZMR7_RAT Gamma-tubulin complex component OS=Rattus norvegicus OX=10116 GN=Tubgcp3 PE=1 SV=1;tr|A0A0G2JUU7|A0A0G2JUU7_RAT Gamma-tubulin complex component OS=Rattus norvegicus OX=10116 GN=Tubgcp3 PE=1 SV=1	2	1	1	1.3	67.898	606;902	0.0054863	1.0621	12404000	1
tr|A0A0G2JUV7|A0A0G2JUV7_RAT;tr|A1L1K5|A1L1K5_RAT;tr|D4ABP6|D4ABP6_RAT	tr|A0A0G2JUV7|A0A0G2JUV7_RAT Centrosomal protein 85 OS=Rattus norvegicus OX=10116 GN=Cep85 PE=1 SV=1;tr|A1L1K5|A1L1K5_RAT Centrosomal protein 85 OS=Rattus norvegicus OX=10116 GN=Cep85 PE=2 SV=1	3	9	9	15.2	85.285	763;666;60	0	47.518	36701000	12
tr|A0A0G2JUX5|A0A0G2JUX5_RAT;sp|Q68A21|PURB_RAT	tr|A0A0G2JUX5|A0A0G2JUX5_RAT Transcriptional activator protein Pur-beta OS=Rattus norvegicus OX=10116 GN=Purb PE=1 SV=1;sp|Q68A21|PURB_RAT Transcriptional activator protein Pur-beta OS=Rattus norvegicus OX=10116 GN=Purb PE=1 SV=3	2	6	6	36	33.532	317;315	0	21.904	41279000	9
tr|A0A0G2JUY9|A0A0G2JUY9_RAT;tr|D4AAG0|D4AAG0_RAT	tr|A0A0G2JUY9|A0A0G2JUY9_RAT Translation machinery-associated protein 16 OS=Rattus norvegicus OX=10116 GN=Tma16 PE=1 SV=1;tr|D4AAG0|D4AAG0_RAT Translation machinery-associated protein 16 OS=Rattus norvegicus OX=10116 GN=Tma16 PE=1 SV=1	2	1	1	7	24.944	213;221	0	5.6538	7917500	2
tr|D3ZKK5|D3ZKK5_RAT;tr|A0A0G2JUZ0|A0A0G2JUZ0_RAT	tr|D3ZKK5|D3ZKK5_RAT Phosphatidylinositol-3,5-bisphosphate 3-phosphatase OS=Rattus norvegicus OX=10116 GN=Mtmr1 PE=1 SV=1;tr|A0A0G2JUZ0|A0A0G2JUZ0_RAT Phosphatidylinositol-3,5-bisphosphate 3-phosphatase OS=Rattus norvegicus OX=10116 GN=Mtmr1 PE=1 SV=1	2	3	3	6	74.514	664;672	0	3.9752	12012000	4
tr|A0A0G2JUZ3|A0A0G2JUZ3_RAT;tr|D4AB13|D4AB13_RAT	tr|A0A0G2JUZ3|A0A0G2JUZ3_RAT Myb-related transcription factor, partner of profilin OS=Rattus norvegicus OX=10116 GN=Mypop PE=4 SV=1;tr|D4AB13|D4AB13_RAT Myb-related transcription factor, partner of profilin OS=Rattus norvegicus OX=10116 GN=Mypop PE=4 SV=1	2	1	1	5.9	41.594	391;392	0	3.2074	366850	1
tr|M0R979|M0R979_RAT;tr|A0A0G2JV24|A0A0G2JV24_RAT	tr|M0R979|M0R979_RAT Thrombospondin 1 OS=Rattus norvegicus OX=10116 GN=Thbs1 PE=1 SV=2;tr|A0A0G2JV24|A0A0G2JV24_RAT Thrombospondin 1 OS=Rattus norvegicus OX=10116 GN=Thbs1 PE=1 SV=1	2	5	5	5.7	127.04	1144;1152	0	11.223	15816000	5
tr|D3ZTA3|D3ZTA3_RAT;tr|A0A0G2JV99|A0A0G2JV99_RAT	tr|D3ZTA3|D3ZTA3_RAT Minichromosome maintenance complex component 3-associated protein OS=Rattus norvegicus OX=10116 GN=Mcm3ap PE=1 SV=1;tr|A0A0G2JV99|A0A0G2JV99_RAT Minichromosome maintenance complex component 3-associated protein OS=Rattus norvegicus OX=	2	1	1	0.8	210.05	1908;1975	0	3.4907	726620	1
tr|G3V9I0|G3V9I0_RAT;tr|A0A0G2JVA4|A0A0G2JVA4_RAT;tr|D3ZQR7|D3ZQR7_RAT;sp|Q811A3|PLOD2_RAT	tr|G3V9I0|G3V9I0_RAT Procollagen-lysine 5-dioxygenase OS=Rattus norvegicus OX=10116 GN=Plod2 PE=4 SV=1;tr|A0A0G2JVA4|A0A0G2JVA4_RAT Procollagen-lysine 5-dioxygenase OS=Rattus norvegicus OX=10116 GN=Plod2 PE=4 SV=1;tr|D3ZQR7|D3ZQR7_RAT Procollagen-lysine 5-	4	6	5	8.7	84.597	737;754;758;737	0	15.532	9667800	6
tr|A0A0G2JVG3|A0A0G2JVG3_RAT;tr|M0RD14|M0RD14_RAT	tr|A0A0G2JVG3|A0A0G2JVG3_RAT Pyruvate kinase OS=Rattus norvegicus OX=10116 GN=Pkm PE=1 SV=1;tr|M0RD14|M0RD14_RAT Pyruvate kinase OS=Rattus norvegicus OX=10116 GN=LOC100362738 PE=3 SV=2	2	25	3	8	53.193	489;486	0	34.958	253530000	14
tr|A0A0G2JVH7|A0A0G2JVH7_RAT;tr|E9PTF9|E9PTF9_RAT;tr|A0A0G2K5T9|A0A0G2K5T9_RAT	tr|A0A0G2JVH7|A0A0G2JVH7_RAT Wiskott-Aldrich syndrome protein family member OS=Rattus norvegicus OX=10116 GN=Wasf2 PE=1 SV=1;tr|E9PTF9|E9PTF9_RAT Wiskott-Aldrich syndrome protein family member OS=Rattus norvegicus OX=10116 GN=Wasf2 PE=1 SV=3;tr|A0A0G2K5T9|	3	1	1	2.9	45.338	419;494;494	0.0011123	1.8228	0	1
tr|A0A0G2JVL6|A0A0G2JVL6_RAT;tr|F7EXQ7|F7EXQ7_RAT	tr|A0A0G2JVL6|A0A0G2JVL6_RAT NADH dehydrogenase [ubiquinone] 1 alpha subcomplex subunit 8 OS=Rattus norvegicus OX=10116 GN=Ndufa8 PE=1 SV=1;tr|F7EXQ7|F7EXQ7_RAT Complex I-19kD OS=Rattus norvegicus OX=10116 GN=Ndufa8 PE=1 SV=1	2	4	4	27.9	19.965	172;190	0	13.283	50526000	5
tr|A0A0G2JVM2|A0A0G2JVM2_RAT	tr|A0A0G2JVM2|A0A0G2JVM2_RAT Uncharacterized protein OS=Rattus norvegicus OX=10116 GN=Mia3 PE=1 SV=1	1	12	5	5.4	153.47	1377	0	37.189	53100000	12
tr|D3ZZF8|D3ZZF8_RAT;tr|A0A0G2JVP5|A0A0G2JVP5_RAT	tr|D3ZZF8|D3ZZF8_RAT Poly(A)-binding protein-interacting protein 1 OS=Rattus norvegicus OX=10116 GN=Paip1 PE=1 SV=2;tr|A0A0G2JVP5|A0A0G2JVP5_RAT Poly(A)-binding protein-interacting protein 1 OS=Rattus norvegicus OX=10116 GN=Paip1 PE=1 SV=1	2	5	5	15.8	42.06	367;400	0	13.142	76649000	7
tr|D3ZT89|D3ZT89_RAT;tr|A0A0G2JVQ2|A0A0G2JVQ2_RAT	tr|D3ZT89|D3ZT89_RAT LIM domain binding 1 (Predicted) OS=Rattus norvegicus OX=10116 GN=Ldb1 PE=1 SV=1;tr|A0A0G2JVQ2|A0A0G2JVQ2_RAT LIM domain-binding 1 OS=Rattus norvegicus OX=10116 GN=Ldb1 PE=1 SV=1	2	1	1	4	42.779	375;411	0.0026427	1.4372	4958300	2
tr|A0A0G2JVW3|A0A0G2JVW3_RAT;tr|D4A0B4|D4A0B4_RAT	tr|A0A0G2JVW3|A0A0G2JVW3_RAT Ankyrin repeat domain 17 OS=Rattus norvegicus OX=10116 GN=Ankrd17 PE=1 SV=1;tr|D4A0B4|D4A0B4_RAT Ankyrin repeat domain 17 OS=Rattus norvegicus OX=10116 GN=Ankrd17 PE=1 SV=1	2	15	9	5.1	267.31	2524;2358	0	81.511	70664000	16
tr|F1LZX9|F1LZX9_RAT;tr|A0A0G2JVZ6|A0A0G2JVZ6_RAT	tr|F1LZX9|F1LZX9_RAT Integrin subunit alpha V OS=Rattus norvegicus OX=10116 GN=Itgav PE=1 SV=3;tr|A0A0G2JVZ6|A0A0G2JVZ6_RAT Integrin subunit alpha V OS=Rattus norvegicus OX=10116 GN=Itgav PE=1 SV=1	2	16	16	22.4	115.58	1047;1052	0	40.564	67939000	21
tr|D3Z992|D3Z992_RAT;tr|A0A0G2JW18|A0A0G2JW18_RAT	tr|D3Z992|D3Z992_RAT Forkhead box J2 OS=Rattus norvegicus OX=10116 GN=Foxj2 PE=1 SV=1;tr|A0A0G2JW18|A0A0G2JW18_RAT Forkhead box J2 OS=Rattus norvegicus OX=10116 GN=Foxj2 PE=1 SV=1	2	1	1	2.4	64.037	583;623	0	2.2654	0	1
tr|A0A0G2JW34|A0A0G2JW34_RAT;tr|D3ZV37|D3ZV37_RAT	tr|A0A0G2JW34|A0A0G2JW34_RAT CDGSH iron sulfur domain 3 OS=Rattus norvegicus OX=10116 GN=Cisd3 PE=1 SV=1;tr|D3ZV37|D3ZV37_RAT CDGSH iron sulfur domain 3 OS=Rattus norvegicus OX=10116 GN=Cisd3 PE=1 SV=1	2	1	1	7.9	14.379	127;158	0.0050125	1.0948	2928800	1
tr|G3V7L1|G3V7L1_RAT;tr|A0A0G2JW60|A0A0G2JW60_RAT	tr|G3V7L1|G3V7L1_RAT Utrophin OS=Rattus norvegicus OX=10116 GN=Utrn PE=1 SV=3;tr|A0A0G2JW60|A0A0G2JW60_RAT Utrophin OS=Rattus norvegicus OX=10116 GN=Utrn PE=1 SV=1	2	16	16	6.1	391.31	3419;3424	0	40.811	32707000	14
tr|A0A0G2JW88|A0A0G2JW88_RAT	tr|A0A0G2JW88|A0A0G2JW88_RAT Microtubule-associated protein OS=Rattus norvegicus OX=10116 GN=Map4 PE=1 SV=1	1	18	4	2.1	233.39	2201	0	64.033	145320000	32
tr|A0A0G2JWB6|A0A0G2JWB6_RAT;tr|A0A0G2KAH2|A0A0G2KAH2_RAT	tr|A0A0G2JWB6|A0A0G2JWB6_RAT Peroxidase OS=Rattus norvegicus OX=10116 GN=Pxdn PE=4 SV=1;tr|A0A0G2KAH2|A0A0G2KAH2_RAT Peroxidase OS=Rattus norvegicus OX=10116 GN=Pxdn PE=4 SV=1	2	12	12	10.8	165.21	1475;1237	0	20.642	57297000	13
tr|A0A0G2JWD6|A0A0G2JWD6_RAT;tr|D3ZIF5|D3ZIF5_RAT	tr|A0A0G2JWD6|A0A0G2JWD6_RAT AP-3 complex subunit beta OS=Rattus norvegicus OX=10116 GN=Ap3b1 PE=1 SV=1;tr|D3ZIF5|D3ZIF5_RAT Adaptor-related protein complex 3 subunit beta 1 OS=Rattus norvegicus OX=10116 GN=Ap3b1 PE=1 SV=1	2	4	4	5.4	121.5	1096;794	0	9.5586	11606000	4
tr|A0A0G2JWH3|A0A0G2JWH3_RAT	tr|A0A0G2JWH3|A0A0G2JWH3_RAT Condensin complex subunit 1 OS=Rattus norvegicus OX=10116 GN=Ncapd2 PE=1 SV=1	1	4	4	4.3	155.46	1389	0	3.8457	1721800	4
tr|A0A0G2JWJ0|A0A0G2JWJ0_RAT;sp|Q10728|MYPT1_RAT;tr|D4A1S6|D4A1S6_RAT;tr|D3ZR53|D3ZR53_RAT;tr|D4ACS0|D4ACS0_RAT;REV__tr|D4A1S6|D4A1S6_RAT;REV__tr|A0A0G2JWJ0|A0A0G2JWJ0_RAT;REV__sp|Q10728|MYPT1_RAT	tr|A0A0G2JWJ0|A0A0G2JWJ0_RAT Protein phosphatase 1 regulatory subunit OS=Rattus norvegicus OX=10116 GN=Ppp1r12a PE=1 SV=1;sp|Q10728|MYPT1_RAT Protein phosphatase 1 regulatory subunit 12A OS=Rattus norvegicus OX=10116 GN=Ppp1r12a PE=1 SV=2;tr|D4A1S6|D4A1S6_	8	33	31	35.8	115.27	1032;1032;976;1032;972;976;1032;1032	0	141.01	501840000	58
tr|A0A0G2JWM4|A0A0G2JWM4_RAT	tr|A0A0G2JWM4|A0A0G2JWM4_RAT Forkhead box J3 OS=Rattus norvegicus OX=10116 GN=Foxj3 PE=1 SV=1	1	2	2	5.4	70.141	635	0	7.6143	5485600	2
tr|D3ZYG3|D3ZYG3_RAT;tr|A0A0G2JWQ0|A0A0G2JWQ0_RAT	tr|D3ZYG3|D3ZYG3_RAT General transcription factor II H, polypeptide 1 (Predicted), isoform CRA_b OS=Rattus norvegicus OX=10116 GN=Gtf2h1 PE=1 SV=1;tr|A0A0G2JWQ0|A0A0G2JWQ0_RAT General transcription factor IIH subunit 1 OS=Rattus norvegicus OX=10116 GN=Gtf2	2	2	2	5.8	58.051	516;547	0	3.0403	556570	2
tr|A0A0G2JWV6|A0A0G2JWV6_RAT	tr|A0A0G2JWV6|A0A0G2JWV6_RAT Family with sequence similarity 219, member B OS=Rattus norvegicus OX=10116 GN=Fam219b PE=1 SV=1	1	1	1	8.6	21.113	197	0	5.839	1700100	1
tr|D3ZG00|D3ZG00_RAT;tr|A0A0G2JWW8|A0A0G2JWW8_RAT	tr|D3ZG00|D3ZG00_RAT Mediator complex subunit 30 OS=Rattus norvegicus OX=10116 GN=Med30 PE=3 SV=1;tr|A0A0G2JWW8|A0A0G2JWW8_RAT Mediator complex subunit 30 OS=Rattus norvegicus OX=10116 GN=Med30 PE=3 SV=1	2	1	1	8.4	16.346	143;178	0	2.7612	3359600	1
tr|A0A0G2JX20|A0A0G2JX20_RAT;tr|Q4VFZ4|Q4VFZ4_RAT	tr|A0A0G2JX20|A0A0G2JX20_RAT Katanin p80 WD40 repeat-containing subunit B1 OS=Rattus norvegicus OX=10116 GN=Katnb1 PE=3 SV=1;tr|Q4VFZ4|Q4VFZ4_RAT Katanin p80 WD40 repeat-containing subunit B1 OS=Rattus norvegicus OX=10116 GN=Katnb1 PE=2 SV=1	2	1	1	3.1	63.211	573;655	0	2.1256	1991500	1
tr|A0A0G2JX72|A0A0G2JX72_RAT;tr|F1M9N4|F1M9N4_RAT;tr|D3ZQV3|D3ZQV3_RAT	tr|A0A0G2JX72|A0A0G2JX72_RAT Muscleblind-like-splicing regulator 1 OS=Rattus norvegicus OX=10116 GN=Mbnl1 PE=1 SV=1;tr|F1M9N4|F1M9N4_RAT Muscleblind-like-splicing regulator 1 OS=Rattus norvegicus OX=10116 GN=Mbnl1 PE=1 SV=2	3	3	1	1.8	47.203	436;387;343	0.0010929	1.6777	31379000	3
tr|D3ZMW5|D3ZMW5_RAT;tr|A0A0G2JX92|A0A0G2JX92_RAT	tr|D3ZMW5|D3ZMW5_RAT SH3 and PX domains 2A OS=Rattus norvegicus OX=10116 GN=Sh3pxd2a PE=1 SV=1;tr|A0A0G2JX92|A0A0G2JX92_RAT SH3 and PX domains 2A OS=Rattus norvegicus OX=10116 GN=Sh3pxd2a PE=1 SV=1	2	7	7	8.9	118.21	1073;1109	0	16.085	16833000	6
tr|A0A0G2JXC2|A0A0G2JXC2_RAT;tr|A0A0G2K132|A0A0G2K132_RAT	tr|A0A0G2JXC2|A0A0G2JXC2_RAT Formin-like 3 OS=Rattus norvegicus OX=10116 GN=Fmnl3 PE=1 SV=1;tr|A0A0G2K132|A0A0G2K132_RAT Formin-like 2 OS=Rattus norvegicus OX=10116 GN=Fmnl2 PE=1 SV=1	2	1	1	1.5	106.96	934;1038	0	2.6254	1068900	1
tr|F1LVR8|F1LVR8_RAT;tr|A0A0G2K3Y9|A0A0G2K3Y9_RAT;tr|F1LV40|F1LV40_RAT;tr|A0A0G2JXC5|A0A0G2JXC5_RAT	tr|F1LVR8|F1LVR8_RAT Myocardin-related transcription factor A OS=Rattus norvegicus OX=10116 GN=Mrtfa PE=1 SV=1;tr|A0A0G2K3Y9|A0A0G2K3Y9_RAT Megakaryoblastic leukemia (Translocation) 1 (Predicted) OS=Rattus norvegicus OX=10116 GN=Mrtfa PE=1 SV=1;tr|F1LV40|F	4	2	2	4.6	98.432	928;928;963;1038	0.0045363	1.1273	3492300	2
tr|A0A0G2JXJ0|A0A0G2JXJ0_RAT;tr|F1LU76|F1LU76_RAT	tr|A0A0G2JXJ0|A0A0G2JXJ0_RAT NHS actin-remodeling regulator OS=Rattus norvegicus OX=10116 GN=Nhs PE=1 SV=1;tr|F1LU76|F1LU76_RAT NHS actin-remodeling regulator OS=Rattus norvegicus OX=10116 GN=Nhs PE=1 SV=3	2	1	1	0.8	146.32	1352;1442	0	2.155	1292200	1
tr|G3V8H9|G3V8H9_RAT;tr|A0A0G2JXN0|A0A0G2JXN0_RAT	tr|G3V8H9|G3V8H9_RAT Transcription factor OS=Rattus norvegicus OX=10116 GN=Tfdp1 PE=3 SV=1;tr|A0A0G2JXN0|A0A0G2JXN0_RAT Transcription factor OS=Rattus norvegicus OX=10116 GN=Tfdp1 PE=1 SV=1	2	1	1	5.2	32.467	290;410	0	2.8638	1302600	1
tr|F1LRN8|F1LRN8_RAT;tr|A0A0G2JXP3|A0A0G2JXP3_RAT	tr|F1LRN8|F1LRN8_RAT HECT-type E3 ubiquitin transferase OS=Rattus norvegicus OX=10116 GN=Nedd4l PE=1 SV=3;tr|A0A0G2JXP3|A0A0G2JXP3_RAT HECT-type E3 ubiquitin transferase OS=Rattus norvegicus OX=10116 GN=Nedd4l PE=1 SV=1	2	3	1	1	110.79	960;961	0	2.3034	8085400	2
tr|A0A0G2JXT9|A0A0G2JXT9_RAT	tr|A0A0G2JXT9|A0A0G2JXT9_RAT Rho guanine nucleotide exchange factor 17 OS=Rattus norvegicus OX=10116 GN=Arhgef17 PE=1 SV=1	1	3	3	2.5	222.02	2056	0	8.5646	207180000	4
tr|A0A0G2JXV9|A0A0G2JXV9_RAT	tr|A0A0G2JXV9|A0A0G2JXV9_RAT Paired-related homeobox 2 OS=Rattus norvegicus OX=10116 GN=Prrx2 PE=3 SV=1	1	5	3	18.6	26.403	247	0	31.233	41326000	7
tr|A0A0G2JXY1|A0A0G2JXY1_RAT;sp|P97779|HMMR_RAT	tr|A0A0G2JXY1|A0A0G2JXY1_RAT Hyaluronan-mediated motility receptor OS=Rattus norvegicus OX=10116 GN=Hmmr PE=4 SV=1;sp|P97779|HMMR_RAT Hyaluronan-mediated motility receptor OS=Rattus norvegicus OX=10116 GN=Hmmr PE=2 SV=1	2	11	11	16.9	82.307	712;498	0	15.222	24126000	11
tr|F1LQ45|F1LQ45_RAT;tr|A0A0G2JXY9|A0A0G2JXY9_RAT;tr|Q505I9|Q505I9_RAT;sp|Q9Z1Z3|EPN2_RAT	tr|F1LQ45|F1LQ45_RAT Epsin-2 OS=Rattus norvegicus OX=10116 GN=Epn2 PE=1 SV=2;tr|A0A0G2JXY9|A0A0G2JXY9_RAT Epsin-2 OS=Rattus norvegicus OX=10116 GN=Epn2 PE=1 SV=1;tr|Q505I9|Q505I9_RAT Epsin-2 OS=Rattus norvegicus OX=10116 GN=Epn2 PE=1 SV=1;sp|Q9Z1Z3|EPN2_RA	4	2	2	3.8	62.315	583;604;640;583	0	1.9621	4015600	3
tr|A0A0G2JY07|A0A0G2JY07_RAT;tr|E9PTS4|E9PTS4_RAT	tr|A0A0G2JY07|A0A0G2JY07_RAT DNA helicase OS=Rattus norvegicus OX=10116 GN=Mcm5 PE=1 SV=1	2	16	16	29.7	82.467	734;356	0	74.279	261290000	35
tr|A0A0G2JY73|A0A0G2JY73_RAT	tr|A0A0G2JY73|A0A0G2JY73_RAT Eukaryotic translation initiation factor 4 gamma, 3 OS=Rattus norvegicus OX=10116 GN=Eif4g3 PE=1 SV=1	1	23	2	2.3	179.11	1614	0	38.171	83111000	21
tr|A0A0G2JYD8|A0A0G2JYD8_RAT;tr|G3V7U6|G3V7U6_RAT	tr|A0A0G2JYD8|A0A0G2JYD8_RAT Calpain-5 OS=Rattus norvegicus OX=10116 GN=Capn5 PE=1 SV=1;tr|G3V7U6|G3V7U6_RAT Calpain-5 OS=Rattus norvegicus OX=10116 GN=Capn5 PE=1 SV=2	2	1	1	3	73.211	641;750	0	5.7048	2292600	2
tr|A0A0G2JYI7|A0A0G2JYI7_RAT;tr|A0A0U1RRQ3|A0A0U1RRQ3_RAT;tr|A0A0G2JYD1|A0A0G2JYD1_RAT	tr|A0A0G2JYI7|A0A0G2JYI7_RAT Ubiquitin-associated protein 2 OS=Rattus norvegicus OX=10116 GN=Ubap2 PE=1 SV=1;tr|A0A0U1RRQ3|A0A0U1RRQ3_RAT Ubiquitin-associated protein 2 OS=Rattus norvegicus OX=10116 GN=Ubap2 PE=1 SV=1;tr|A0A0G2JYD1|A0A0G2JYD1_RAT Ubiquitin	3	9	9	13.3	118.58	1135;1129;1126	0	39.409	82672000	16
tr|Q4QR81|Q4QR81_RAT;tr|A0A0G2JYJ7|A0A0G2JYJ7_RAT	tr|Q4QR81|Q4QR81_RAT RNA binding motif, single stranded interacting protein 2, isoform CRA_a OS=Rattus norvegicus OX=10116 GN=Rbms2 PE=1 SV=1;tr|A0A0G2JYJ7|A0A0G2JYJ7_RAT RNA-binding motif, single stranded-interacting protein 2 OS=Rattus norvegicus OX=1011	2	4	4	12.1	40.605	379;405	0	9.4664	32320000	8
tr|A0A0G2JYL4|A0A0G2JYL4_RAT;tr|D3ZGT6|D3ZGT6_RAT	tr|A0A0G2JYL4|A0A0G2JYL4_RAT Procollagen-proline 4-dioxygenase OS=Rattus norvegicus OX=10116 GN=P4ha2 PE=1 SV=1;tr|D3ZGT6|D3ZGT6_RAT Procollagen-proline 4-dioxygenase OS=Rattus norvegicus OX=10116 GN=P4ha2 PE=1 SV=1	2	1	1	3.2	60.635	533;535	0.0086747	0.88368	3184100	1
tr|A0A0G2K678|A0A0G2K678_RAT;tr|A0A0G2JYQ3|A0A0G2JYQ3_RAT;tr|F1LQJ1|F1LQJ1_RAT;sp|P0CB49|YLPM1_RAT	tr|A0A0G2K678|A0A0G2K678_RAT YLP motif-containing protein 1 OS=Rattus norvegicus OX=10116 GN=Ylpm1 PE=1 SV=1;tr|A0A0G2JYQ3|A0A0G2JYQ3_RAT YLP motif-containing protein 1 OS=Rattus norvegicus OX=10116 GN=Ylpm1 PE=1 SV=1;tr|F1LQJ1|F1LQJ1_RAT YLP motif-contain	4	5	5	2.8	237.81	2116;2121;1375;1376	0	11.591	16016000	6
tr|A0A0G2JYR1|A0A0G2JYR1_RAT	tr|A0A0G2JYR1|A0A0G2JYR1_RAT Exocyst complex component OS=Rattus norvegicus OX=10116 GN=Exoc6b PE=1 SV=1	1	3	3	8	94.189	810	0	6.3727	3204100	4
tr|A0A0G2JYT1|A0A0G2JYT1_RAT;tr|F1LPE9|F1LPE9_RAT;sp|Q811U3|RB6I2_RAT	tr|A0A0G2JYT1|A0A0G2JYT1_RAT ELKS/Rab6-interacting/CAST family member 1 OS=Rattus norvegicus OX=10116 GN=Erc1 PE=1 SV=1;tr|F1LPE9|F1LPE9_RAT ELKS/Rab6-interacting/CAST family member 1 OS=Rattus norvegicus OX=10116 GN=Erc1 PE=1 SV=1;sp|Q811U3|RB6I2_RAT ELKS	3	39	34	33.5	128.32	1120;948;948	0	289.78	523390000	57
tr|A0A0G2JZ04|A0A0G2JZ04_RAT	tr|A0A0G2JZ04|A0A0G2JZ04_RAT Terminal uridylyl transferase 4 OS=Rattus norvegicus OX=10116 GN=Tut4 PE=1 SV=1	1	4	4	4	163.53	1458	0	4.4461	5078300	3
tr|A0A0G2JZ30|A0A0G2JZ30_RAT;tr|D3ZEU8|D3ZEU8_RAT	tr|A0A0G2JZ30|A0A0G2JZ30_RAT Family with sequence similarity 76, member A OS=Rattus norvegicus OX=10116 GN=Fam76a PE=3 SV=1;tr|D3ZEU8|D3ZEU8_RAT Family with sequence similarity 76, member A OS=Rattus norvegicus OX=10116 GN=Fam76a PE=3 SV=3	2	3	3	11.5	32.764	286;311	0	4.1734	6252600	3
tr|A0A0G2JZ38|A0A0G2JZ38_RAT	tr|A0A0G2JZ38|A0A0G2JZ38_RAT Formin homology 2 domain-containing 1 OS=Rattus norvegicus OX=10116 GN=Fhod1 PE=1 SV=1	1	1	1	1	126.47	1158	0	2.0831	4891900	1
tr|A0A0G2JZ83|A0A0G2JZ83_RAT;tr|A0A0G2K2D4|A0A0G2K2D4_RAT	tr|A0A0G2JZ83|A0A0G2JZ83_RAT ArfGAP with GTPase domain, ankyrin repeat and PH domain 3 OS=Rattus norvegicus OX=10116 GN=Agap3 PE=3 SV=1;tr|A0A0G2K2D4|A0A0G2K2D4_RAT ArfGAP with GTPase domain, ankyrin repeat and PH domain 3 OS=Rattus norvegicus OX=10116 GN=	2	1	1	2	87.112	808;812	0	9.2471	1929800	0
tr|A0A0G2JZE7|A0A0G2JZE7_RAT	tr|A0A0G2JZE7|A0A0G2JZE7_RAT Rho guanine nucleotide exchange factor 40 OS=Rattus norvegicus OX=10116 GN=Arhgef40 PE=1 SV=1	1	10	10	8.1	165.34	1516	0	21.323	29801000	12
tr|A0A0G2JZF2|A0A0G2JZF2_RAT;tr|G3V949|G3V949_RAT;sp|O55156|CLIP2_RAT;tr|F1MAH8|F1MAH8_RAT;sp|Q9JK25|CLIP1_RAT;tr|A0A0G2K681|A0A0G2K681_RAT	tr|A0A0G2JZF2|A0A0G2JZF2_RAT CAP-Gly domain-containing linker protein 2 OS=Rattus norvegicus OX=10116 GN=Clip2 PE=1 SV=1;tr|G3V949|G3V949_RAT CAP-Gly domain-containing linker protein 2 OS=Rattus norvegicus OX=10116 GN=Clip2 PE=1 SV=1;sp|O55156|CLIP2_RAT CA	6	21	21	25	115.53	1046;1047;1046;1319;1320;1416	0	90.931	141630000	22
tr|A0A0G2JZF5|A0A0G2JZF5_RAT;tr|A0A0G2K1S9|A0A0G2K1S9_RAT	tr|A0A0G2JZF5|A0A0G2JZF5_RAT CCM2 scaffold protein OS=Rattus norvegicus OX=10116 GN=Ccm2 PE=1 SV=1;tr|A0A0G2K1S9|A0A0G2K1S9_RAT CCM2 scaffold protein OS=Rattus norvegicus OX=10116 GN=Ccm2 PE=1 SV=1	2	7	7	18.8	49.189	447;453	0	16.385	17566000	8
tr|A0A0G2JZG4|A0A0G2JZG4_RAT;tr|D4A3Q3|D4A3Q3_RAT	tr|A0A0G2JZG4|A0A0G2JZG4_RAT Nuclear receptor coactivator OS=Rattus norvegicus OX=10116 GN=Ncoa1 PE=1 SV=1;tr|D4A3Q3|D4A3Q3_RAT Nuclear receptor coactivator OS=Rattus norvegicus OX=10116 GN=Ncoa1 PE=1 SV=2	2	3	3	3.6	152.04	1401;1417	0	3.5119	2851400	2
tr|A0A0G2JZH7|A0A0G2JZH7_RAT;tr|D4A7M3|D4A7M3_RAT	tr|A0A0G2JZH7|A0A0G2JZH7_RAT Ubiquitinyl hydrolase 1 OS=Rattus norvegicus OX=10116 GN=Otud3 PE=4 SV=1;tr|D4A7M3|D4A7M3_RAT Ubiquitinyl hydrolase 1 OS=Rattus norvegicus OX=10116 GN=Otud3 PE=4 SV=1	2	1	1	2.8	42.815	386;392	0	2.7005	3428800	1
tr|A0A0G2JZH8|A0A0G2JZH8_RAT;tr|Q7TQ85|Q7TQ85_RAT	tr|A0A0G2JZH8|A0A0G2JZH8_RAT Dihydrolipoamide acetyltransferase component of pyruvate dehydrogenase complex OS=Rattus norvegicus OX=10116 GN=Pdhx PE=1 SV=1;tr|Q7TQ85|Q7TQ85_RAT Ac1164 OS=Rattus norvegicus OX=10116 GN=Pdhx PE=1 SV=1	2	2	2	4.2	54.169	502;539	0	2.1613	1244700	2
tr|Q6TXE9|Q6TXE9_RAT;tr|A0A0G2JZI2|A0A0G2JZI2_RAT	tr|Q6TXE9|Q6TXE9_RAT Prolyl-tRNA synthetase OS=Rattus norvegicus OX=10116 GN=Eprs PE=1 SV=1;tr|A0A0G2JZI2|A0A0G2JZI2_RAT Glutamyl-tRNA synthetase OS=Rattus norvegicus OX=10116 GN=Eprs PE=1 SV=1	2	11	11	9.6	166.78	1486;1512	0	27.645	28732000	14
tr|A0A0G2JZI8|A0A0G2JZI8_RAT;tr|A0A0G2K213|A0A0G2K213_RAT	tr|A0A0G2JZI8|A0A0G2JZI8_RAT TEN1 subunit of CST complex OS=Rattus norvegicus OX=10116 GN=Ten1 PE=4 SV=1;tr|A0A0G2K213|A0A0G2K213_RAT TEN1 subunit of CST complex OS=Rattus norvegicus OX=10116 GN=Ten1 PE=4 SV=1	2	1	1	12.9	18.707	170;186	0.0082007	0.89114	1183100	1
tr|B5DEL8|B5DEL8_RAT;tr|A0A0G2JZJ9|A0A0G2JZJ9_RAT	tr|B5DEL8|B5DEL8_RAT Complex I-15 kDa OS=Rattus norvegicus OX=10116 GN=Ndufs5 PE=1 SV=1;tr|A0A0G2JZJ9|A0A0G2JZJ9_RAT Complex I-15 kDa OS=Rattus norvegicus OX=10116 PE=3 SV=1	2	2	2	17.9	12.7	106;106	0.0010905	1.6568	2995400	2
tr|A0A0G2JZL4|A0A0G2JZL4_RAT	tr|A0A0G2JZL4|A0A0G2JZL4_RAT NHS-like 1 OS=Rattus norvegicus OX=10116 GN=Nhsl1 PE=3 SV=1	1	10	10	10	167.88	1575	0	21.236	80509000	9
tr|A0A0G2JZM2|A0A0G2JZM2_RAT;tr|B5DFC3|B5DFC3_RAT	tr|A0A0G2JZM2|A0A0G2JZM2_RAT Protein transport protein SEC23 OS=Rattus norvegicus OX=10116 GN=Sec23a PE=1 SV=1;tr|B5DFC3|B5DFC3_RAT Protein transport protein SEC23 OS=Rattus norvegicus OX=10116 GN=Sec23a PE=1 SV=1	2	8	5	7.7	84.712	751;765	0	15.7	12499000	7
tr|A0A0G2JZM8|A0A0G2JZM8_RAT;sp|Q99JD4|CLAP2_RAT	tr|A0A0G2JZM8|A0A0G2JZM8_RAT CLIP-associating protein 2 OS=Rattus norvegicus OX=10116 GN=Clasp2 PE=1 SV=1;sp|Q99JD4|CLAP2_RAT CLIP-associating protein 2 OS=Rattus norvegicus OX=10116 GN=Clasp2 PE=1 SV=1	2	11	8	8	164.69	1505;1286	0	36.862	19938000	9
tr|A0A0G2JZS1|A0A0G2JZS1_RAT;tr|F1LT58|F1LT58_RAT	tr|A0A0G2JZS1|A0A0G2JZS1_RAT Importin subunit alpha OS=Rattus norvegicus OX=10116 GN=Kpna6 PE=1 SV=1;tr|F1LT58|F1LT58_RAT Importin subunit alpha OS=Rattus norvegicus OX=10116 GN=Kpna6 PE=1 SV=3	2	7	4	11	59.893	536;541	0	37.866	40572000	10
tr|A0A0G2JZS9|A0A0G2JZS9_RAT	tr|A0A0G2JZS9|A0A0G2JZS9_RAT Ig-like domain-containing protein OS=Rattus norvegicus OX=10116 PE=1 SV=1	1	1	1	11.3	10.811	97	0	2.5004	5336100	1
tr|A0A0G2JZY0|A0A0G2JZY0_RAT	tr|A0A0G2JZY0|A0A0G2JZY0_RAT LSM family member 14B OS=Rattus norvegicus OX=10116 GN=Lsm14b PE=1 SV=1	1	1	1	8	46.209	424	0	6.6721	3467100	1
tr|A0A0G2KB70|A0A0G2KB70_RAT;tr|A0A0G2JZY3|A0A0G2JZY3_RAT	tr|A0A0G2KB70|A0A0G2KB70_RAT RALBP1-associated Eps domain-containing 1 OS=Rattus norvegicus OX=10116 GN=Reps1 PE=1 SV=1;tr|A0A0G2JZY3|A0A0G2JZY3_RAT RALBP1-associated Eps domain-containing 1 OS=Rattus norvegicus OX=10116 GN=Reps1 PE=1 SV=1	2	1	1	2	66.374	613;744	0.0021425	1.5146	0	1
tr|A0A0G2JZZ3|A0A0G2JZZ3_RAT;tr|D3ZD47|D3ZD47_RAT	tr|A0A0G2JZZ3|A0A0G2JZZ3_RAT Cap-binding complex-dependent translation initiation factor OS=Rattus norvegicus OX=10116 GN=Ctif PE=1 SV=1;tr|D3ZD47|D3ZD47_RAT Cap-binding complex-dependent translation initiation factor OS=Rattus norvegicus OX=10116 GN=Ctif	2	7	7	11.9	67.389	598;336	0	11.518	43776000	11
tr|A0A0G2K059|A0A0G2K059_RAT;tr|M0RDI5|M0RDI5_RAT	tr|A0A0G2K059|A0A0G2K059_RAT Calcium uniporter protein OS=Rattus norvegicus OX=10116 GN=Mcu PE=1 SV=1;tr|M0RDI5|M0RDI5_RAT Calcium uniporter protein OS=Rattus norvegicus OX=10116 GN=Mcu PE=1 SV=1	2	1	1	3.9	36.057	310;350	0.0010823	1.6041	1851200	1
tr|A0A0G2K6G7|A0A0G2K6G7_RAT;tr|F1LZS6|F1LZS6_RAT;tr|A0A0G2K098|A0A0G2K098_RAT	tr|A0A0G2K6G7|A0A0G2K6G7_RAT MCC regulator of WNT-signaling pathway OS=Rattus norvegicus OX=10116 GN=Mcc PE=1 SV=1;tr|F1LZS6|F1LZS6_RAT MCC regulator of WNT-signaling pathway (Fragment) OS=Rattus norvegicus OX=10116 GN=Mcc PE=1 SV=3;tr|A0A0G2K098|A0A0G2K09	3	1	1	1.8	86.661	771;809;811	0	8.8031	0	1
tr|A0A0G2K0B0|A0A0G2K0B0_RAT;sp|Q5XIM5|CDV3_RAT;tr|Q6QI67|Q6QI67_RAT	tr|A0A0G2K0B0|A0A0G2K0B0_RAT Protein CDV3 homolog OS=Rattus norvegicus OX=10116 GN=Cdv3 PE=1 SV=1;sp|Q5XIM5|CDV3_RAT Protein CDV3 homolog OS=Rattus norvegicus OX=10116 GN=Cdv3 PE=1 SV=1	3	4	4	22.4	29.647	281;236;159	0	7.4522	16752000	4
tr|A0A0G2K0J4|A0A0G2K0J4_RAT	tr|A0A0G2K0J4|A0A0G2K0J4_RAT Nipped-B protein OS=Rattus norvegicus OX=10116 GN=Nipbl PE=1 SV=1	1	1	1	0.8	315.23	2798	0	2.0891	1187200	2
tr|B5DEP5|B5DEP5_RAT;tr|A0A0G2K0P5|A0A0G2K0P5_RAT	tr|B5DEP5|B5DEP5_RAT RCG58191 OS=Rattus norvegicus OX=10116 GN=Trip4 PE=1 SV=1;tr|A0A0G2K0P5|A0A0G2K0P5_RAT Thyroid hormone receptor interactor 4 OS=Rattus norvegicus OX=10116 GN=Trip4 PE=1 SV=1	2	2	2	3.1	65.851	581;682	0	1.9513	3891500	2
tr|D3ZU31|D3ZU31_RAT;tr|A0A0G2K0W5|A0A0G2K0W5_RAT	tr|D3ZU31|D3ZU31_RAT Tight junction associated protein 1 (Predicted), isoform CRA_a OS=Rattus norvegicus OX=10116 GN=Tjap1 PE=1 SV=1;tr|A0A0G2K0W5|A0A0G2K0W5_RAT Tight junction-associated protein 1 OS=Rattus norvegicus OX=10116 GN=Tjap1 PE=1 SV=1	2	10	10	25	60.088	543;553	0	33.885	78421000	13
tr|A0A0G2K0W9|A0A0G2K0W9_RAT;tr|F1M6I7|F1M6I7_RAT;sp|P48004|PSA7_RAT	tr|A0A0G2K0W9|A0A0G2K0W9_RAT Proteasome subunit alpha type OS=Rattus norvegicus OX=10116 GN=Psma7 PE=1 SV=1;tr|F1M6I7|F1M6I7_RAT Proteasome subunit alpha type OS=Rattus norvegicus OX=10116 GN=Psma8 PE=3 SV=2;sp|P48004|PSA7_RAT Proteasome subunit alpha type	3	4	4	26.2	27.855	248;250;254	0	9.2718	12984000	5
tr|G3V7E6|G3V7E6_RAT;tr|A0A0G2K0X1|A0A0G2K0X1_RAT	tr|G3V7E6|G3V7E6_RAT Pericentriolar material 1 OS=Rattus norvegicus OX=10116 GN=Pcm1 PE=1 SV=1;tr|A0A0G2K0X1|A0A0G2K0X1_RAT Pericentriolar material 1 OS=Rattus norvegicus OX=10116 GN=Pcm1 PE=1 SV=1	2	3	3	1.6	228.73	2026;2128	0	3.4007	3555600	3
tr|A0A0G2K0Y2|A0A0G2K0Y2_RAT;tr|Q7TP50|Q7TP50_RAT	tr|A0A0G2K0Y2|A0A0G2K0Y2_RAT Insulin-like growth factor 2 mRNA-binding protein 3 OS=Rattus norvegicus OX=10116 GN=Igf2bp3 PE=1 SV=1	2	9	8	20	63.593	579;169	0	45.144	47180000	14
tr|A0A0G2K162|A0A0G2K162_RAT;tr|D3ZAY7|D3ZAY7_RAT;tr|D3ZDT1|D3ZDT1_RAT;tr|D3ZM69|D3ZM69_RAT;tr|D3ZAY2|D3ZAY2_RAT	tr|A0A0G2K162|A0A0G2K162_RAT Erythrocyte membrane protein band 4.1-like 2 OS=Rattus norvegicus OX=10116 GN=Epb41l2 PE=1 SV=1;tr|D3ZAY7|D3ZAY7_RAT Erythrocyte membrane protein band 4.1-like 2 OS=Rattus norvegicus OX=10116 GN=Epb41l2 PE=1 SV=3;tr|D3ZDT1|D3ZD	5	10	10	21.5	87.806	789;802;926;996;698	0	37.457	25476000	9
tr|A0A0G2K174|A0A0G2K174_RAT;tr|A0A0G2K8R3|A0A0G2K8R3_RAT	tr|A0A0G2K174|A0A0G2K174_RAT LIM domain 7 OS=Rattus norvegicus OX=10116 GN=Lmo7 PE=1 SV=1;tr|A0A0G2K8R3|A0A0G2K8R3_RAT LIM domain 7 OS=Rattus norvegicus OX=10116 GN=Lmo7 PE=1 SV=1	2	38	38	38.6	156.76	1395;1729	0	169.06	290760000	53
tr|A1A5P7|A1A5P7_RAT;tr|A0A0G2K1A8|A0A0G2K1A8_RAT	tr|A1A5P7|A1A5P7_RAT Pleckstrin homology domain containing, family A (Phosphoinositide binding specific) member 1 OS=Rattus norvegicus OX=10116 GN=Plekha1 PE=2 SV=1;tr|A0A0G2K1A8|A0A0G2K1A8_RAT Pleckstrin homology domain-containing A1 OS=Rattus norvegicus	2	1	1	3.3	38.049	335;385	0.0031056	1.3017	0	2
tr|F2Z3R4|F2Z3R4_RAT;tr|A0A0G2K1B6|A0A0G2K1B6_RAT	tr|F2Z3R4|F2Z3R4_RAT Nuclear factor 1 OS=Rattus norvegicus OX=10116 GN=Nf1x PE=1 SV=1;tr|A0A0G2K1B6|A0A0G2K1B6_RAT Nuclear factor 1 OS=Rattus norvegicus OX=10116 GN=Nf1x PE=1 SV=1	2	3	2	10.4	48.867	441;502	0	7.4941	5024700	2
tr|A0A0G2K1E2|A0A0G2K1E2_RAT	tr|A0A0G2K1E2|A0A0G2K1E2_RAT Integrin alpha 5 (Mapped) OS=Rattus norvegicus OX=10116 GN=Itga5 PE=1 SV=1	1	11	11	13.5	119.46	1099	0	49.321	122270000	17
tr|F1LSH0|F1LSH0_RAT;tr|A0A0G2K1E5|A0A0G2K1E5_RAT	tr|F1LSH0|F1LSH0_RAT Symplekin OS=Rattus norvegicus OX=10116 GN=Sympk PE=1 SV=2;tr|A0A0G2K1E5|A0A0G2K1E5_RAT Symplekin OS=Rattus norvegicus OX=10116 GN=Sympk PE=1 SV=1	2	1	1	1.3	142.13	1280;1280	0.0068796	0.98479	509920	1
tr|A0A0G2KAU7|A0A0G2KAU7_RAT;tr|F1M7L7|F1M7L7_RAT;tr|A0A0G2K1G5|A0A0G2K1G5_RAT;sp|O35806|LTBP2_RAT	tr|A0A0G2KAU7|A0A0G2KAU7_RAT Latent-transforming growth factor beta-binding protein 2 OS=Rattus norvegicus OX=10116 GN=Ltbp2 PE=1 SV=1;tr|F1M7L7|F1M7L7_RAT Latent transforming growth factor beta binding protein 2, isoform CRA_b OS=Rattus norvegicus OX=1011	4	7	7	4.9	190.14	1767;1787;1831;1764	0	34.333	30901000	9
tr|A0A0G2K1N4|A0A0G2K1N4_RAT;tr|F1LW16|F1LW16_RAT	tr|A0A0G2K1N4|A0A0G2K1N4_RAT B-TFIID TATA-box-binding protein-associated factor 1 OS=Rattus norvegicus OX=10116 GN=Btaf1 PE=1 SV=1;tr|F1LW16|F1LW16_RAT B-TFIID TATA-box-binding protein-associated factor 1 OS=Rattus norvegicus OX=10116 GN=Btaf1 PE=1 SV=2	2	1	1	1.1	206.93	1848;1855	0	4.2188	405030	1
tr|D3ZFW1|D3ZFW1_RAT;tr|A0A0G2K1V3|A0A0G2K1V3_RAT	tr|D3ZFW1|D3ZFW1_RAT Similar to RIKEN cDNA 5730449L18 (Predicted), isoform CRA_b OS=Rattus norvegicus OX=10116 GN=Tsen15 PE=1 SV=1;tr|A0A0G2K1V3|A0A0G2K1V3_RAT Similar to RIKEN cDNA 5730449L18 (Predicted), isoform CRA_a OS=Rattus norvegicus OX=10116 GN=Tse	2	1	1	14.1	14.007	128;168	0	8.1816	1883400	1
tr|D4A5E5|D4A5E5_RAT;tr|A0A0G2K1V7|A0A0G2K1V7_RAT	tr|D4A5E5|D4A5E5_RAT Beta-sarcoglycan OS=Rattus norvegicus OX=10116 GN=Sgcb PE=3 SV=2;tr|A0A0G2K1V7|A0A0G2K1V7_RAT Beta-sarcoglycan OS=Rattus norvegicus OX=10116 GN=Sgcb PE=3 SV=1	2	1	1	5.7	32.846	297;320	0	8.2024	0	1
tr|A0A0G2K1W1|A0A0G2K1W1_RAT	tr|A0A0G2K1W1|A0A0G2K1W1_RAT RAB11 family-interacting protein 5 OS=Rattus norvegicus OX=10116 GN=Rab11fip5 PE=1 SV=1	1	35	14	22.3	123.81	1173	0	233.89	480150000	68
tr|A0A0G2K1Z2|A0A0G2K1Z2_RAT;tr|D3ZDI5|D3ZDI5_RAT	tr|A0A0G2K1Z2|A0A0G2K1Z2_RAT Rho GTPase-activating protein 12 OS=Rattus norvegicus OX=10116 GN=Arhgap12 PE=1 SV=1	2	7	7	11.6	95.343	838;494	0	10.748	25276000	8
tr|F7EZZ0|F7EZZ0_RAT;tr|A0A0G2K264|A0A0G2K264_RAT	tr|F7EZZ0|F7EZZ0_RAT Death-associated protein 3 OS=Rattus norvegicus OX=10116 GN=Dap3 PE=1 SV=1;tr|A0A0G2K264|A0A0G2K264_RAT Death-associated protein 3 OS=Rattus norvegicus OX=10116 GN=Dap3 PE=1 SV=1	2	2	2	8.1	45.111	396;412	0	6.6239	1810300	1
tr|A0A0G2K2B4|A0A0G2K2B4_RAT;sp|Q9WUB5|NCOR1_RAT	tr|A0A0G2K2B4|A0A0G2K2B4_RAT Nuclear receptor corepressor 1 OS=Rattus norvegicus OX=10116 GN=Ncor1 PE=1 SV=1	2	13	12	8.1	266.37	2414;533	0	42.18	30106000	12
tr|A0A0G2K2D5|A0A0G2K2D5_RAT;tr|D3ZYM5|D3ZYM5_RAT	tr|A0A0G2K2D5|A0A0G2K2D5_RAT MTSS I-BAR domain-containing 1 OS=Rattus norvegicus OX=10116 GN=Mtss1 PE=1 SV=1;tr|D3ZYM5|D3ZYM5_RAT MTSS I-BAR domain-containing 1 OS=Rattus norvegicus OX=10116 GN=Mtss1 PE=1 SV=2	2	1	1	2.8	78.454	719;790	0	2.7346	3007900	2
tr|A0A0G2K8G8|A0A0G2K8G8_RAT;tr|A0A0G2K4X1|A0A0G2K4X1_RAT;tr|A0A0G2K2E1|A0A0G2K2E1_RAT;tr|E9PSS8|E9PSS8_RAT;tr|A0A0G2K1E1|A0A0G2K1E1_RAT;tr|Q6MGB8|Q6MGB8_RAT;tr|Q95II0|Q95II0_RAT;tr|D3ZQG9|D3ZQG9_RAT;sp|P15978|HA11_RAT;tr|A0A0G2K4S5|A0A0G2K4S5_RAT;tr|Q6MGB9|Q6MGB9_RAT;tr|E9PTZ7|E9PTZ7_RAT;tr|F7EWE4|F7EWE4_RAT;tr|A0A0G2KAJ0|A0A0G2KAJ0_RAT;tr|Q4FZX6|Q4FZX6_RAT;tr|F1LQF2|F1LQF2_RAT;tr|Q4G002|Q4G002_…	tr|A0A0G2K8G8|A0A0G2K8G8_RAT RT1 class Ia, locus A1 OS=Rattus norvegicus OX=10116 GN=RT1-A1 PE=1 SV=1;tr|A0A0G2K4X1|A0A0G2K4X1_RAT RT1 class Ia, locus A1 OS=Rattus norvegicus OX=10116 GN=RT1-A1 PE=1 SV=1;tr|A0A0G2K2E1|A0A0G2K2E1_RAT RT1 class Ia, locus A1	39	4	3	10.4	41.351	367;356;368;366;382;366;375;355;319;372;369;370;367;157;365;365;373;373;375;377;372;360;371;199;216;243;265;268;316;330;346;339;349;350;352;353;355;330;393	0	5.36	23956000	3
tr|A0A0G2K2H0|A0A0G2K2H0_RAT;tr|E9PSX9|E9PSX9_RAT;tr|E9PSY0|E9PSY0_RAT	tr|A0A0G2K2H0|A0A0G2K2H0_RAT Receptor protein-tyrosine kinase OS=Rattus norvegicus OX=10116 GN=Axl PE=1 SV=1;tr|E9PSX9|E9PSX9_RAT Receptor protein-tyrosine kinase OS=Rattus norvegicus OX=10116 GN=Axl PE=1 SV=1;tr|E9PSY0|E9PSY0_RAT Receptor protein-tyrosine	3	2	2	2.5	96.831	875;879;888	0	2.5232	6802400	1
tr|D3ZHI1|D3ZHI1_RAT;tr|A0A0G2KA58|A0A0G2KA58_RAT;tr|A0A0G2K2J9|A0A0G2K2J9_RAT;tr|D3ZVL1|D3ZVL1_RAT;tr|A0A0G2JXM0|A0A0G2JXM0_RAT	tr|D3ZHI1|D3ZHI1_RAT MIA SH3 domain ER export factor 2 OS=Rattus norvegicus OX=10116 GN=Mia2 PE=1 SV=2;tr|A0A0G2KA58|A0A0G2KA58_RAT MIA SH3 domain ER export factor 2 OS=Rattus norvegicus OX=10116 GN=Mia2 PE=1 SV=1;tr|A0A0G2K2J9|A0A0G2K2J9_RAT MIA SH3 domai	5	11	11	18.7	90.011	796;798;807;774;755	0	60.371	22389000	11
tr|A0A0G2K2Q1|A0A0G2K2Q1_RAT;sp|D3ZUI5|COBL_RAT	tr|A0A0G2K2Q1|A0A0G2K2Q1_RAT Protein cordon-bleu OS=Rattus norvegicus OX=10116 GN=Cobl PE=1 SV=1;sp|D3ZUI5|COBL_RAT Protein cordon-bleu OS=Rattus norvegicus OX=10116 GN=Cobl PE=1 SV=1	2	40	40	43.8	144.03	1341;1133	0	209.21	710300000	78
tr|A0A0G2K2V2|A0A0G2K2V2_RAT;tr|G3V9N8|G3V9N8_RAT	tr|A0A0G2K2V2|A0A0G2K2V2_RAT AP complex subunit beta OS=Rattus norvegicus OX=10116 GN=Ap1b1 PE=1 SV=1;tr|G3V9N8|G3V9N8_RAT AP complex subunit beta OS=Rattus norvegicus OX=10116 GN=Ap1b1 PE=1 SV=3	2	6	1	2.2	103.82	942;949	0	2.6069	1709700	2
tr|D3ZET9|D3ZET9_RAT;tr|A0A0G2K315|A0A0G2K315_RAT	tr|D3ZET9|D3ZET9_RAT Centrosomal protein 170 OS=Rattus norvegicus OX=10116 GN=LOC100909664 PE=1 SV=2;tr|A0A0G2K315|A0A0G2K315_RAT Centrosomal protein 170 OS=Rattus norvegicus OX=10116 GN=Cep170 PE=1 SV=1	2	17	16	19.8	125.75	1139;1139	0	73.985	164570000	20
tr|A0A0G2K351|A0A0G2K351_RAT;sp|Q62885|U119A_RAT	tr|A0A0G2K351|A0A0G2K351_RAT Similar to Unc-119 protein homolog (Retinal protein 4) (RRG4) (Predicted), isoform CRA_a OS=Rattus norvegicus OX=10116 GN=Unc119b PE=1 SV=1;sp|Q62885|U119A_RAT Protein unc-119 homolog A OS=Rattus norvegicus OX=10116 GN=Unc119 P	2	2	2	10.4	28.407	251;240	0	2.8426	9240300	2
tr|G3V9H6|G3V9H6_RAT;tr|A0A0G2K383|A0A0G2K383_RAT	tr|G3V9H6|G3V9H6_RAT PPFIA-binding protein 2 OS=Rattus norvegicus OX=10116 GN=Ppfibp2 PE=1 SV=1;tr|A0A0G2K383|A0A0G2K383_RAT PPFIA-binding protein 2 OS=Rattus norvegicus OX=10116 GN=Ppfibp2 PE=1 SV=1	2	7	4	4.9	98.312	876;970	0	11.037	7729400	6
tr|A0A0G2K397|A0A0G2K397_RAT	tr|A0A0G2K397|A0A0G2K397_RAT Melanoma-associated antigen G1-like OS=Rattus norvegicus OX=10116 GN=LOC102551929 PE=4 SV=1	1	1	1	3.8	32.659	292	0	1.9381	3309800	1
tr|A0A0G2K3G4|A0A0G2K3G4_RAT	tr|A0A0G2K3G4|A0A0G2K3G4_RAT Uncharacterized protein OS=Rattus norvegicus OX=10116 PE=4 SV=1	1	4	1	7.8	23.427	206	0	9.1399	4899100	0
tr|A0A0G2K3H2|A0A0G2K3H2_RAT;tr|F1LRS2|F1LRS2_RAT;tr|B2RZA1|B2RZA1_RAT;tr|F1LPG2|F1LPG2_RAT	tr|A0A0G2K3H2|A0A0G2K3H2_RAT Dedicator of cytokinesis 7 OS=Rattus norvegicus OX=10116 GN=Dock7 PE=1 SV=1;tr|F1LRS2|F1LRS2_RAT Dedicator of cytokinesis 7 OS=Rattus norvegicus OX=10116 GN=Dock7 PE=1 SV=2	4	11	10	7.9	241.29	2129;2118;303;2099	0	19.484	26869000	13
tr|G3V9L3|G3V9L3_RAT;tr|A0A0G2K3I9|A0A0G2K3I9_RAT	tr|G3V9L3|G3V9L3_RAT Dual specificity protein phosphatase OS=Rattus norvegicus OX=10116 GN=Dusp3 PE=1 SV=2;tr|A0A0G2K3I9|A0A0G2K3I9_RAT Dual specificity protein phosphatase OS=Rattus norvegicus OX=10116 GN=Dusp3 PE=1 SV=1	2	1	1	6.8	21.095	192;211	0.0064198	0.99401	2212400	0
tr|D3ZZ81|D3ZZ81_RAT;tr|A0A0G2K3L9|A0A0G2K3L9_RAT;tr|A0A1B0GWM2|A0A1B0GWM2_RAT;tr|A0A1B0GWS0|A0A1B0GWS0_RAT;tr|A0A1B0GWW5|A0A1B0GWW5_RAT;tr|F1M8A4|F1M8A4_RAT;tr|F1LSE6|F1LSE6_RAT;sp|Q91Z79|LIPA3_RAT;tr|D3ZRB1|D3ZRB1_RAT;tr|F1M863|F1M863_RAT	tr|D3ZZ81|D3ZZ81_RAT PTPRF-interacting protein alpha 1 OS=Rattus norvegicus OX=10116 GN=Ppfia1 PE=1 SV=1;tr|A0A0G2K3L9|A0A0G2K3L9_RAT PTPRF-interacting protein alpha 1 OS=Rattus norvegicus OX=10116 GN=Ppfia1 PE=1 SV=1;tr|A0A1B0GWM2|A0A1B0GWM2_RAT PTPRF-int	10	16	16	17.7	134.63	1190;1226;1241;1266;736;1150;1158;1192;246;1185	0	58.219	71553000	18
tr|A0A0G2K3N1|A0A0G2K3N1_RAT;tr|F1M8X9|F1M8X9_RAT	tr|A0A0G2K3N1|A0A0G2K3N1_RAT Golgi brefeldin A-resistant guanine nucleotide exchange factor 1 OS=Rattus norvegicus OX=10116 GN=Gbf1 PE=1 SV=1;tr|F1M8X9|F1M8X9_RAT Golgi brefeldin A-resistant guanine nucleotide exchange factor 1 OS=Rattus norvegicus OX=1011	2	2	2	2	205.33	1850;1861	0.00056243	1.8826	1124900	2
tr|M0RDZ5|M0RDZ5_RAT;tr|M0RDL2|M0RDL2_RAT;tr|M0RC23|M0RC23_RAT;tr|F1M7B3|F1M7B3_RAT;tr|D3ZIL8|D3ZIL8_RAT;tr|A0A0G2K3S3|A0A0G2K3S3_RAT;tr|M0RAV0|M0RAV0_RAT;tr|M0RD98|M0RD98_RAT;tr|F1M6G9|F1M6G9_RAT;tr|D4A3L8|D4A3L8_RAT;tr|A0A0G2JWX0|A0A0G2JWX0_RAT	tr|M0RDZ5|M0RDZ5_RAT Ig-like domain-containing protein OS=Rattus norvegicus OX=10116 PE=4 SV=1;tr|M0RDL2|M0RDL2_RAT Ig-like domain-containing protein OS=Rattus norvegicus OX=10116 PE=4 SV=2;tr|M0RC23|M0RC23_RAT Ig-like domain-containing protein OS=Rattus n	11	3	1	7.4	10.439	95;102;102;102;115;132;93;122;132;132;141	0	16.59	711590000	6
tr|G3V8B8|G3V8B8_RAT;tr|A0A0G2K435|A0A0G2K435_RAT	tr|G3V8B8|G3V8B8_RAT DnaJ heat shock protein family (Hsp40) member C7 OS=Rattus norvegicus OX=10116 GN=Dnajc7 PE=1 SV=2;tr|A0A0G2K435|A0A0G2K435_RAT DnaJ heat shock protein family (Hsp40) member C7 OS=Rattus norvegicus OX=10116 GN=Dnajc7 PE=1 SV=1	2	2	2	6.4	50.1	438;579	0	2.976	4059900	2
tr|A0A0G2K471|A0A0G2K471_RAT;tr|F7F469|F7F469_RAT	tr|A0A0G2K471|A0A0G2K471_RAT Interferon gamma-induced GTPase OS=Rattus norvegicus OX=10116 GN=Igtp PE=1 SV=1;tr|F7F469|F7F469_RAT Interferon gamma-induced GTPase OS=Rattus norvegicus OX=10116 GN=Igtp PE=1 SV=2	2	2	2	5.9	50.437	442;1388	0.0016146	1.555	2139500	2
tr|A0A0G2K4A0|A0A0G2K4A0_RAT	tr|A0A0G2K4A0|A0A0G2K4A0_RAT RAB11 family-interacting protein 5 OS=Rattus norvegicus OX=10116 GN=Rab11fip5 PE=1 SV=1	1	24	3	6.3	68.761	636	0	29.028	98043000	9
tr|Q4FZU7|Q4FZU7_RAT;tr|A0A0G2K4C0|A0A0G2K4C0_RAT	tr|Q4FZU7|Q4FZU7_RAT Beta-1,4-galactosyltransferase 7 OS=Rattus norvegicus OX=10116 GN=B4galt7 PE=2 SV=1;tr|A0A0G2K4C0|A0A0G2K4C0_RAT Beta-1,4-galactosyltransferase 7 OS=Rattus norvegicus OX=10116 GN=B4galt7 PE=3 SV=1	2	2	2	6.1	37.722	327;381	0	3.2223	5598500	3
tr|F1MAK1|F1MAK1_RAT;tr|A0A0G2K4C8|A0A0G2K4C8_RAT	tr|F1MAK1|F1MAK1_RAT Formin-binding protein 4 OS=Rattus norvegicus OX=10116 GN=Fnbp4 PE=1 SV=3;tr|A0A0G2K4C8|A0A0G2K4C8_RAT Formin-binding protein 4 OS=Rattus norvegicus OX=10116 GN=Fnbp4 PE=1 SV=1	2	12	12	16.4	113.09	1048;1073	0	44.279	58053000	17
tr|A0A0G2K4D5|A0A0G2K4D5_RAT	tr|A0A0G2K4D5|A0A0G2K4D5_RAT Uncharacterized protein OS=Rattus norvegicus OX=10116 PE=3 SV=1	1	2	2	8.6	46.702	430	0	6.5053	9517800	3
tr|G3V9G7|G3V9G7_RAT;tr|A0A0G2K4E8|A0A0G2K4E8_RAT	tr|G3V9G7|G3V9G7_RAT R3H domain-containing 2 OS=Rattus norvegicus OX=10116 GN=R3hdm2 PE=1 SV=1;tr|A0A0G2K4E8|A0A0G2K4E8_RAT R3H domain-containing 2 OS=Rattus norvegicus OX=10116 GN=R3hdm2 PE=1 SV=1	2	1	1	1.3	108.81	993;1045	0	3.654	2698700	1
tr|B2RYB3|B2RYB3_RAT;tr|A0A0G2K4F6|A0A0G2K4F6_RAT	tr|B2RYB3|B2RYB3_RAT Serine and arginine repetitive matrix 1 OS=Rattus norvegicus OX=10116 GN=Srrm1 PE=1 SV=1;tr|A0A0G2K4F6|A0A0G2K4F6_RAT Serine and arginine repetitive matrix 1 OS=Rattus norvegicus OX=10116 GN=Srrm1 PE=1 SV=1	2	1	1	1.3	102.43	908;912	0	2.3181	3138600	2
tr|A0A0G2K4R1|A0A0G2K4R1_RAT	tr|A0A0G2K4R1|A0A0G2K4R1_RAT Protein phosphatase 1 regulatory subunit OS=Rattus norvegicus OX=10116 GN=Ppp1r12c PE=1 SV=1	1	21	21	33.4	84.765	784	0	125.92	201750000	27
tr|G3V6I5|G3V6I5_RAT;tr|A0A0G2K4Y1|A0A0G2K4Y1_RAT;tr|A0A0G2K5E4|A0A0G2K5E4_RAT	tr|G3V6I5|G3V6I5_RAT DnaJ heat shock protein family (Hsp40) member A3 OS=Rattus norvegicus OX=10116 GN=Dnaja3 PE=1 SV=2;tr|A0A0G2K4Y1|A0A0G2K4Y1_RAT DnaJ heat shock protein family (Hsp40) member A3 OS=Rattus norvegicus OX=10116 GN=Dnaja3 PE=1 SV=1;tr|A0A0G	3	6	6	16.1	46.776	429;453;480	0	33.76	43976000	10
tr|A0A0G2K509|A0A0G2K509_RAT	tr|A0A0G2K509|A0A0G2K509_RAT Keratin, type II cytoskeletal 5 OS=Rattus norvegicus OX=10116 GN=Krt5 PE=1 SV=1	1	6	0	0	62.791	591	0	26.813	234340000	14
tr|A0A0G2K528|A0A0G2K528_RAT	tr|A0A0G2K528|A0A0G2K528_RAT Syntaxin 16 OS=Rattus norvegicus OX=10116 GN=Stx16 PE=1 SV=1	1	1	1	5.8	35.441	309	0	3.2634	1072300	2
tr|A0A0G2K583|A0A0G2K583_RAT;tr|Q7TP15|Q7TP15_RAT	tr|A0A0G2K583|A0A0G2K583_RAT S-methyl-5-thioadenosine phosphorylase OS=Rattus norvegicus OX=10116 GN=Mtap PE=1 SV=1;tr|Q7TP15|Q7TP15_RAT S-methyl-5-thioadenosine phosphorylase OS=Rattus norvegicus OX=10116 GN=Mtap PE=1 SV=1	2	5	5	24.4	31.089	283;391	0	22.742	24552000	6
tr|A0A0G2K5A0|A0A0G2K5A0_RAT	tr|A0A0G2K5A0|A0A0G2K5A0_RAT Ribosomal RNA-processing protein 43 OS=Rattus norvegicus OX=10116 GN=Exosc8 PE=1 SV=1	1	1	1	10.7	26.139	243	0.0035551	1.1819	645070	1
tr|A0A0G2K5D7|A0A0G2K5D7_RAT;tr|Q4KLM7|Q4KLM7_RAT	tr|A0A0G2K5D7|A0A0G2K5D7_RAT Sperm antigen with calponin homology and coiled-coil domains 1 OS=Rattus norvegicus OX=10116 GN=Specc1 PE=1 SV=1;tr|Q4KLM7|Q4KLM7_RAT Sperm antigen with calponin homology and coiled-coil domains 1 OS=Rattus norvegicus OX=10116	2	21	21	21.9	127.6	1153;781	0	50.275	158260000	27
tr|A0A0G2K5E8|A0A0G2K5E8_RAT;tr|F1LS40|F1LS40_RAT;tr|A0A0G2KAN1|A0A0G2KAN1_RAT;sp|P02466|CO1A2_RAT	tr|A0A0G2K5E8|A0A0G2K5E8_RAT Collagen, type I, alpha 2 OS=Rattus norvegicus OX=10116 GN=NEWGENE_621351 PE=1 SV=1;tr|F1LS40|F1LS40_RAT Collagen alpha-2(I) chain OS=Rattus norvegicus OX=10116 GN=Col1a2 PE=1 SV=3;tr|A0A0G2KAN1|A0A0G2KAN1_RAT Collagen alpha-2(	4	15	15	20.4	120.04	1274;1372;1372;1372	0	101.31	51869000	16
tr|Q5FVG4|Q5FVG4_RAT;tr|A0A0G2K5L2|A0A0G2K5L2_RAT	tr|Q5FVG4|Q5FVG4_RAT Mitochondrial glutamate carrier 1-like OS=Rattus norvegicus OX=10116 GN=Slc25a22 PE=1 SV=1;tr|A0A0G2K5L2|A0A0G2K5L2_RAT Mitochondrial glutamate carrier 1-like OS=Rattus norvegicus OX=10116 GN=LOC100911440 PE=1 SV=1	2	1	1	3.5	24.64	229;323	0.0064261	1.0013	0	1
tr|A0A0G2K5M6|A0A0G2K5M6_RAT	tr|A0A0G2K5M6|A0A0G2K5M6_RAT Proline-rich 12 OS=Rattus norvegicus OX=10116 GN=Prr12 PE=1 SV=1	1	2	2	2.1	205.98	1992	0	1.9707	657540	2
tr|A0A0G2K6B2|A0A0G2K6B2_RAT;tr|A0A0G2K1P8|A0A0G2K1P8_RAT	tr|A0A0G2K6B2|A0A0G2K6B2_RAT RCG60109 OS=Rattus norvegicus OX=10116 GN=Triobp PE=1 SV=1;tr|A0A0G2K1P8|A0A0G2K1P8_RAT TRIO and F-actin-binding protein OS=Rattus norvegicus OX=10116 GN=Triobp PE=1 SV=1	2	29	28	52.1	66.962	580;2017	0	115.12	579030000	51
tr|A0A0G2K6C7|A0A0G2K6C7_RAT;tr|Q6AYT1|Q6AYT1_RAT;tr|D4A0Y0|D4A0Y0_RAT	tr|A0A0G2K6C7|A0A0G2K6C7_RAT Tripartite motif-containing 5 OS=Rattus norvegicus OX=10116 GN=Trim5 PE=1 SV=1;tr|Q6AYT1|Q6AYT1_RAT Similar to 9230105E10Rik protein OS=Rattus norvegicus OX=10116 GN=Trim5 PE=1 SV=1;tr|D4A0Y0|D4A0Y0_RAT Tripartite motif-contain	3	3	3	8	58.981	511;511;491	0	8.0663	8998300	3
tr|B2RYP0|B2RYP0_RAT;tr|A0A0G2K6E0|A0A0G2K6E0_RAT	tr|B2RYP0|B2RYP0_RAT Ras homolog family member C OS=Rattus norvegicus OX=10116 GN=Rhoc PE=1 SV=1;tr|A0A0G2K6E0|A0A0G2K6E0_RAT Ras homolog family member C OS=Rattus norvegicus OX=10116 GN=Rhoc PE=1 SV=1	2	3	2	18.7	22.036	193;210	0	4.202	15083000	3
tr|Q5XHX3|Q5XHX3_RAT;tr|A0A0G2K6I4|A0A0G2K6I4_RAT	tr|Q5XHX3|Q5XHX3_RAT ENAH, actin regulator OS=Rattus norvegicus OX=10116 GN=Enah PE=1 SV=1;tr|A0A0G2K6I4|A0A0G2K6I4_RAT ENAH, actin regulator OS=Rattus norvegicus OX=10116 GN=Enah PE=1 SV=1	2	3	3	5.7	58.827	526;564	0	3.9236	4926900	3
tr|M0RC14|M0RC14_RAT;tr|A0A0G2K6P2|A0A0G2K6P2_RAT;tr|A0A0G2K991|A0A0G2K991_RAT	tr|M0RC14|M0RC14_RAT Alpha-helical coiled-coil rod protein (Fragment) OS=Rattus norvegicus OX=10116 GN=Cchcr1 PE=4 SV=2;tr|A0A0G2K6P2|A0A0G2K6P2_RAT Alpha-helical coiled-coil rod protein OS=Rattus norvegicus OX=10116 GN=Cchcr1 PE=4 SV=1;tr|A0A0G2K991|A0A0G	3	2	2	4.5	80.636	711;653;633	0	2.6897	1500400	2
tr|A0A0G2K6R0|A0A0G2K6R0_RAT;tr|F1LV37|F1LV37_RAT	tr|A0A0G2K6R0|A0A0G2K6R0_RAT Trinucleotide repeat-containing adaptor 6B OS=Rattus norvegicus OX=10116 GN=Tnrc6b PE=1 SV=1;tr|F1LV37|F1LV37_RAT Trinucleotide repeat-containing adaptor 6B OS=Rattus norvegicus OX=10116 GN=Tnrc6b PE=1 SV=2	2	4	4	3.3	189.97	1783;1818	0	7.7927	6359500	4
tr|A0A0G2K6R8|A0A0G2K6R8_RAT;tr|A0A0G2JVJ5|A0A0G2JVJ5_RAT	tr|A0A0G2K6R8|A0A0G2K6R8_RAT EH domain-binding protein 1-like 1 OS=Rattus norvegicus OX=10116 GN=Ehbp1l1 PE=1 SV=1;tr|A0A0G2JVJ5|A0A0G2JVJ5_RAT EH domain-binding protein 1-like 1 OS=Rattus norvegicus OX=10116 GN=Ehbp1l1 PE=1 SV=1	2	3	2	2.2	182.51	1699;774	0	10.166	3211300	4
tr|A0A0G2K6T9|A0A0G2K6T9_RAT	tr|A0A0G2K6T9|A0A0G2K6T9_RAT Protocadherin 1 OS=Rattus norvegicus OX=10116 GN=Pcdh1 PE=1 SV=1	1	3	3	5.1	128.73	1191	0	3.545	14101000	6
tr|F1M9Q1|F1M9Q1_RAT;tr|A0A0G2K712|A0A0G2K712_RAT	tr|F1M9Q1|F1M9Q1_RAT TBC1 domain family, member 5 OS=Rattus norvegicus OX=10116 GN=Tbc1d5 PE=1 SV=1;tr|A0A0G2K712|A0A0G2K712_RAT TBC1 domain family, member 5 OS=Rattus norvegicus OX=10116 GN=Tbc1d5 PE=1 SV=1	2	4	4	7.5	90.881	805;827	0	17.013	12780000	4
tr|Q5PPJ8|Q5PPJ8_RAT;tr|A0A0G2KB82|A0A0G2KB82_RAT;tr|A0A0G2K717|A0A0G2K717_RAT	tr|Q5PPJ8|Q5PPJ8_RAT CCR4-NOT transcription complex, subunit 2 OS=Rattus norvegicus OX=10116 GN=Cnot2 PE=1 SV=1;tr|A0A0G2KB82|A0A0G2KB82_RAT CCR4-NOT transcription complex, subunit 2 OS=Rattus norvegicus OX=10116 GN=Cnot2 PE=1 SV=1;tr|A0A0G2K717|A0A0G2K717	3	1	1	3.7	47.086	429;429;540	0	2.7015	4167200	1
tr|A0A0G2K719|A0A0G2K719_RAT;tr|D3ZN21|D3ZN21_RAT;tr|D4ADE8|D4ADE8_RAT	tr|A0A0G2K719|A0A0G2K719_RAT RNA helicase OS=Rattus norvegicus OX=10116 GN=Ddx3x PE=1 SV=1;tr|D3ZN21|D3ZN21_RAT RNA helicase OS=Rattus norvegicus OX=10116 GN=Ddx3y PE=1 SV=1;tr|D4ADE8|D4ADE8_RAT DEAD-box helicase 3, X-linked OS=Rattus norvegicus OX=10116 G	3	15	4	9.8	73.145	662;659;311	0	42	113830000	20
tr|A0A0G2K736|A0A0G2K736_RAT;tr|F1MA31|F1MA31_RAT	tr|A0A0G2K736|A0A0G2K736_RAT Lysine-specific histone demethylase OS=Rattus norvegicus OX=10116 GN=Kdm1a PE=1 SV=1;tr|F1MA31|F1MA31_RAT Lysine-specific histone demethylase OS=Rattus norvegicus OX=10116 GN=Kdm1a PE=1 SV=3	2	6	6	10.5	93.969	865;867	0	22.136	11743000	4
tr|A0A0G2K781|A0A0G2K781_RAT	tr|A0A0G2K781|A0A0G2K781_RAT PPFIA-binding protein 1 OS=Rattus norvegicus OX=10116 GN=Ppfibp1 PE=1 SV=1	1	44	8	11.3	116.1	1032	0	298.76	904700000	92
tr|B5DF95|B5DF95_RAT;tr|A0A0G2K782|A0A0G2K782_RAT	tr|B5DF95|B5DF95_RAT Family with sequence similarity 164, member A OS=Rattus norvegicus OX=10116 GN=Zc2hc1a PE=1 SV=1;tr|A0A0G2K782|A0A0G2K782_RAT Zinc finger, C2HC-type-containing 1A OS=Rattus norvegicus OX=10116 GN=Zc2hc1a PE=1 SV=1	2	2	2	6.5	35.209	324;324	0	3.8696	13923000	1
tr|D4A6X1|D4A6X1_RAT;tr|A0A0G2K7B6|A0A0G2K7B6_RAT	tr|D4A6X1|D4A6X1_RAT Dysferlin OS=Rattus norvegicus OX=10116 GN=Dysf PE=1 SV=2;tr|A0A0G2K7B6|A0A0G2K7B6_RAT Dysferlin OS=Rattus norvegicus OX=10116 GN=Dysf PE=1 SV=1	2	4	4	3.8	230.97	2029;2134	0	15.596	3272300	5
tr|A0A0G2K7M1|A0A0G2K7M1_RAT	tr|A0A0G2K7M1|A0A0G2K7M1_RAT Glyceraldehyde-3-phosphate dehydrogenase OS=Rattus norvegicus OX=10116 PE=1 SV=1	1	7	1	3	35.691	333	0.0026164	1.3666	43942000	2
tr|A0A0G2K7N7|A0A0G2K7N7_RAT	tr|A0A0G2K7N7|A0A0G2K7N7_RAT Uncharacterized protein OS=Rattus norvegicus OX=10116 PE=1 SV=1	1	5	5	28.6	31.056	283	0	18.612	49613000	11
tr|A0A0G2K7W4|A0A0G2K7W4_RAT;tr|F1M754|F1M754_RAT;tr|D3ZZQ0|D3ZZQ0_RAT;tr|A0A0G2K490|A0A0G2K490_RAT	tr|A0A0G2K7W4|A0A0G2K7W4_RAT Mitogen-activated protein kinase kinase kinase kinase 4 OS=Rattus norvegicus OX=10116 GN=Map4k4 PE=1 SV=1;tr|F1M754|F1M754_RAT Mitogen-activated protein kinase kinase kinase kinase 4 OS=Rattus norvegicus OX=10116 GN=Map4k4 PE=1	4	6	3	3.2	153.19	1348;1178;1354;1360	0	30.163	30053000	7
tr|A0A0G2K7Y5|A0A0G2K7Y5_RAT	tr|A0A0G2K7Y5|A0A0G2K7Y5_RAT Cdc42-interacting protein 4 OS=Rattus norvegicus OX=10116 GN=Trip10 PE=1 SV=1	1	3	2	2.3	68.157	600	0	19.209	3533700	5
tr|A0A0G2K7Y7|A0A0G2K7Y7_RAT;tr|D4AAG4|D4AAG4_RAT	tr|A0A0G2K7Y7|A0A0G2K7Y7_RAT Kinesin-like protein OS=Rattus norvegicus OX=10116 GN=Kif23 PE=3 SV=1;tr|D4AAG4|D4AAG4_RAT Kinesin-like protein OS=Rattus norvegicus OX=10116 GN=Kif23 PE=1 SV=3	2	2	2	3.9	101.96	891;944	0	4.9719	1235200	2
tr|A0A0G2K8A9|A0A0G2K8A9_RAT	tr|A0A0G2K8A9|A0A0G2K8A9_RAT HTH La-type RNA-binding domain-containing protein OS=Rattus norvegicus OX=10116 PE=1 SV=1	1	3	3	10.8	23.785	213	0	13.143	66830000	10
tr|A0A0G2K8B3|A0A0G2K8B3_RAT;tr|G3V629|G3V629_RAT	tr|A0A0G2K8B3|A0A0G2K8B3_RAT Protein phosphatase 1, regulatory subunit 18 (Fragment) OS=Rattus norvegicus OX=10116 GN=Ppp1r18 PE=1 SV=1;tr|G3V629|G3V629_RAT Protein phosphatase 1, regulatory subunit 18 OS=Rattus norvegicus OX=10116 GN=Ppp1r18 PE=1 SV=2	2	10	10	26.8	57.362	522;597	0	58.857	50162000	13
tr|A0A0G2K8F9|A0A0G2K8F9_RAT;tr|D3ZQL8|D3ZQL8_RAT	tr|A0A0G2K8F9|A0A0G2K8F9_RAT Pumilio RNA-binding family member 2 OS=Rattus norvegicus OX=10116 GN=Pum2 PE=1 SV=1;tr|D3ZQL8|D3ZQL8_RAT Pumilio 2 (Drosophila) OS=Rattus norvegicus OX=10116 GN=Pum2 PE=1 SV=2	2	7	5	6.6	106.15	986;1061	0	6.9273	30213000	6
tr|A0A0G2K8K0|A0A0G2K8K0_RAT	tr|A0A0G2K8K0|A0A0G2K8K0_RAT Splicing factor proline and glutamine-rich OS=Rattus norvegicus OX=10116 GN=Sfpq PE=1 SV=1	1	9	8	13.1	75.085	696	0	21.675	70056000	13
tr|A0A0G2K8L6|A0A0G2K8L6_RAT	tr|A0A0G2K8L6|A0A0G2K8L6_RAT Transcription factor E2-alpha OS=Rattus norvegicus OX=10116 GN=Tcf3 PE=1 SV=1	1	7	2	6.2	67.413	647	0	34.395	31474000	9
tr|A0A0G2K8L9|A0A0G2K8L9_RAT	tr|A0A0G2K8L9|A0A0G2K8L9_RAT Mitochondrial ribosomal protein S28 OS=Rattus norvegicus OX=10116 GN=Mrps28 PE=1 SV=1	1	2	2	18.2	20.578	187	0	21.474	1098600	2
tr|A0A0G2K8S2|A0A0G2K8S2_RAT	tr|A0A0G2K8S2|A0A0G2K8S2_RAT Gp_dh_N domain-containing protein OS=Rattus norvegicus OX=10116 PE=1 SV=1	1	9	1	11.3	35.952	335	1	-2	3871800	1
tr|Q70AM4|Q70AM4_RAT;tr|A0A0G2K8Z9|A0A0G2K8Z9_RAT	tr|Q70AM4|Q70AM4_RAT Kinesin 13B OS=Rattus norvegicus OX=10116 GN=Kif13b PE=1 SV=1;tr|A0A0G2K8Z9|A0A0G2K8Z9_RAT Kinesin family member 13B OS=Rattus norvegicus OX=10116 GN=Kif13b PE=1 SV=1	2	4	3	2.5	196.62	1767;1843	0	4.405	4770200	2
tr|E9PTK9|E9PTK9_RAT;tr|A0A0G2K916|A0A0G2K916_RAT	tr|E9PTK9|E9PTK9_RAT Ankyrin repeat and KH domain-containing 1 OS=Rattus norvegicus OX=10116 GN=Ankhd1 PE=1 SV=2;tr|A0A0G2K916|A0A0G2K916_RAT Ankyrin repeat and KH domain-containing 1 OS=Rattus norvegicus OX=10116 GN=Ankhd1 PE=1 SV=1	2	12	6	3.8	267.4	2523;2615	0	39.469	13983000	7
tr|G3V8U3|G3V8U3_RAT;tr|A0A0G2K948|A0A0G2K948_RAT	tr|G3V8U3|G3V8U3_RAT D4, zinc and double PHD fingers family 2 (Predicted) OS=Rattus norvegicus OX=10116 GN=Dpf2 PE=1 SV=1;tr|A0A0G2K948|A0A0G2K948_RAT Double PHD fingers 2 OS=Rattus norvegicus OX=10116 GN=Dpf2 PE=1 SV=1	2	4	4	14.1	44.215	391;405	0	22.314	30381000	6
tr|F7EWC1|F7EWC1_RAT;tr|A0A0G2K9C0|A0A0G2K9C0_RAT	tr|F7EWC1|F7EWC1_RAT Vasodilator-stimulated phosphoprotein OS=Rattus norvegicus OX=10116 GN=Vasp PE=1 SV=2;tr|A0A0G2K9C0|A0A0G2K9C0_RAT Vasodilator-stimulated phosphoprotein OS=Rattus norvegicus OX=10116 GN=Vasp PE=1 SV=1	2	4	4	15.8	39.485	374;375	0	19.254	17331000	5
tr|D3ZJU5|D3ZJU5_RAT;tr|A0A0G2K9D6|A0A0G2K9D6_RAT	tr|D3ZJU5|D3ZJU5_RAT SWI/SNF related, matrix associated, actin dependent regulator of chromatin, subfamily c, member 1 (Predicted), isoform CRA_b OS=Rattus norvegicus OX=10116 GN=Smarcc1 PE=1 SV=1;tr|A0A0G2K9D6|A0A0G2K9D6_RAT SWI/SNF-related, matrix-associ	2	19	14	19.9	120.5	1078;1083	0	78.105	113130000	19
tr|D4A498|D4A498_RAT;tr|A0A0G2K9D7|A0A0G2K9D7_RAT	tr|D4A498|D4A498_RAT Protocadherin gamma subfamily C, 3 OS=Rattus norvegicus OX=10116 GN=Pcdhgc3 PE=4 SV=3;tr|A0A0G2K9D7|A0A0G2K9D7_RAT Protocadherin gamma subfamily C, 3 OS=Rattus norvegicus OX=10116 GN=Pcdhgc3 PE=4 SV=1	2	1	1	1.9	100.79	932;934	0	2.1647	0	1
tr|A0A0G2K9D8|A0A0G2K9D8_RAT	tr|A0A0G2K9D8|A0A0G2K9D8_RAT Sorting nexin family member 21 OS=Rattus norvegicus OX=10116 GN=Snx21 PE=1 SV=1	1	1	1	4.4	40.376	363	0	2.7236	2128600	1
tr|E9PTI1|E9PTI1_RAT;tr|A0A0G2K9J2|A0A0G2K9J2_RAT	tr|E9PTI1|E9PTI1_RAT V-type proton ATPase subunit H OS=Rattus norvegicus OX=10116 GN=Atp6v1h PE=1 SV=1;tr|A0A0G2K9J2|A0A0G2K9J2_RAT V-type proton ATPase subunit H OS=Rattus norvegicus OX=10116 GN=Atp6v1h PE=1 SV=1	2	2	2	5.2	50.825	441;483	0.0016103	1.528	531280	2
tr|A0A0G2K9N3|A0A0G2K9N3_RAT;tr|F1LQD1|F1LQD1_RAT;sp|Q64060|DDX4_RAT	tr|A0A0G2K9N3|A0A0G2K9N3_RAT RNA helicase OS=Rattus norvegicus OX=10116 GN=Ddx3 PE=1 SV=1	3	14	3	7.5	73.033	652;708;713	0	7.4836	17936000	5
tr|A0A0G2KA79|A0A0G2KA79_RAT	tr|A0A0G2KA79|A0A0G2KA79_RAT 40S ribosomal protein S18 OS=Rattus norvegicus OX=10116 PE=1 SV=1	1	13	1	5.5	17.043	146	1	-2	14869000	0
tr|Q66H18|Q66H18_RAT;tr|A0A0G2KA82|A0A0G2KA82_RAT	tr|Q66H18|Q66H18_RAT Synaptophysin-like 1 OS=Rattus norvegicus OX=10116 GN=Sypl1 PE=1 SV=1;tr|A0A0G2KA82|A0A0G2KA82_RAT Synaptophysin-like 1 OS=Rattus norvegicus OX=10116 GN=Sypl1 PE=1 SV=1	2	1	1	4.3	28.628	258;295	0.0068493	0.96864	2557200	0
tr|E9PT68|E9PT68_RAT;tr|A0A0G2KA91|A0A0G2KA91_RAT	tr|E9PT68|E9PT68_RAT Mesoderm induction early response protein 1 OS=Rattus norvegicus OX=10116 GN=Mier1 PE=1 SV=1;tr|A0A0G2KA91|A0A0G2KA91_RAT Mesoderm induction early response protein 1 OS=Rattus norvegicus OX=10116 GN=Mier1 PE=1 SV=1	2	1	1	2.3	57.943	512;661	0	1.9419	0	1
tr|A0A0G2KAN7|A0A0G2KAN7_RAT;tr|A0A0G2K1T0|A0A0G2K1T0_RAT;sp|P13264|GLSK_RAT	tr|A0A0G2KAN7|A0A0G2KAN7_RAT Glutaminase OS=Rattus norvegicus OX=10116 GN=Gls PE=1 SV=1;tr|A0A0G2K1T0|A0A0G2K1T0_RAT Glutaminase OS=Rattus norvegicus OX=10116 GN=Gls PE=1 SV=1;sp|P13264|GLSK_RAT Glutaminase kidney isoform, mitochondrial OS=Rattus norvegicu	3	5	5	12	65.838	602;673;674	0	55.083	24423000	5
tr|D3ZY45|D3ZY45_RAT;tr|A0A0G2KAU9|A0A0G2KAU9_RAT;tr|D3ZZ51|D3ZZ51_RAT	tr|D3ZY45|D3ZY45_RAT Proline-rich coiled-coil 2B OS=Rattus norvegicus OX=10116 GN=Prrc2b PE=1 SV=2;tr|A0A0G2KAU9|A0A0G2KAU9_RAT Proline-rich coiled-coil 2B OS=Rattus norvegicus OX=10116 GN=Prrc2b PE=1 SV=1;tr|D3ZZ51|D3ZZ51_RAT Proline-rich coiled-coil 2B O	3	3	3	3.8	144.2	1330;1476;2232	0	6.862	4410500	3
tr|A0A0G2KAZ5|A0A0G2KAZ5_RAT	tr|A0A0G2KAZ5|A0A0G2KAZ5_RAT Phospholipid-transporting ATPase (Fragment) OS=Rattus norvegicus OX=10116 GN=Atp8b4 PE=3 SV=2	1	1	1	2.2	60.445	538	0	2.2126	0	1
tr|D4A5H6|D4A5H6_RAT;tr|A0A0G2KB10|A0A0G2KB10_RAT	tr|D4A5H6|D4A5H6_RAT SET domain-containing protein 2 OS=Rattus norvegicus OX=10116 GN=Setd2 PE=1 SV=2;tr|A0A0G2KB10|A0A0G2KB10_RAT SET domain-containing protein 2 OS=Rattus norvegicus OX=10116 GN=Setd2 PE=1 SV=1	2	4	4	2.1	259.31	2294;2523	0	6.3765	3600500	3
tr|A0A0G2KB61|A0A0G2KB61_RAT;tr|D4A6A8|D4A6A8_RAT	tr|A0A0G2KB61|A0A0G2KB61_RAT Protein phosphatase 1, regulatory subunit 13B OS=Rattus norvegicus OX=10116 GN=Ppp1r13b PE=1 SV=1;tr|D4A6A8|D4A6A8_RAT Protein phosphatase 1, regulatory (Inhibitor) subunit 13B (Predicted) OS=Rattus norvegicus OX=10116 GN=Ppp1r	2	4	4	6.8	118.75	1085;1042	0	13.62	25992000	6
tr|A0A0G2KB92|A0A0G2KB92_RAT;tr|A0A1W2Q6Q2|A0A1W2Q6Q2_RAT;tr|G3V997|G3V997_RAT;sp|Q9ESI7|DCX_RAT	tr|A0A0G2KB92|A0A0G2KB92_RAT Serine/threonine-protein kinase DCLK1 OS=Rattus norvegicus OX=10116 GN=Dclk1 PE=1 SV=1;tr|A0A1W2Q6Q2|A0A1W2Q6Q2_RAT Serine/threonine-protein kinase DCLK1 OS=Rattus norvegicus OX=10116 GN=Dclk1 PE=1 SV=1	4	4	4	7.1	81.003	729;739;365;365	0	20.522	22939000	8
tr|A0A0G2QC15|A0A0G2QC15_RAT	tr|A0A0G2QC15|A0A0G2QC15_RAT HIV-1 Tat interactive protein 2 OS=Rattus norvegicus OX=10116 GN=Htatip2 PE=1 SV=1	1	4	4	18.5	30.01	275	0	7.1842	17655000	4
tr|A0A0H2UHM0|A0A0H2UHM0_RAT;sp|B5DEN9|VPS28_RAT	tr|A0A0H2UHM0|A0A0H2UHM0_RAT Vacuolar protein sorting-associated protein 28 homolog OS=Rattus norvegicus OX=10116 GN=Vps28 PE=1 SV=1;sp|B5DEN9|VPS28_RAT Vacuolar protein sorting-associated protein 28 homolog OS=Rattus norvegicus OX=10116 GN=Vps28 PE=2 SV=1	2	4	4	27.1	25.468	221;228	0	9.1295	34022000	3
tr|A0A0H2UI05|A0A0H2UI05_RAT	tr|A0A0H2UI05|A0A0H2UI05_RAT Cilia- and flagella-associated protein 20 OS=Rattus norvegicus OX=10116 GN=Cfap20 PE=4 SV=1	1	2	2	11.9	22.748	193	0	5.9845	10627000	2
tr|D3ZBE8|D3ZBE8_RAT;tr|A0A0U1RRP3|A0A0U1RRP3_RAT	tr|D3ZBE8|D3ZBE8_RAT UPF3B, regulator of nonsense mediated mRNA decay OS=Rattus norvegicus OX=10116 GN=Upf3b PE=1 SV=1;tr|A0A0U1RRP3|A0A0U1RRP3_RAT UPF3 regulator of nonsense transcripts homolog B (Yeast) (Predicted) OS=Rattus norvegicus OX=10116 GN=Upf3b	2	2	2	3.8	57.063	472;485	0.0011074	1.7901	4029200	1
tr|A0A0U1RRX2|A0A0U1RRX2_RAT;tr|A0A0U1RRS5|A0A0U1RRS5_RAT;tr|A0A0U1RRU7|A0A0U1RRU7_RAT;tr|A0A0U1RS03|A0A0U1RS03_RAT;tr|D4ACJ3|D4ACJ3_RAT	tr|A0A0U1RRX2|A0A0U1RRX2_RAT SMG7 nonsense mediated mRNA decay factor (Fragment) OS=Rattus norvegicus OX=10116 GN=Smg7 PE=1 SV=2;tr|A0A0U1RRS5|A0A0U1RRS5_RAT SMG7 nonsense mediated mRNA decay factor OS=Rattus norvegicus OX=10116 GN=Smg7 PE=1 SV=1;tr|A0A0U1	5	4	4	9.9	84.613	755;1137;1141;1145;1166	0	10.81	3870100	4
tr|A0A0U1RRT8|A0A0U1RRT8_RAT;tr|B5DFG5|B5DFG5_RAT;tr|A0A0U1RRW2|A0A0U1RRW2_RAT	tr|A0A0U1RRT8|A0A0U1RRT8_RAT Septin 6 OS=Rattus norvegicus OX=10116 GN=Sept6 PE=1 SV=1;tr|B5DFG5|B5DFG5_RAT RCG53214, isoform CRA_d OS=Rattus norvegicus OX=10116 GN=Sept6 PE=1 SV=1;tr|A0A0U1RRW2|A0A0U1RRW2_RAT Septin 6 OS=Rattus norvegicus OX=10116 GN=Sept	3	6	1	3.7	49.409	432;427;264	0	2.8914	4343900	1
tr|E9PTN4|E9PTN4_RAT;tr|A0A0U1RRU0|A0A0U1RRU0_RAT	tr|E9PTN4|E9PTN4_RAT SRSF protein kinase 1 OS=Rattus norvegicus OX=10116 GN=Srpk1 PE=1 SV=3;tr|A0A0U1RRU0|A0A0U1RRU0_RAT SRSF protein kinase 1 OS=Rattus norvegicus OX=10116 GN=Srpk1 PE=1 SV=1	2	2	2	4.4	73.763	655;655	0.0026511	1.45	4317500	2
tr|D4A6C6|D4A6C6_RAT;tr|A0A0U1RRU5|A0A0U1RRU5_RAT	tr|D4A6C6|D4A6C6_RAT TGF-beta-activated kinase 1/MAP3K7-binding protein 1 OS=Rattus norvegicus OX=10116 GN=Tab1 PE=1 SV=2;tr|A0A0U1RRU5|A0A0U1RRU5_RAT RCG59826 OS=Rattus norvegicus OX=10116 GN=Tab1 PE=1 SV=1	2	11	11	35.8	53.489	492;502	0	36.93	66239000	15
tr|A0A0U1RRV7|A0A0U1RRV7_RAT;tr|Q0ZFS8|Q0ZFS8_RAT	tr|A0A0U1RRV7|A0A0U1RRV7_RAT RCG61099, isoform CRA_b OS=Rattus norvegicus OX=10116 GN=Srsf3 PE=1 SV=1;tr|Q0ZFS8|Q0ZFS8_RAT RCG61099, isoform CRA_c OS=Rattus norvegicus OX=10116 GN=Srsf3 PE=1 SV=1	2	3	2	13.7	14.203	124;164	0	2.5045	82130000	2
tr|A0A0U1RRW3|A0A0U1RRW3_RAT	tr|A0A0U1RRW3|A0A0U1RRW3_RAT 40S ribosomal protein S19-binding protein 1 OS=Rattus norvegicus OX=10116 GN=Rps19bp1 PE=3 SV=1	1	1	1	8.5	15.837	141	0	2.6925	2738200	1
tr|F1LY19|F1LY19_RAT;tr|A0A0U1RS25|A0A0U1RS25_RAT	tr|F1LY19|F1LY19_RAT RCG38820 OS=Rattus norvegicus OX=10116 GN=Upf1 PE=1 SV=3;tr|A0A0U1RS25|A0A0U1RS25_RAT UPF1, RNA helicase and ATPase OS=Rattus norvegicus OX=10116 GN=Upf1 PE=1 SV=1	2	34	34	38	122.64	1113;1124	0	112.08	363330000	51
tr|A0A140TA95|A0A140TA95_RAT;tr|G3V9F3|G3V9F3_RAT;sp|Q9ERE6|MPRIP_RAT;tr|A0A0G2JUR5|A0A0G2JUR5_RAT	tr|A0A140TA95|A0A140TA95_RAT Myosin phosphatase Rho-interacting protein OS=Rattus norvegicus OX=10116 GN=Mprip PE=1 SV=1;tr|G3V9F3|G3V9F3_RAT Myosin phosphatase Rho-interacting protein OS=Rattus norvegicus OX=10116 GN=Mprip PE=1 SV=1;sp|Q9ERE6|MPRIP_RAT My	4	24	23	29.4	113.11	993;1029;1029;2123	0	80.804	73189000	22
tr|A0A140TAA1|A0A140TAA1_RAT	tr|A0A140TAA1|A0A140TAA1_RAT Immunoglobulin superfamily, member 8 OS=Rattus norvegicus OX=10116 GN=Igsf8 PE=1 SV=1	1	2	2	7.2	65.066	611	0.0068661	0.9754	1323300	1
tr|A0A140UHY2|A0A140UHY2_RAT;tr|Q68G39|Q68G39_RAT;sp|Q63686|CDK16_RAT;sp|O35832|CDK18_RAT;tr|A0A0H2UHG4|A0A0H2UHG4_RAT;tr|G3V6J5|G3V6J5_RAT;sp|O35831|CDK17_RAT	tr|A0A140UHY2|A0A140UHY2_RAT Cyclin-dependent kinase 16 OS=Rattus norvegicus OX=10116 GN=Cdk16 PE=1 SV=1;tr|Q68G39|Q68G39_RAT Cyclin-dependent kinase 16 OS=Rattus norvegicus OX=10116 GN=Cdk16 PE=1 SV=1;sp|Q63686|CDK16_RAT Cyclin-dependent kinase 16 OS=Ratt	7	7	6	17.6	52.73	461;496;496;451;465;523;523	0	11.38	13859000	5
tr|A0A1W2Q695|A0A1W2Q695_RAT;tr|D4A0U9|D4A0U9_RAT	tr|A0A1W2Q695|A0A1W2Q695_RAT DNA mismatch repair protein OS=Rattus norvegicus OX=10116 GN=Msh6 PE=1 SV=1;tr|D4A0U9|D4A0U9_RAT DNA mismatch repair protein OS=Rattus norvegicus OX=10116 GN=Msh6 PE=1 SV=3	2	8	8	7.8	151.18	1356;1362	0	10.084	17187000	7
tr|A0JPN0|A0JPN0_RAT	tr|A0JPN0|A0JPN0_RAT RING-type E3 ubiquitin transferase RAD18 OS=Rattus norvegicus OX=10116 GN=Rad18 PE=1 SV=1	1	1	1	1.8	56.008	494	0.0026667	1.4738	0	1
tr|A1A5P8|A1A5P8_RAT	tr|A1A5P8|A1A5P8_RAT Similar to Protein C21orf58 OS=Rattus norvegicus OX=10116 GN=RGD1564149 PE=2 SV=1	1	1	1	3.7	29.662	267	0.0091434	0.87095	12636000	1
tr|A1L130|A1L130_RAT	tr|A1L130|A1L130_RAT Inhibitor of growth protein OS=Rattus norvegicus OX=10116 GN=Ing4 PE=1 SV=1	1	1	1	4.1	28.087	245	0.0050176	1.1009	2461100	1
tr|A1L1J8|A1L1J8_RAT	tr|A1L1J8|A1L1J8_RAT RAB5B, member RAS oncogene family OS=Rattus norvegicus OX=10116 GN=Rab5b PE=1 SV=1	1	4	2	14.4	23.674	215	0	9.8089	2647900	2
tr|A1L1L5|A1L1L5_RAT	tr|A1L1L5|A1L1L5_RAT Ccnk protein OS=Rattus norvegicus OX=10116 GN=Ccnk PE=1 SV=1	1	3	3	9.7	65.366	589	0	9.0425	9236100	7
tr|A4GW50|A4GW50_RAT;tr|A0A0U1RRV1|A0A0U1RRV1_RAT	tr|A4GW50|A4GW50_RAT RCG29601 OS=Rattus norvegicus OX=10116 GN=Stk38l PE=1 SV=1	2	3	2	4.5	53.758	464;171	0	2.8288	11355000	3
tr|A5HKJ3|A5HKJ3_RAT	tr|A5HKJ3|A5HKJ3_RAT Proteasome maturation protein OS=Rattus norvegicus OX=10116 GN=Pomp PE=1 SV=1	1	1	1	10.6	15.844	141	0.0031153	1.3104	720440	1
tr|A8QIC3|A8QIC3_RAT	tr|A8QIC3|A8QIC3_RAT DnaJ (Hsp40) homolog, subfamily C, member 9 (Predicted) OS=Rattus norvegicus OX=10116 GN=Dnajc9 PE=1 SV=1	1	1	1	4.2	29.979	259	0	2.5335	1824300	1
tr|A9CMB8|A9CMB8_RAT;sp|Q62724|MCM6_RAT	tr|A9CMB8|A9CMB8_RAT DNA helicase OS=Rattus norvegicus OX=10116 GN=Mcm6 PE=1 SV=1	2	11	11	15.8	92.814	821;507	0	34.278	63535000	14
tr|B0BMS9|B0BMS9_RAT	tr|B0BMS9|B0BMS9_RAT PRKR-interacting protein 1 OS=Rattus norvegicus OX=10116 GN=Prkrip1 PE=1 SV=1	1	2	2	10.2	21.48	186	0	3.214	11333000	2
tr|B0BMT9|B0BMT9_RAT;tr|Q7TP12|Q7TP12_RAT	tr|B0BMT9|B0BMT9_RAT Sqrdl protein OS=Rattus norvegicus OX=10116 GN=Sqor PE=1 SV=1	2	8	8	29.1	50.201	450;137	0	44.343	61298000	18
tr|B0BMU7|B0BMU7_RAT;sp|Q6IUP3|ELP5_RAT	tr|B0BMU7|B0BMU7_RAT Elongator complex protein 5 OS=Rattus norvegicus OX=10116 GN=Elp5 PE=1 SV=1;sp|Q6IUP3|ELP5_RAT Elongator complex protein 5 OS=Rattus norvegicus OX=10116 GN=Elp5 PE=2 SV=1	2	7	7	37.2	35.618	320;318	0	36.456	35139000	9
tr|B0BN63|B0BN63_RAT	tr|B0BN63|B0BN63_RAT Activator of Hsp90 ATPase activity 1 OS=Rattus norvegicus OX=10116 GN=Ahsa1 PE=1 SV=1	1	7	7	28.7	38.104	338	0	37.934	58580000	12
tr|B0BN66|B0BN66_RAT	tr|B0BN66|B0BN66_RAT RCG45912, isoform CRA_b OS=Rattus norvegicus OX=10116 GN=Sapcd2 PE=2 SV=1	1	5	5	12.9	42.486	387	0	7.3456	29354000	5
tr|B0BN68|B0BN68_RAT	tr|B0BN68|B0BN68_RAT Mitochondrial ribosomal protein S9 OS=Rattus norvegicus OX=10116 GN=Mrps9 PE=1 SV=1	1	1	1	3.3	45.01	390	0	2.0842	0	2
tr|B0BN81|B0BN81_RAT;sp|P24050|RS5_RAT;tr|A0A0G2K200|A0A0G2K200_RAT	tr|B0BN81|B0BN81_RAT 40S ribosomal protein S5 OS=Rattus norvegicus OX=10116 GN=Rps5 PE=1 SV=1;sp|P24050|RS5_RAT 40S ribosomal protein S5 OS=Rattus norvegicus OX=10116 GN=Rps5 PE=1 SV=3;tr|A0A0G2K200|A0A0G2K200_RAT 40S ribosomal protein S5 OS=Rattus norvegi	3	14	14	65.2	22.906	204;204;171	0	139.12	1057100000	29
tr|B0BNB4|B0BNB4_RAT	tr|B0BNB4|B0BNB4_RAT Chromatin modification-related protein MEAF6 OS=Rattus norvegicus OX=10116 GN=Meaf6 PE=1 SV=1	1	4	4	27.2	21.649	191	0	13.006	22162000	5
tr|B0BNB9|B0BNB9_RAT	tr|B0BNB9|B0BNB9_RAT HtrA serine peptidase 2 OS=Rattus norvegicus OX=10116 GN=Htra2 PE=1 SV=1	1	2	2	5.9	49.094	458	0.001105	1.7844	3842700	2
tr|B0BNE1|B0BNE1_RAT	tr|B0BNE1|B0BNE1_RAT Mediator of RNA polymerase II transcription subunit 6 OS=Rattus norvegicus OX=10116 GN=Med6 PE=2 SV=1	1	1	1	3.7	28.32	246	0.0035934	1.2372	1548000	1
tr|B0BNE6|B0BNE6_RAT	tr|B0BNE6|B0BNE6_RAT Complex I-23kD OS=Rattus norvegicus OX=10116 GN=Ndufs8 PE=1 SV=1	1	3	3	14.6	23.97	212	0	4.1565	17298000	4
tr|B0BNG7|B0BNG7_RAT	tr|B0BNG7|B0BNG7_RAT Nudix hydrolase 16-like 1 OS=Rattus norvegicus OX=10116 GN=Nudt16l1 PE=1 SV=1	1	2	2	11.4	23.388	211	0	6.4829	1004800	2
tr|B0BNJ1|B0BNJ1_RAT	tr|B0BNJ1|B0BNJ1_RAT LOC683667 protein OS=Rattus norvegicus OX=10116 GN=Sri PE=1 SV=1	1	4	4	21.2	21.624	198	0	12.278	59108000	5
tr|B0BNK1|B0BNK1_RAT;tr|Q6IN17|Q6IN17_RAT	tr|B0BNK1|B0BNK1_RAT RAB5C, member RAS oncogene family OS=Rattus norvegicus OX=10116 GN=Rab5c PE=1 SV=1	2	5	3	19.9	23.425	216;61	0	23.986	43810000	5
tr|F1LWP8|F1LWP8_RAT;tr|B5DFN1|B5DFN1_RAT;tr|B0K008|B0K008_RAT	tr|F1LWP8|F1LWP8_RAT SUI1 domain-containing protein OS=Rattus norvegicus OX=10116 PE=3 SV=1;tr|B5DFN1|B5DFN1_RAT Eukaryotic translation initiation factor 1B OS=Rattus norvegicus OX=10116 GN=Eif1b PE=2 SV=1;tr|B0K008|B0K008_RAT Eukaryotic translation initia	3	1	1	14.7	12.143	109;113;113	0	2.8689	1493600	1
tr|B0K030|B0K030_RAT;tr|D3ZUU5|D3ZUU5_RAT	tr|B0K030|B0K030_RAT DnaJ (Hsp40) homolog, subfamily B, member 1 (Predicted), isoform CRA_b OS=Rattus norvegicus OX=10116 GN=Dnajb1 PE=1 SV=1;tr|D3ZUU5|D3ZUU5_RAT DnaJ (Hsp40) homolog, subfamily B, member 1 (Predicted), isoform CRA_a OS=Rattus norvegicus O	2	8	7	19.7	38.147	340;371	0	14.831	56208000	9
tr|B1H227|B1H227_RAT	tr|B1H227|B1H227_RAT LOC682908 protein OS=Rattus norvegicus OX=10116 GN=Rcc1 PE=1 SV=1	1	2	2	8.8	45.111	421	0	2.6558	3206300	2
tr|B1H230|B1H230_RAT	tr|B1H230|B1H230_RAT Dual-specificity mitogen-activated protein kinase kinase 3-like OS=Rattus norvegicus OX=10116 GN=Map2k3 PE=1 SV=1	1	1	1	4.3	39.31	347	0	7.3711	3237300	4
tr|B1H275|B1H275_RAT	tr|B1H275|B1H275_RAT BUD23, rRNA methyltransferase and ribosome maturation factor OS=Rattus norvegicus OX=10116 GN=Bud23 PE=1 SV=1	1	5	5	31	31.554	281	0	19.888	28077000	5
tr|B1H282|B1H282_RAT	tr|B1H282|B1H282_RAT Collagen beta(1-O)galactosyltransferase 1 OS=Rattus norvegicus OX=10116 GN=Colgalt1 PE=1 SV=1	1	4	4	7	71.114	617	0	10.719	5399700	4
tr|B1H2A6|B1H2A6_RAT	tr|B1H2A6|B1H2A6_RAT FMR1 autosomal homolog 2 OS=Rattus norvegicus OX=10116 GN=Fxr2 PE=1 SV=1	1	14	12	28	74.374	675	0	63.337	64078000	17
tr|B1WBQ7|B1WBQ7_RAT;sp|P54275|MSH2_RAT	tr|B1WBQ7|B1WBQ7_RAT DNA mismatch repair protein OS=Rattus norvegicus OX=10116 GN=Msh2 PE=1 SV=1;sp|P54275|MSH2_RAT DNA mismatch repair protein Msh2 OS=Rattus norvegicus OX=10116 GN=Msh2 PE=2 SV=1	2	5	5	6.2	104.15	933;933	0	9.7137	5588200	5
tr|B1WC02|B1WC02_RAT	tr|B1WC02|B1WC02_RAT CTP synthase OS=Rattus norvegicus OX=10116 GN=Ctps1 PE=1 SV=1	1	12	10	22.7	66.64	591	0	62.92	91451000	18
tr|B1WC16|B1WC16_RAT;tr|A0A0G2K2S3|A0A0G2K2S3_RAT;tr|A0A0G2K1G0|A0A0G2K1G0_RAT	tr|B1WC16|B1WC16_RAT BCL2-associated transcription factor 1, isoform CRA_a OS=Rattus norvegicus OX=10116 GN=Bclaf1 PE=1 SV=1;tr|A0A0G2K2S3|A0A0G2K2S3_RAT Mitochondrial fission regulator 2 OS=Rattus norvegicus OX=10116 GN=Bclaf1 PE=1 SV=1;tr|A0A0G2K1G0|A0A0	3	7	6	8.1	106.06	921;1646;1646	0	10.971	21499000	8
tr|B1WC25|B1WC25_RAT	tr|B1WC25|B1WC25_RAT Tra2a protein OS=Rattus norvegicus OX=10116 GN=Tra2a PE=1 SV=1	1	2	2	8.2	32.578	282	0	4.1166	6602000	3
tr|B1WC33|B1WC33_RAT	tr|B1WC33|B1WC33_RAT CDC42 effector protein (Rho GTPase binding) 4 (Predicted), isoform CRA_a OS=Rattus norvegicus OX=10116 GN=Cdc42ep4 PE=1 SV=1	1	4	4	16.3	37.927	350	0	20.95	30831000	4
tr|B1WC42|B1WC42_RAT;tr|A0A096MJX8|A0A096MJX8_RAT	tr|B1WC42|B1WC42_RAT LOC686323 protein OS=Rattus norvegicus OX=10116 GN=Trip6 PE=2 SV=1	2	6	6	15.4	50.915	480;194	0	20.735	28743000	5
tr|B1WC49|B1WC49_RAT	tr|B1WC49|B1WC49_RAT Api5 protein OS=Rattus norvegicus OX=10116 GN=Api5 PE=1 SV=1	1	4	4	10.9	56.784	504	0	14.397	23237000	7
tr|B1WC56|B1WC56_RAT	tr|B1WC56|B1WC56_RAT Ribonucloprotein OS=Rattus norvegicus OX=10116 GN=Nhp2 PE=1 SV=1	1	1	1	12.4	17.292	153	0	2.903	6484400	1
tr|B1WC67|B1WC67_RAT	tr|B1WC67|B1WC67_RAT RCG29001 OS=Rattus norvegicus OX=10116 GN=Slc25a24 PE=1 SV=1	1	14	14	44	52.89	475	0	58.251	131810000	17
tr|B1WC73|B1WC73_RAT	tr|B1WC73|B1WC73_RAT ADP-ribosylation factor-like protein 6 OS=Rattus norvegicus OX=10116 GN=Arl6 PE=1 SV=1	1	4	4	19.9	20.968	186	0	4.4751	9738800	3
tr|B1WC75|B1WC75_RAT	tr|B1WC75|B1WC75_RAT DLG-associated protein 5 OS=Rattus norvegicus OX=10116 GN=Dlgap5 PE=2 SV=1	1	19	19	28.2	90.52	815	0	74.815	215790000	32
tr|B2GUW4|B2GUW4_RAT	tr|B2GUW4|B2GUW4_RAT Exdl2 protein OS=Rattus norvegicus OX=10116 GN=Exd2 PE=2 SV=1	1	2	2	4	74.059	648	0	8.436	2431100	3
tr|B2GUZ3|B2GUZ3_RAT	tr|B2GUZ3|B2GUZ3_RAT Formyltetrahydrofolate synthetase OS=Rattus norvegicus OX=10116 GN=Mthfd1l PE=1 SV=1	1	21	21	25.8	105.84	977	0	77.015	180860000	39
tr|B2GV02|B2GV02_RAT	tr|B2GV02|B2GV02_RAT Rac GTPase-activating protein 1 OS=Rattus norvegicus OX=10116 GN=Racgap1 PE=1 SV=1	1	2	2	4	69.919	626	0	3.1354	6157200	2
tr|B2GV14|B2GV14_RAT	tr|B2GV14|B2GV14_RAT Taxilin alpha OS=Rattus norvegicus OX=10116 GN=Txlna PE=1 SV=1	1	7	7	16	62.566	557	0	23.318	33422000	6
tr|B2GV15|B2GV15_RAT	tr|B2GV15|B2GV15_RAT Dihydrolipoamide acetyltransferase component of pyruvate dehydrogenase complex OS=Rattus norvegicus OX=10116 GN=Dbt PE=1 SV=1	1	1	1	3.5	53.273	482	0	1.934	838950	1
tr|B2GV25|B2GV25_RAT	tr|B2GV25|B2GV25_RAT Proline and serine-rich 3 OS=Rattus norvegicus OX=10116 GN=Proser3 PE=1 SV=1	1	2	2	5.4	70.311	671	0	4.6366	1185200	1
tr|B2GV37|B2GV37_RAT	tr|B2GV37|B2GV37_RAT Zinc finger protein 593 OS=Rattus norvegicus OX=10116 GN=Zfp593 PE=1 SV=1	1	5	5	41.8	15.293	134	0	11.329	76284000	7
tr|B2GV63|B2GV63_RAT	tr|B2GV63|B2GV63_RAT Carbohydrate sulfotransferase OS=Rattus norvegicus OX=10116 GN=Chst14 PE=2 SV=1	1	6	6	18.9	43.074	375	0	22.648	12302000	6
tr|B2GV74|B2GV74_RAT	tr|B2GV74|B2GV74_RAT Kinesin light chain OS=Rattus norvegicus OX=10116 GN=Klc2 PE=1 SV=1	1	21	14	32.8	68.61	622	0	64.448	112020000	15
tr|B2GV98|B2GV98_RAT	tr|B2GV98|B2GV98_RAT Leucine-rich repeats and calponin homology domain-containing 1 OS=Rattus norvegicus OX=10116 GN=Lrch1 PE=1 SV=1	1	4	4	10.2	75.211	677	0	7.6223	8537600	3
tr|B2RYA6|B2RYA6_RAT	tr|B2RYA6|B2RYA6_RAT Papillary renal cell carcinoma (Translocation-associated) (Predicted) OS=Rattus norvegicus OX=10116 GN=Prcc PE=1 SV=1	1	3	3	11	52.12	489	0	9.2616	32446000	6
tr|B2RYA8|B2RYA8_RAT;tr|D4ABC2|D4ABC2_RAT;tr|A0A0G2JYE9|A0A0G2JYE9_RAT	tr|B2RYA8|B2RYA8_RAT DnaJ heat shock protein family (Hsp40) member B2 OS=Rattus norvegicus OX=10116 GN=Dnajb2 PE=1 SV=1;tr|D4ABC2|D4ABC2_RAT DnaJ heat shock protein family (Hsp40) member B2 OS=Rattus norvegicus OX=10116 GN=Dnajb2 PE=1 SV=1;tr|A0A0G2JYE9|A0	3	2	1	4.3	30.694	277;259;211	0.0026316	1.4001	2312200	1
tr|B2RYI2|B2RYI2_RAT	tr|B2RYI2|B2RYI2_RAT Signal recognition particle subunit SRP68 OS=Rattus norvegicus OX=10116 GN=Srp68 PE=1 SV=1	1	2	2	3.5	70.491	625	0	3.7665	1129400	2
tr|B2RYJ1|B2RYJ1_RAT	tr|B2RYJ1|B2RYJ1_RAT Anaphase-promoting complex subunit 2 OS=Rattus norvegicus OX=10116 GN=Anapc2 PE=1 SV=1	1	1	1	1.1	95.372	836	0.0095923	0.86024	0	1
tr|B2RYL8|B2RYL8_RAT	tr|B2RYL8|B2RYL8_RAT RNA helicase OS=Rattus norvegicus OX=10116 GN=Ddx41 PE=1 SV=1	1	2	2	4.7	69.798	622	0	11.01	3413100	2
tr|B2RYN3|B2RYN3_RAT	tr|B2RYN3|B2RYN3_RAT Eukaryotic translation elongation factor 1 epsilon 1 OS=Rattus norvegicus OX=10116 GN=Eef1e1 PE=1 SV=1	1	1	1	5.7	19.842	174	0.0011148	1.8279	1200000	1
tr|B2RYP3|B2RYP3_RAT	tr|B2RYP3|B2RYP3_RAT Fam91a1 protein OS=Rattus norvegicus OX=10116 GN=Fam91a1 PE=1 SV=1	1	5	5	8.6	93.573	838	0	5.1537	5965200	4
tr|B2RYP6|B2RYP6_RAT	tr|B2RYP6|B2RYP6_RAT LUC7-like 2 (S. cerevisiae) OS=Rattus norvegicus OX=10116 GN=Luc7l2 PE=1 SV=1	1	3	2	6.1	46.582	392	0	8.8174	17553000	4
tr|B2RYP8|B2RYP8_RAT	tr|B2RYP8|B2RYP8_RAT Gamma-tubulin complex component OS=Rattus norvegicus OX=10116 GN=Tubgcp2 PE=1 SV=1	1	6	6	8.2	103.06	905	0	9.4945	5100500	5
tr|B2RYS9|B2RYS9_RAT	tr|B2RYS9|B2RYS9_RAT Multifunctional methyltransferase subunit TRM112-like protein OS=Rattus norvegicus OX=10116 GN=Trmt112 PE=1 SV=1	1	2	2	26.4	14.127	125	0.00056497	1.9149	8782700	2
tr|B2RYV0|B2RYV0_RAT	tr|B2RYV0|B2RYV0_RAT DnaJ (Hsp40) homolog, subfamily C, member 30 OS=Rattus norvegicus OX=10116 GN=Dnajc30 PE=1 SV=1	1	1	1	7.8	24.923	219	0	2.5158	2322400	1
tr|B2RYW7|B2RYW7_RAT	tr|B2RYW7|B2RYW7_RAT Signal recognition particle 14 kDa protein OS=Rattus norvegicus OX=10116 GN=Srp14 PE=1 SV=1	1	1	1	12.7	12.51	110	0	5.7267	3070100	2
tr|B2RYX0|B2RYX0_RAT;tr|M0R9L0|M0R9L0_RAT	tr|B2RYX0|B2RYX0_RAT Naca protein OS=Rattus norvegicus OX=10116 GN=Naca PE=1 SV=1;tr|M0R9L0|M0R9L0_RAT Nascent polypeptide-associated complex subunit alpha OS=Rattus norvegicus OX=10116 GN=Naca PE=1 SV=1	2	4	4	25.6	23.384	215;2163	0	59.157	50101000	8
tr|D3ZNX9|D3ZNX9_RAT;tr|B2RZ29|B2RZ29_RAT	tr|D3ZNX9|D3ZNX9_RAT Mitogen-activated protein kinase 1-interacting protein 1-like OS=Rattus norvegicus OX=10116 GN=Mapk1ip1l PE=1 SV=1;tr|B2RZ29|B2RZ29_RAT Mapk1ip1l protein OS=Rattus norvegicus OX=10116 GN=Mapk1ip1l PE=1 SV=1	2	1	1	7.1	23.617	239;240	0	13.764	1839000	1
tr|B2RZ56|B2RZ56_RAT	tr|B2RZ56|B2RZ56_RAT Cofactor required for Sp1 transcriptional activation subunit 8 OS=Rattus norvegicus OX=10116 GN=Med27 PE=2 SV=1	1	2	2	13.8	35.288	311	0	11.838	2558000	2
tr|B2RZ66|B2RZ66_RAT	tr|B2RZ66|B2RZ66_RAT Signal recognition particle 19 OS=Rattus norvegicus OX=10116 GN=Srp19 PE=1 SV=1	1	2	2	27.8	16.138	144	0	6.6892	3638800	3
tr|B2RZ68|B2RZ68_RAT	tr|B2RZ68|B2RZ68_RAT DDB1 and CUL4-associated factor 7 OS=Rattus norvegicus OX=10116 GN=Dcaf7 PE=1 SV=1	1	4	4	15.8	38.926	342	0	16.085	22345000	6
tr|B2RZ72|B2RZ72_RAT	tr|B2RZ72|B2RZ72_RAT Actin-related protein 2/3 complex subunit 4 OS=Rattus norvegicus OX=10116 GN=Arpc4 PE=1 SV=1	1	4	4	23.2	19.667	168	0	6.7212	17885000	4
tr|B2RZ74|B2RZ74_RAT;tr|D3Z8H0|D3Z8H0_RAT	tr|B2RZ74|B2RZ74_RAT U1 small nuclear ribonucleoprotein 70 kDa OS=Rattus norvegicus OX=10116 GN=Snrnp70 PE=1 SV=1;tr|D3Z8H0|D3Z8H0_RAT U1 small nuclear ribonucleoprotein 70 kDa OS=Rattus norvegicus OX=10116 GN=Snrnp70 PE=1 SV=1	2	13	13	26.4	52.133	451;166	0	26.148	243230000	24
tr|B2RZB7|B2RZB7_RAT	tr|B2RZB7|B2RZB7_RAT Small nuclear ribonucleoprotein Sm D1 OS=Rattus norvegicus OX=10116 GN=Snrpd1 PE=1 SV=1	1	4	4	37	13.281	119	0	22.542	74831000	10
tr|B2RZC6|B2RZC6_RAT;sp|Q7TP98|ILF2_RAT;tr|A0A0H2UHX8|A0A0H2UHX8_RAT	tr|B2RZC6|B2RZC6_RAT Ilf2 protein OS=Rattus norvegicus OX=10116 GN=Ilf2 PE=1 SV=1;sp|Q7TP98|ILF2_RAT Interleukin enhancer-binding factor 2 OS=Rattus norvegicus OX=10116 GN=Ilf2 PE=2 SV=1;tr|A0A0H2UHX8|A0A0H2UHX8_RAT Interleukin enhancer-binding factor 2 OS	3	9	9	36.2	43.062	390;463;464	0	38.701	87109000	17
tr|B2RZD1|B2RZD1_RAT	tr|B2RZD1|B2RZD1_RAT Protein transport protein Sec61 subunit beta OS=Rattus norvegicus OX=10116 GN=Sec61b PE=1 SV=1	1	4	4	66.7	9.9884	96	0	11.302	62185000	5
tr|B2RZD5|B2RZD5_RAT;tr|D3ZSF9|D3ZSF9_RAT;tr|A0A0G2JZA6|A0A0G2JZA6_RAT	tr|B2RZD5|B2RZD5_RAT RCG41580, isoform CRA_a OS=Rattus norvegicus OX=10116 GN=Rpl22l1 PE=2 SV=1;tr|D3ZSF9|D3ZSF9_RAT Uncharacterized protein OS=Rattus norvegicus OX=10116 PE=3 SV=1	3	4	4	45.1	14.467	122;122;122	0	39.178	153110000	5
tr|B3DMA1|B3DMA1_RAT;tr|A0A0G2JYE0|A0A0G2JYE0_RAT	tr|B3DMA1|B3DMA1_RAT Ataxin 2-like OS=Rattus norvegicus OX=10116 GN=Atxn2l PE=1 SV=1;tr|A0A0G2JYE0|A0A0G2JYE0_RAT Ataxin 2-like OS=Rattus norvegicus OX=10116 GN=Atxn2l PE=1 SV=1	2	33	33	35.2	112.85	1072;1078	0	207.82	1067500000	77
tr|B3DMA5|B3DMA5_RAT	tr|B3DMA5|B3DMA5_RAT CCR4-NOT transcription complex subunit 7 OS=Rattus norvegicus OX=10116 GN=Cnot7 PE=1 SV=1	1	3	3	15.1	32.718	285	0	2.8819	3885300	3
tr|B4F763|B4F763_RAT;tr|D3ZPE5|D3ZPE5_RAT	tr|B4F763|B4F763_RAT Vacuolar protein sorting-associated protein 53 homolog OS=Rattus norvegicus OX=10116 GN=Vps53 PE=1 SV=1;tr|D3ZPE5|D3ZPE5_RAT Vacuolar protein sorting-associated protein 53 homolog OS=Rattus norvegicus OX=10116 GN=Vps53 PE=1 SV=1	2	1	1	3	91.127	803;832	0.0064103	0.9927	935760	1
tr|B4F776|B4F776_RAT;tr|D3ZCK2|D3ZCK2_RAT	tr|B4F776|B4F776_RAT NFKB inhibitor-interacting Ras-like 2 OS=Rattus norvegicus OX=10116 GN=Nkiras2 PE=1 SV=1;tr|D3ZCK2|D3ZCK2_RAT NFKB inhibitor interacting Ras-like protein 2 (Predicted), isoform CRA_a OS=Rattus norvegicus OX=10116 GN=Nkiras2 PE=1 SV=1	2	1	1	8.9	14.924	135;191	0.0010893	1.6457	1800100	1
tr|B4F778|B4F778_RAT	tr|B4F778|B4F778_RAT Replication factor C (Activator 1) 4 (Predicted), isoform CRA_a OS=Rattus norvegicus OX=10116 GN=Rfc4 PE=1 SV=1	1	8	8	31.3	39.956	364	0	29.487	28031000	9
tr|B4F786|B4F786_RAT	tr|B4F786|B4F786_RAT CD2 antigen (Cytoplasmic tail) binding protein 2 (Predicted), isoform CRA_a OS=Rattus norvegicus OX=10116 GN=Cd2bp2 PE=1 SV=1	1	3	3	10.3	37.54	340	0	4.7748	19094000	3
tr|B4F7F1|B4F7F1_RAT;tr|A0A0G2K6F9|A0A0G2K6F9_RAT	tr|B4F7F1|B4F7F1_RAT Cleavage stimulation factor subunit 2 OS=Rattus norvegicus OX=10116 GN=Cstf2 PE=1 SV=1;tr|A0A0G2K6F9|A0A0G2K6F9_RAT Cleavage stimulation factor subunit 2 OS=Rattus norvegicus OX=10116 GN=Cstf2 PE=1 SV=1	2	6	0	0	60.838	575;575	0	15.338	23403000	7
tr|B4F7F3|B4F7F3_RAT	tr|B4F7F3|B4F7F3_RAT ARVCF, delta catenin family member OS=Rattus norvegicus OX=10116 GN=Arvcf PE=1 SV=1	1	2	2	3.2	105.49	973	0	3.9905	3087900	2
tr|B5DEH4|B5DEH4_RAT	tr|B5DEH4|B5DEH4_RAT UDP-N-acetylglucosamine pyrophosphorylase 1-like 1 OS=Rattus norvegicus OX=10116 GN=Uap1l1 PE=1 SV=1	1	1	1	3.2	56.435	507	0.0010947	1.7001	806060	1
tr|B5DEK0|B5DEK0_RAT;tr|D4AAU4|D4AAU4_RAT	tr|B5DEK0|B5DEK0_RAT Regulation of nuclear pre-mRNA domain-containing 1B OS=Rattus norvegicus OX=10116 GN=Rprd1b PE=1 SV=1	2	7	7	31.3	36.883	326;312	0	36.715	26778000	8
tr|B5DEN5|B5DEN5_RAT;tr|Q7TPK5|Q7TPK5_RAT	tr|B5DEN5|B5DEN5_RAT Elongation factor 1-beta OS=Rattus norvegicus OX=10116 GN=Eef1b2 PE=1 SV=1	2	4	4	24.4	24.675	225;253	0	42.333	48504000	7
tr|B5DEQ0|B5DEQ0_RAT	tr|B5DEQ0|B5DEQ0_RAT Translocon-associated protein subunit beta OS=Rattus norvegicus OX=10116 GN=Ssr2 PE=1 SV=1	1	1	1	16.4	20.021	183	0	4.1179	1086200	1
tr|B5DEQ4|B5DEQ4_RAT	tr|B5DEQ4|B5DEQ4_RAT RCG27500, isoform CRA_c OS=Rattus norvegicus OX=10116 GN=Snrpb2 PE=1 SV=1	1	6	5	26.7	25.352	225	0	12.12	28388000	5
tr|B5DES0|B5DES0_RAT;tr|M0R8K2|M0R8K2_RAT	tr|B5DES0|B5DES0_RAT Small nuclear ribonucleoprotein Sm D2 OS=Rattus norvegicus OX=10116 GN=Snrpd2 PE=1 SV=1;tr|M0R8K2|M0R8K2_RAT Small nuclear ribonucleoprotein Sm D2 OS=Rattus norvegicus OX=10116 GN=Snrpd2l PE=3 SV=1	2	6	6	49.2	13.527	118;118	0	42.485	148910000	12
tr|B5DEX8|B5DEX8_RAT	tr|B5DEX8|B5DEX8_RAT MOB kinase activator 3A OS=Rattus norvegicus OX=10116 GN=Mob3a PE=2 SV=1	1	3	3	20.3	25.527	217	0	4.8146	17303000	3
tr|B5DEZ4|B5DEZ4_RAT;tr|D3ZTL0|D3ZTL0_RAT	tr|B5DEZ4|B5DEZ4_RAT Tcerg1 protein OS=Rattus norvegicus OX=10116 GN=Tcerg1 PE=1 SV=1;tr|D3ZTL0|D3ZTL0_RAT Transcription elongation regulator 1 OS=Rattus norvegicus OX=10116 GN=Tcerg1 PE=1 SV=1	2	20	20	20.2	121.75	1077;1081	0	58.156	294680000	25
tr|B5DF13|B5DF13_RAT	tr|B5DF13|B5DF13_RAT RCG63400 OS=Rattus norvegicus OX=10116 GN=Trim59 PE=2 SV=1	1	1	1	5	47.357	403	0	3.2858	690580	1
tr|B5DF29|B5DF29_RAT;tr|A0A0G2K649|A0A0G2K649_RAT;tr|A0A0G2JUH5|A0A0G2JUH5_RAT	tr|B5DF29|B5DF29_RAT Replication factor C (Activator 1) 5 OS=Rattus norvegicus OX=10116 GN=Rfc5 PE=1 SV=1	3	7	7	27.8	38.098	338;90;172	0	69.053	41070000	13
tr|B5DF44|B5DF44_RAT	tr|B5DF44|B5DF44_RAT Kctd15 protein OS=Rattus norvegicus OX=10116 GN=Kctd15 PE=2 SV=1	1	1	1	3.2	31.9	283	0.0030976	1.2854	0	1
tr|B5DF60|B5DF60_RAT	tr|B5DF60|B5DF60_RAT Eukaryotic translation initiation factor 4C OS=Rattus norvegicus OX=10116 GN=Eif1ax PE=1 SV=1	1	5	2	16.7	16.46	144	0	10.23	40493000	6
tr|B5DF62|B5DF62_RAT	tr|B5DF62|B5DF62_RAT Non-specific serine/threonine protein kinase OS=Rattus norvegicus OX=10116 GN=Pak4 PE=1 SV=1	1	3	3	8.4	64.749	593	0	20.355	11612000	4
tr|B5DF98|B5DF98_RAT	tr|B5DF98|B5DF98_RAT Map3k3 protein OS=Rattus norvegicus OX=10116 GN=Map3k3 PE=1 SV=1	1	2	2	5.1	70.69	626	0	2.8444	3024900	2
tr|B5DFB0|B5DFB0_RAT	tr|B5DFB0|B5DFB0_RAT Procollagen-proline 3-dioxygenase OS=Rattus norvegicus OX=10116 GN=P3h3 PE=2 SV=1	1	2	2	5.8	62.206	548	0	4.558	4983400	2
tr|B5DFB2|B5DFB2_RAT;tr|D4A250|D4A250_RAT	tr|B5DFB2|B5DFB2_RAT RB-binding protein 4, chromatin-remodeling factor OS=Rattus norvegicus OX=10116 GN=Rbbp4 PE=1 SV=1;tr|D4A250|D4A250_RAT Similar to retinoblastoma-binding protein 4 OS=Rattus norvegicus OX=10116 GN=RGD1563620 PE=4 SV=1	2	11	7	35.8	47.655	425;425	0	51.974	88994000	15
tr|B5DFF4|B5DFF4_RAT	tr|B5DFF4|B5DFF4_RAT VPS37C subunit of ESCRT-I OS=Rattus norvegicus OX=10116 GN=Vps37c PE=1 SV=1	1	4	4	18.1	38.44	353	0	18.718	19699000	5
tr|B5DFG8|B5DFG8_RAT	tr|B5DFG8|B5DFG8_RAT Pygopus 2 OS=Rattus norvegicus OX=10116 GN=Pygo2 PE=1 SV=1	1	1	1	2	41.084	405	0.0040568	1.1736	8354500	1
tr|B5DFI9|B5DFI9_RAT	tr|B5DFI9|B5DFI9_RAT Protein-serine/threonine kinase OS=Rattus norvegicus OX=10116 GN=Pdk3 PE=2 SV=1	1	2	2	6.7	47.943	415	0	5.2438	8655400	5
tr|B5DFL5|B5DFL5_RAT	tr|B5DFL5|B5DFL5_RAT SAP30 binding protein (Predicted), isoform CRA_a OS=Rattus norvegicus OX=10116 GN=Sap30bp PE=1 SV=1	1	3	3	8.1	33.804	308	0	6.7307	18738000	2
tr|B5DFL9|B5DFL9_RAT	tr|B5DFL9|B5DFL9_RAT SEC14 and spectrin domain-containing 1 OS=Rattus norvegicus OX=10116 GN=Sestd1 PE=1 SV=1	1	1	1	4.2	79.421	696	0	6.3511	569100	1
tr|B5DFM8|B5DFM8_RAT	tr|B5DFM8|B5DFM8_RAT Pre-mRNA-splicing factor SPF27 OS=Rattus norvegicus OX=10116 GN=Bcas2 PE=1 SV=1	1	1	1	5.8	26.101	225	0.0010834	1.6091	2055800	2
tr|C0JPT7|C0JPT7_RAT	tr|C0JPT7|C0JPT7_RAT Filamin A OS=Rattus norvegicus OX=10116 GN=Flna PE=1 SV=1	1	21	21	12.2	280.49	2639	0	68.81	89693000	24
tr|C0KUC5|C0KUC5_RAT;tr|C0KUC6|C0KUC6_RAT	tr|C0KUC5|C0KUC5_RAT LIM and senescent cell antigen-like-containing domain protein OS=Rattus norvegicus OX=10116 GN=Lims1 PE=1 SV=1;tr|C0KUC6|C0KUC6_RAT LIM and senescent cell antigen-like-containing domain protein OS=Rattus norvegicus OX=10116 GN=Lims1 PE	2	2	2	5.2	41.609	362;387	0	3.4775	34053000	3
tr|D3Z853|D3Z853_RAT	tr|D3Z853|D3Z853_RAT Apoptosis and caspase activation inhibitor OS=Rattus norvegicus OX=10116 GN=Aven PE=1 SV=1	1	1	1	9.2	23.905	217	0	3.2485	6095700	1
tr|D3Z8B2|D3Z8B2_RAT	tr|D3Z8B2|D3Z8B2_RAT Nucleoporin 133 OS=Rattus norvegicus OX=10116 GN=Nup133 PE=1 SV=3	1	2	2	2.7	128.36	1154	0	4.6146	312350	2
tr|D3Z8E0|D3Z8E0_RAT;tr|F1M7N7|F1M7N7_RAT;tr|F1LXV0|F1LXV0_RAT;sp|Q63531|KS6A1_RAT	tr|D3Z8E0|D3Z8E0_RAT Ribosomal protein S6 kinase OS=Rattus norvegicus OX=10116 GN=Rps6ka3 PE=1 SV=2;tr|F1M7N7|F1M7N7_RAT Ribosomal protein S6 kinase OS=Rattus norvegicus OX=10116 GN=Rps6ka2 PE=3 SV=2;tr|F1LXV0|F1LXV0_RAT Ribosomal protein S6 kinase OS=Ratt	4	2	2	3.6	83.723	740;733;735;735	0.0026399	1.4311	2323400	2
tr|D3Z8L5|D3Z8L5_RAT	tr|D3Z8L5|D3Z8L5_RAT Pumilio RNA-binding family member 1 OS=Rattus norvegicus OX=10116 GN=Pum1 PE=1 SV=2	1	7	5	4.6	126.29	1186	0	14.707	106480000	10
tr|D3Z8R4|D3Z8R4_RAT;tr|F1LT30|F1LT30_RAT	tr|D3Z8R4|D3Z8R4_RAT RNA-binding motif protein 25-like 1 OS=Rattus norvegicus OX=10116 GN=Rbm25l1 PE=1 SV=3	2	25	25	31.1	96.523	817;315	0	129.09	567900000	46
tr|D3Z8S0|D3Z8S0_RAT	tr|D3Z8S0|D3Z8S0_RAT SH3 domain-containing 19 OS=Rattus norvegicus OX=10116 GN=Sh3d19 PE=1 SV=1	1	6	6	11.5	86.082	789	0	12.756	12920000	6
tr|D3Z8X6|D3Z8X6_RAT	tr|D3Z8X6|D3Z8X6_RAT E3 ubiquitin-protein ligase OS=Rattus norvegicus OX=10116 GN=Dtx3l PE=1 SV=1	1	2	2	3.3	83.102	750	0	6.1251	3713100	2
tr|D3Z941|D3Z941_RAT	tr|D3Z941|D3Z941_RAT Methionine--tRNA ligase, cytoplasmic OS=Rattus norvegicus OX=10116 GN=Mars PE=1 SV=1	1	2	2	3.8	101.58	902	0	6.366	665940	2
tr|D3Z994|D3Z994_RAT;tr|A0A0G2JWM9|A0A0G2JWM9_RAT	tr|D3Z994|D3Z994_RAT TBC1 domain family, member 22a OS=Rattus norvegicus OX=10116 GN=Tbc1d22a PE=1 SV=3	2	4	4	13.7	41.848	372;483	0	7.3876	20956000	4
tr|D3Z9E1|D3Z9E1_RAT	tr|D3Z9E1|D3Z9E1_RAT Elastin microfibril interfacer 1 OS=Rattus norvegicus OX=10116 GN=Emilin1 PE=1 SV=1	1	6	6	9.2	94.504	900	0	18.356	6253300	6
tr|D3Z9E6|D3Z9E6_RAT	tr|D3Z9E6|D3Z9E6_RAT Cleavage and polyadenylation specificity factor subunit 2 OS=Rattus norvegicus OX=10116 GN=Cpsf2 PE=1 SV=1	1	1	1	1.7	88.35	782	0	3.001	1274100	1
tr|D3Z9K8|D3Z9K8_RAT	tr|D3Z9K8|D3Z9K8_RAT Non-structural maintenance of chromosomes element 4 OS=Rattus norvegicus OX=10116 GN=Nsmce4a PE=3 SV=2	1	4	4	19.2	43.872	381	0	7.4093	9322100	4
tr|D3Z9L0|D3Z9L0_RAT	tr|D3Z9L0|D3Z9L0_RAT Acylglycerol kinase OS=Rattus norvegicus OX=10116 GN=Agk PE=1 SV=2	1	3	3	10.2	54.258	490	0	2.3688	7711300	2
tr|D3ZA31|D3ZA31_RAT	tr|D3ZA31|D3ZA31_RAT Phosphatidylinositol-3,5-bisphosphate 3-phosphatase OS=Rattus norvegicus OX=10116 GN=Mtmr2 PE=1 SV=1	1	4	4	6.1	73.271	643	0	14.397	10698000	4
tr|D3ZA46|D3ZA46_RAT	tr|D3ZA46|D3ZA46_RAT Gem-interacting protein OS=Rattus norvegicus OX=10116 GN=Gmip PE=1 SV=1	1	1	1	0.9	107.2	969	0.0077745	0.93168	671010	1
tr|D3ZAF9|D3ZAF9_RAT	tr|D3ZAF9|D3ZAF9_RAT SH3 and PX domains 2B OS=Rattus norvegicus OX=10116 GN=Sh3pxd2b PE=1 SV=2	1	5	5	8.8	88.929	804	0	15.116	7987800	5
tr|D4A4B4|D4A4B4_RAT;tr|D3ZAI0|D3ZAI0_RAT	tr|D4A4B4|D4A4B4_RAT U2 snRNP-associated SURP domain-containing OS=Rattus norvegicus OX=10116 GN=U2surp PE=1 SV=1;tr|D3ZAI0|D3ZAI0_RAT U2 snRNP-associated SURP domain-containing OS=Rattus norvegicus OX=10116 GN=U2surp PE=1 SV=1	2	8	8	11.5	113.27	985;1029	0	18.834	31324000	10
tr|D3ZAQ9|D3ZAQ9_RAT	tr|D3ZAQ9|D3ZAQ9_RAT ERCC excision repair 1, endonuclease non-catalytic subunit OS=Rattus norvegicus OX=10116 GN=Ercc1 PE=3 SV=1	1	1	1	7	32.642	298	0.00056275	1.9027	2541100	1
tr|D3ZAS1|D3ZAS1_RAT	tr|D3ZAS1|D3ZAS1_RAT 40S ribosomal protein S2 OS=Rattus norvegicus OX=10116 PE=3 SV=3	1	6	1	4.5	30.871	291	0	9.046	8297700	1
tr|D3ZAS8|D3ZAS8_RAT	tr|D3ZAS8|D3ZAS8_RAT Spliceosome-associated factor 3, U4/U6 recycling protein OS=Rattus norvegicus OX=10116 GN=Sart3 PE=1 SV=1	1	2	2	2.4	109.42	960	0.00056306	1.9029	3474500	2
tr|D3ZAS9|D3ZAS9_RAT	tr|D3ZAS9|D3ZAS9_RAT DDRGK domain-containing protein 1 OS=Rattus norvegicus OX=10116 GN=Ddrgk1 PE=1 SV=1	1	1	1	5	38.605	339	0.0082245	0.91314	332110	1
tr|D3ZAW6|D3ZAW6_RAT	tr|D3ZAW6|D3ZAW6_RAT Transcription factor-binding to IGHM enhancer 3 OS=Rattus norvegicus OX=10116 GN=Tfe3 PE=1 SV=1	1	4	4	12.7	61.6	573	0	36.611	9831100	3
tr|D3ZAX5|D3ZAX5_RAT	tr|D3ZAX5|D3ZAX5_RAT Calcium homeostasis endoplasmic reticulum protein OS=Rattus norvegicus OX=10116 GN=Cherp PE=1 SV=2	1	3	3	3.9	105.92	935	0	8.3192	21009000	2
tr|D3ZAY8|D3ZAY8_RAT	tr|D3ZAY8|D3ZAY8_RAT Pinin OS=Rattus norvegicus OX=10116 GN=Pnn PE=1 SV=1	1	10	10	15.5	82.609	729	0	17.908	59340000	8
tr|D3ZAZ0|D3ZAZ0_RAT	tr|D3ZAZ0|D3ZAZ0_RAT Eukaryotic translation initiation factor 3 subunit M OS=Rattus norvegicus OX=10116 GN=Eif3m PE=1 SV=1	1	15	15	52.1	42.516	374	0	204.89	807610000	70
tr|D3ZBQ5|D3ZBQ5_RAT	tr|D3ZBQ5|D3ZBQ5_RAT Scavenger receptor class F, member 2 OS=Rattus norvegicus OX=10116 GN=Scarf2 PE=1 SV=1	1	2	2	3.2	87.951	833	0	12.589	2370600	2
tr|D3ZBT9|D3ZBT9_RAT;tr|F1MAH5|F1MAH5_RAT	tr|D3ZBT9|D3ZBT9_RAT Protein phosphatase 6, regulatory subunit 3 OS=Rattus norvegicus OX=10116 GN=Ppp6r3 PE=1 SV=2;tr|F1MAH5|F1MAH5_RAT Protein phosphatase 6, regulatory subunit 3 OS=Rattus norvegicus OX=10116 GN=Ppp6r3 PE=1 SV=3	2	3	3	4.1	97.513	873;879	0	5.5468	4421100	3
tr|D3ZBX9|D3ZBX9_RAT	tr|D3ZBX9|D3ZBX9_RAT Coiled-coil domain-containing 92 OS=Rattus norvegicus OX=10116 GN=Ccdc92 PE=1 SV=1	1	2	2	8.3	35.149	314	0	11.169	2326100	2
tr|D3ZC46|D3ZC46_RAT	tr|D3ZC46|D3ZC46_RAT Transcription factor 25 OS=Rattus norvegicus OX=10116 GN=Tcf25 PE=1 SV=2	1	5	5	11.6	75.32	664	0	12.431	2399600	5
tr|D3ZC56|D3ZC56_RAT	tr|D3ZC56|D3ZC56_RAT Dystonin OS=Rattus norvegicus OX=10116 GN=Dst PE=1 SV=3	1	1	1	0.2	847.2	7512	0	2.6015	1273000	1
tr|D3ZC82|D3ZC82_RAT;tr|M0R4K6|M0R4K6_RAT	tr|D3ZC82|D3ZC82_RAT Nuclear FMR1-interacting protein 2 OS=Rattus norvegicus OX=10116 GN=Nufip2 PE=1 SV=2	2	8	8	23.6	75.66	691;670	0	29.179	95415000	17
tr|D4ADI4|D4ADI4_RAT;tr|D4A1V5|D4A1V5_RAT;tr|D3ZJJ7|D3ZJJ7_RAT;tr|D3ZSN6|D3ZSN6_RAT;tr|D3ZYN2|D3ZYN2_RAT;tr|D3ZCG2|D3ZCG2_RAT	tr|D4ADI4|D4ADI4_RAT Kinesin-like protein OS=Rattus norvegicus OX=10116 GN=Kif21a PE=1 SV=2;tr|D4A1V5|D4A1V5_RAT Kinesin family member 21A OS=Rattus norvegicus OX=10116 GN=Kif21a PE=1 SV=2;tr|D3ZJJ7|D3ZJJ7_RAT Kinesin family member 21A OS=Rattus norvegicus	6	2	1	2.2	61.31	542;1553;1559;1614;1658;1658	0.0010923	1.6752	0	1
tr|D3ZCG9|D3ZCG9_RAT;tr|D3ZQM3|D3ZQM3_RAT	tr|D3ZCG9|D3ZCG9_RAT Integrin alpha 3 variant A OS=Rattus norvegicus OX=10116 GN=Itga3 PE=2 SV=1;tr|D3ZQM3|D3ZQM3_RAT Integrin alpha 3 variant B OS=Rattus norvegicus OX=10116 GN=Itga3 PE=2 SV=1	2	12	12	16	117.01	1052;1067	0	49.165	59080000	18
tr|D3ZCI9|D3ZCI9_RAT	tr|D3ZCI9|D3ZCI9_RAT Myosin light chain 10 OS=Rattus norvegicus OX=10116 GN=Myl10 PE=4 SV=3	1	1	1	6.8	16.911	147	0.0035733	1.2192	3448900	1
tr|D3ZCP9|D3ZCP9_RAT	tr|D3ZCP9|D3ZCP9_RAT Transcription initiation factor IIE subunit beta OS=Rattus norvegicus OX=10116 GN=Gtf2e2 PE=1 SV=1	1	5	5	24.7	32.959	291	0	19.051	19543000	8
tr|D3ZCS3|D3ZCS3_RAT	tr|D3ZCS3|D3ZCS3_RAT Poly(rC)-binding protein 4 OS=Rattus norvegicus OX=10116 GN=Pcbp4 PE=4 SV=1	1	4	4	16.4	41.452	403	0	11.208	39847000	6
tr|D3ZCS4|D3ZCS4_RAT	tr|D3ZCS4|D3ZCS4_RAT IQ motif-containing GTPase-activating protein 3 OS=Rattus norvegicus OX=10116 GN=Iqgap3 PE=1 SV=1	1	7	3	3.9	185.3	1632	0	9.9358	3199500	4
tr|D3ZCT7|D3ZCT7_RAT	tr|D3ZCT7|D3ZCT7_RAT Protein transport protein SEC23 OS=Rattus norvegicus OX=10116 GN=Sec23b PE=1 SV=2	1	9	6	10.7	86.354	767	0	40.563	28582000	12
tr|D3ZD72|D3ZD72_RAT	tr|D3ZD72|D3ZD72_RAT Non-SMC condensin I complex, subunit G OS=Rattus norvegicus OX=10116 GN=Ncapg PE=1 SV=3	1	4	4	4.7	112.55	1002	0	9.8001	11481000	5
tr|D3ZD73|D3ZD73_RAT	tr|D3ZD73|D3ZD73_RAT RNA helicase OS=Rattus norvegicus OX=10116 GN=Ddx6 PE=1 SV=1	1	11	11	31.9	54.244	483	0	37.253	125950000	18
tr|D3ZD97|D3ZD97_RAT	tr|D3ZD97|D3ZD97_RAT RNA helicase OS=Rattus norvegicus OX=10116 GN=Dhx15 PE=1 SV=1	1	13	13	19.2	90.976	795	0	13.212	40691000	16
tr|D3ZDS4|D3ZDS4_RAT	tr|D3ZDS4|D3ZDS4_RAT EMG1 N1-specific pseudouridine methyltransferase OS=Rattus norvegicus OX=10116 GN=Emg1 PE=1 SV=1	1	1	1	8.2	26.924	244	0	2.5061	0	1
tr|F1LZC5|F1LZC5_RAT;tr|D3ZE15|D3ZE15_RAT	tr|F1LZC5|F1LZC5_RAT Complex I-B16.6 OS=Rattus norvegicus OX=10116 PE=3 SV=2;tr|D3ZE15|D3ZE15_RAT Complex I-B16.6 OS=Rattus norvegicus OX=10116 GN=Ndufa13 PE=1 SV=1	2	1	1	6.3	16.829	143;144	0.0026455	1.439	13770000	1
tr|D3ZE72|D3ZE72_RAT	tr|D3ZE72|D3ZE72_RAT Methionine aminopeptidase OS=Rattus norvegicus OX=10116 GN=Metap1 PE=1 SV=1	1	2	2	7.8	43.205	386	0	14.615	6951100	2
tr|D3ZEG8|D3ZEG8_RAT	tr|D3ZEG8|D3ZEG8_RAT Translocase of inner mitochondrial membrane 29 OS=Rattus norvegicus OX=10116 GN=Timm29 PE=1 SV=1	1	1	1	3.4	29.873	267	0.0077783	0.93547	1234100	1
tr|D3ZEM8|D3ZEM8_RAT	tr|D3ZEM8|D3ZEM8_RAT RCG34104, isoform CRA_a OS=Rattus norvegicus OX=10116 GN=Tsr1 PE=1 SV=1	1	1	1	1.5	92.058	804	0.0010941	1.6917	728900	1
tr|D3ZF12|D3ZF12_RAT	tr|D3ZF12|D3ZF12_RAT Signal peptidase complex subunit 3 OS=Rattus norvegicus OX=10116 GN=Spcs3 PE=1 SV=1	1	2	2	11.7	20.327	180	0	2.0383	7506000	0
tr|D3ZF26|D3ZF26_RAT	tr|D3ZF26|D3ZF26_RAT Tankyrase 1-binding protein 1 OS=Rattus norvegicus OX=10116 GN=Tnks1bp1 PE=1 SV=1	1	31	31	28.4	180.01	1705	0	202.22	218810000	35
tr|D3ZF45|D3ZF45_RAT;tr|A0A0G2K4I2|A0A0G2K4I2_RAT	tr|D3ZF45|D3ZF45_RAT La ribonucleoprotein 4B OS=Rattus norvegicus OX=10116 GN=Larp4b PE=1 SV=2;tr|A0A0G2K4I2|A0A0G2K4I2_RAT La ribonucleoprotein 4B OS=Rattus norvegicus OX=10116 GN=Larp4b PE=1 SV=1	2	15	15	22.3	81.084	737;660	0	75.335	158350000	27
tr|D3ZF54|D3ZF54_RAT	tr|D3ZF54|D3ZF54_RAT Anoctamin OS=Rattus norvegicus OX=10116 GN=Ano10 PE=1 SV=2	1	1	1	1	79.039	688	0	2.6153	0	1
tr|D3ZFB2|D3ZFB2_RAT	tr|D3ZFB2|D3ZFB2_RAT LUC7-like 3 pre-mRNA-splicing factor OS=Rattus norvegicus OX=10116 GN=Luc7l3 PE=1 SV=1	1	4	4	12	58.423	491	0	39.131	11759000	8
tr|D3ZFF8|D3ZFF8_RAT	tr|D3ZFF8|D3ZFF8_RAT Ig-like domain-containing protein OS=Rattus norvegicus OX=10116 PE=1 SV=2	1	1	1	6	12.985	117	0.0064039	0.99075	131010000	2
tr|D3ZFP4|D3ZFP4_RAT	tr|D3ZFP4|D3ZFP4_RAT DNA helicase OS=Rattus norvegicus OX=10116 GN=Mcm3 PE=1 SV=3	1	39	39	60.3	91.658	813	0	183.45	1128200000	86
tr|D3ZFQ8|D3ZFQ8_RAT	tr|D3ZFQ8|D3ZFQ8_RAT Cytochrome c-1 OS=Rattus norvegicus OX=10116 GN=Cyc1 PE=1 SV=3	1	3	3	12.6	35.434	326	0	14.622	43052000	5
tr|D3ZG43|D3ZG43_RAT	tr|D3ZG43|D3ZG43_RAT Complex I-30kD OS=Rattus norvegicus OX=10116 GN=Ndufs3 PE=1 SV=1	1	11	11	51.5	30.226	264	0	70.381	130630000	20
tr|D3ZG58|D3ZG58_RAT	tr|D3ZG58|D3ZG58_RAT Protein zwilch homolog OS=Rattus norvegicus OX=10116 GN=Zwilch PE=3 SV=3	1	1	1	1.7	67.94	597	0.0035787	1.2235	0	1
tr|D3ZGE6|D3ZGE6_RAT;sp|Q66HL2|SRC8_RAT;tr|A0A0G2JZ13|A0A0G2JZ13_RAT;tr|A0A1B0GWS4|A0A1B0GWS4_RAT	tr|D3ZGE6|D3ZGE6_RAT Cortactin, isoform CRA_c OS=Rattus norvegicus OX=10116 GN=Cttn PE=1 SV=3;sp|Q66HL2|SRC8_RAT Src substrate cortactin OS=Rattus norvegicus OX=10116 GN=Cttn PE=1 SV=1;tr|A0A0G2JZ13|A0A0G2JZ13_RAT Src substrate cortactin OS=Rattus norvegic	4	22	22	38.8	61.077	546;509;472;213	0	57.134	1292000000	60
tr|D3ZGE9|D3ZGE9_RAT	tr|D3ZGE9|D3ZGE9_RAT RNA-binding motif protein 38 OS=Rattus norvegicus OX=10116 GN=Rbm38 PE=1 SV=3	1	1	1	8.4	25.39	237	0.0031185	1.3135	1839400	1
tr|D3ZGR7|D3ZGR7_RAT	tr|D3ZGR7|D3ZGR7_RAT RCG51149 OS=Rattus norvegicus OX=10116 GN=Trir PE=1 SV=1	1	3	3	27.2	18.472	173	0	8.158	13581000	3
tr|D3ZGY1|D3ZGY1_RAT;tr|M0R9W5|M0R9W5_RAT;tr|M0RCI6|M0RCI6_RAT	tr|D3ZGY1|D3ZGY1_RAT PYM homolog 1, exon junction complex-associated factor OS=Rattus norvegicus OX=10116 GN=Pym1 PE=1 SV=1	3	5	5	40.9	22.726	203;175;190	0	14.988	38618000	3
tr|D3ZGY2|D3ZGY2_RAT	tr|D3ZGY2|D3ZGY2_RAT Ubiquitinyl hydrolase 1 OS=Rattus norvegicus OX=10116 GN=Otud6b PE=1 SV=3	1	1	1	4.6	32.851	285	0	2.6423	0	1
tr|D3ZH12|D3ZH12_RAT	tr|D3ZH12|D3ZH12_RAT Nitric oxide synthase-interacting protein OS=Rattus norvegicus OX=10116 GN=Nosip PE=1 SV=1	1	6	6	26.9	33.257	301	0	17.924	59584000	11
tr|D3ZH40|D3ZH40_RAT;tr|D4ABZ4|D4ABZ4_RAT	tr|D3ZH40|D3ZH40_RAT Ubiquitinyl hydrolase 1 OS=Rattus norvegicus OX=10116 GN=Otud7b PE=1 SV=1	2	9	9	13.8	91.954	841;745	0	32.807	31699000	13
tr|D3ZH41|D3ZH41_RAT	tr|D3ZH41|D3ZH41_RAT Cytoskeleton-associated protein 4 OS=Rattus norvegicus OX=10116 GN=Ckap4 PE=1 SV=2	1	14	14	58.9	36.315	326	0	62.997	235010000	15
tr|D3ZHC3|D3ZHC3_RAT	tr|D3ZHC3|D3ZHC3_RAT Claspin OS=Rattus norvegicus OX=10116 GN=Clspn PE=1 SV=1	1	4	4	3.8	136.71	1223	0	11.975	7319800	4
tr|M0RBK3|M0RBK3_RAT;tr|D3ZHK9|D3ZHK9_RAT	tr|M0RBK3|M0RBK3_RAT Zinc finger protein 36, C3H1 type-like 2-like OS=Rattus norvegicus OX=10116 GN=LOC100911319 PE=1 SV=1;tr|D3ZHK9|D3ZHK9_RAT Zinc finger protein 36, C3H type-like 2 OS=Rattus norvegicus OX=10116 GN=Zfp36l2 PE=1 SV=1	2	2	2	5.4	50.059	482;482	0	3.2621	2119300	2
tr|D3ZHL6|D3ZHL6_RAT	tr|D3ZHL6|D3ZHL6_RAT Mitogen-activated protein kinase kinase kinase kinase 5 OS=Rattus norvegicus OX=10116 GN=Map4k5 PE=1 SV=2	1	1	1	1.3	95.066	846	0.0026288	1.3992	0	1
tr|D3ZHM7|D3ZHM7_RAT	tr|D3ZHM7|D3ZHM7_RAT Deoxynucleotidyltransferase, terminal,-interacting protein 2 OS=Rattus norvegicus OX=10116 GN=Dnttip2 PE=1 SV=2	1	2	2	3.4	84.784	761	0.00056022	1.8513	3117400	1
tr|D3ZHV1|D3ZHV1_RAT	tr|D3ZHV1|D3ZHV1_RAT RCG35421, isoform CRA_b OS=Rattus norvegicus OX=10116 GN=Tnip1 PE=4 SV=1	1	5	5	12.6	73.539	649	0	10.551	26134000	8
tr|D3ZHW0|D3ZHW0_RAT	tr|D3ZHW0|D3ZHW0_RAT ATP-dependent RNA helicase DHX29 OS=Rattus norvegicus OX=10116 GN=Dhx29 PE=1 SV=2	1	4	4	4.4	154.12	1366	0	3.1727	7779200	3
tr|D3ZHW1|D3ZHW1_RAT	tr|D3ZHW1|D3ZHW1_RAT Family with sequence similarity 168, member A OS=Rattus norvegicus OX=10116 GN=Fam168a PE=1 SV=1	1	2	2	7.4	26.157	244	0	3.6467	4373700	2
tr|D3ZHZ3|D3ZHZ3_RAT;tr|D4A0G0|D4A0G0_RAT;tr|A0A0G2K0D5|A0A0G2K0D5_RAT	tr|D3ZHZ3|D3ZHZ3_RAT Oxysterol-binding protein OS=Rattus norvegicus OX=10116 GN=Osbpl3 PE=1 SV=2	3	10	10	16.9	100.57	886;819;837	0	67.23	47586000	13
tr|D3ZI43|D3ZI43_RAT;tr|F1M8A9|F1M8A9_RAT	tr|D3ZI43|D3ZI43_RAT Peptidyl-tRNA hydrolase 1 homolog OS=Rattus norvegicus OX=10116 GN=Ptrh1 PE=1 SV=1;tr|F1M8A9|F1M8A9_RAT Peptidyl-tRNA hydrolase 1 homolog OS=Rattus norvegicus OX=10116 GN=Ptrh1 PE=4 SV=1	2	2	2	16.7	22.071	204;208	0	4.2241	7533700	1
tr|D3ZI68|D3ZI68_RAT	tr|D3ZI68|D3ZI68_RAT Pre-mRNA-processing factor 31 OS=Rattus norvegicus OX=10116 GN=Prpf31 PE=1 SV=1	1	7	7	24.4	55.415	499	0	35.181	44496000	11
tr|D3ZIC4|D3ZIC4_RAT	tr|D3ZIC4|D3ZIC4_RAT Protein phosphatase 1 regulatory subunit OS=Rattus norvegicus OX=10116 GN=Ppp1r12b PE=1 SV=1	1	3	1	1.1	111.39	993	0	2.6501	22798000	1
tr|D3ZIE9|D3ZIE9_RAT	tr|D3ZIE9|D3ZIE9_RAT Delta-1-pyrroline-5-carboxylate synthase OS=Rattus norvegicus OX=10116 GN=Aldh18a1 PE=3 SV=1	1	14	14	19.4	87.328	795	0	35.155	57645000	22
tr|D3ZII7|D3ZII7_RAT	tr|D3ZII7|D3ZII7_RAT YY1-associated factor 2 OS=Rattus norvegicus OX=10116 GN=Yaf2 PE=1 SV=3	1	1	1	11.7	19.626	179	0	7.1688	5098500	1
tr|D3ZIN7|D3ZIN7_RAT	tr|D3ZIN7|D3ZIN7_RAT Mitochondrial ribosomal protein S23 OS=Rattus norvegicus OX=10116 GN=Mrps23 PE=1 SV=1	1	1	1	5.6	20.321	177	0.0016164	1.5761	2608700	1
tr|D3ZIY3|D3ZIY3_RAT	tr|D3ZIY3|D3ZIY3_RAT YTH N(6)-methyladenosine RNA-binding protein 3 OS=Rattus norvegicus OX=10116 GN=Ythdf3 PE=1 SV=1	1	13	9	19.7	63.934	585	0	58.246	274990000	20
tr|D3ZJ07|D3ZJ07_RAT	tr|D3ZJ07|D3ZJ07_RAT T-box transcription factor 15 OS=Rattus norvegicus OX=10116 GN=Tbx15 PE=4 SV=2	1	1	1	3.7	65.789	602	0	2.7161	1101800	1
tr|D3ZJ30|D3ZJ30_RAT	tr|D3ZJ30|D3ZJ30_RAT Vomeronasal 2 receptor, 9 OS=Rattus norvegicus OX=10116 GN=Vom2r9 PE=4 SV=1	1	1	1	1	99.829	866	0.0045455	1.1437	10455000	2
tr|D3ZJ32|D3ZJ32_RAT	tr|D3ZJ32|D3ZJ32_RAT Extended synaptotagmin 2 OS=Rattus norvegicus OX=10116 GN=Esyt2 PE=1 SV=3	1	2	2	4.1	93.95	845	0	2.5861	3152200	2
tr|D3ZJ92|D3ZJ92_RAT	tr|D3ZJ92|D3ZJ92_RAT Pre-mRNA processing factor 40 homolog A (Yeast) (Predicted) OS=Rattus norvegicus OX=10116 GN=Prpf40a PE=1 SV=1	1	4	4	5.2	108.47	953	0	9.6417	20954000	6
tr|D3ZJG4|D3ZJG4_RAT	tr|D3ZJG4|D3ZJG4_RAT Phosphofurin acidic cluster sorting protein 2 OS=Rattus norvegicus OX=10116 GN=Pacs2 PE=1 SV=2	1	1	1	1.5	95.971	870	0.0011038	1.779	1406400	1
tr|D3ZJR1|D3ZJR1_RAT	tr|D3ZJR1|D3ZJR1_RAT Epidermal growth factor receptor pathway substrate 15-like 1 OS=Rattus norvegicus OX=10116 GN=Eps15l1 PE=1 SV=3	1	20	20	32.6	99.486	909	0	106.27	127540000	32
tr|D3ZJW3|D3ZJW3_RAT	tr|D3ZJW3|D3ZJW3_RAT PPFIA-binding protein 1 OS=Rattus norvegicus OX=10116 GN=Ppfibp1 PE=1 SV=1	1	41	5	6	101.22	905	0	51.138	132700000	11
tr|D3ZJX5|D3ZJX5_RAT	tr|D3ZJX5|D3ZJX5_RAT Mitochondrial import inner membrane translocase subunit TIM50 OS=Rattus norvegicus OX=10116 GN=Timm50 PE=1 SV=2	1	8	8	28.6	39.854	353	0	35.557	81321000	19
tr|D3ZK14|D3ZK14_RAT	tr|D3ZK14|D3ZK14_RAT Tenascin N OS=Rattus norvegicus OX=10116 GN=Tnn PE=3 SV=2	1	3	3	4	173.25	1562	0	6.5757	7517100	3
tr|D3ZKC8|D3ZKC8_RAT	tr|D3ZKC8|D3ZKC8_RAT Vang-like protein OS=Rattus norvegicus OX=10116 GN=Vangl1 PE=3 SV=1	1	2	2	4.8	60.104	526	0	6.0957	3212200	2
tr|D3ZKC9|D3ZKC9_RAT	tr|D3ZKC9|D3ZKC9_RAT Vir-like m6A methyltransferase-associated OS=Rattus norvegicus OX=10116 GN=Virma PE=1 SV=3	1	8	8	6.2	201.53	1811	0	31.351	11275000	9
tr|D3ZKG5|D3ZKG5_RAT	tr|D3ZKG5|D3ZKG5_RAT Parvin, beta OS=Rattus norvegicus OX=10116 GN=Parvb PE=1 SV=1	1	4	3	12.1	41.701	365	0	9.635	2134600	3
tr|D3ZKG7|D3ZKG7_RAT	tr|D3ZKG7|D3ZKG7_RAT Inositol polyphosphate-5-phosphatase F OS=Rattus norvegicus OX=10116 GN=Inpp5f PE=1 SV=1	1	2	2	1.9	127.26	1130	0.0040465	1.1634	2106900	1
tr|D3ZKI5|D3ZKI5_RAT	tr|D3ZKI5|D3ZKI5_RAT PHD finger protein 3 OS=Rattus norvegicus OX=10116 GN=Phf3 PE=1 SV=1	1	3	3	2.1	225.31	2020	0	7.9438	2423200	3
tr|D3ZKN4|D3ZKN4_RAT	tr|D3ZKN4|D3ZKN4_RAT Similar to junction-mediating and regulatory protein (Predicted) OS=Rattus norvegicus OX=10116 GN=Whamm PE=1 SV=1	1	2	2	3	89.627	797	0	3.8931	1679200	2
tr|D3ZKQ4|D3ZKQ4_RAT	tr|D3ZKQ4|D3ZKQ4_RAT RAB, member RAS oncogene family-like 6 OS=Rattus norvegicus OX=10116 GN=Rabl6 PE=1 SV=1	1	2	2	2.5	80.253	731	0	3.3696	1619600	3
tr|D3ZLH8|D3ZLH8_RAT	tr|D3ZLH8|D3ZLH8_RAT Rtf1, Paf1/RNA polymerase II complex component, homolog (S. cerevisiae) OS=Rattus norvegicus OX=10116 GN=Rtf1 PE=1 SV=1	1	3	3	8.9	49.137	429	0.0011007	1.7596	6298300	3
tr|D3ZLX3|D3ZLX3_RAT	tr|D3ZLX3|D3ZLX3_RAT MOB kinase activator 2 OS=Rattus norvegicus OX=10116 GN=Mob2 PE=1 SV=2	1	2	2	6.8	30.209	266	0	2.9233	1740500	2
tr|D3ZMD6|D3ZMD6_RAT	tr|D3ZMD6|D3ZMD6_RAT Glutamine and serine rich 1 (Predicted) OS=Rattus norvegicus OX=10116 GN=Qser1 PE=4 SV=1	1	4	4	3.6	184.97	1694	0	4.6012	9875900	4
tr|D3ZMJ7|D3ZMJ7_RAT	tr|D3ZMJ7|D3ZMJ7_RAT Non-specific serine/threonine protein kinase OS=Rattus norvegicus OX=10116 GN=Wnk2 PE=1 SV=2	1	3	0	0	218.34	2063	0.006883	0.98576	4869200	1
tr|D3ZMN5|D3ZMN5_RAT	tr|D3ZMN5|D3ZMN5_RAT Sorting nexin 29 OS=Rattus norvegicus OX=10116 GN=Snx29 PE=1 SV=3	1	1	1	1.6	90.572	809	0	2.2579	428620	1
tr|D3ZMS1|D3ZMS1_RAT	tr|D3ZMS1|D3ZMS1_RAT Splicing factor 3b, subunit 2 OS=Rattus norvegicus OX=10116 GN=Sf3b2 PE=1 SV=3	1	14	14	17.7	98.146	878	0	57.661	163250000	15
tr|D3ZN27|D3ZN27_RAT	tr|D3ZN27|D3ZN27_RAT DnaJ heat shock protein family (Hsp40) member C13 OS=Rattus norvegicus OX=10116 GN=Dnajc13 PE=1 SV=2	1	1	1	0.4	254.51	2243	0.0016129	1.5512	0	1
tr|D3ZN63|D3ZN63_RAT	tr|D3ZN63|D3ZN63_RAT WD repeat and HMG-box DNA binding protein 1 (Predicted) OS=Rattus norvegicus OX=10116 GN=Wdhd1 PE=4 SV=1	1	3	3	3.6	124.25	1117	0	4.4948	5407400	3
tr|D3ZN76|D3ZN76_RAT	tr|D3ZN76|D3ZN76_RAT Protein transport protein sec16 OS=Rattus norvegicus OX=10116 GN=Sec16a PE=1 SV=1	1	22	22	14.8	253.29	2346	0	46.231	81358000	22
tr|D3ZNF4|D3ZNF4_RAT	tr|D3ZNF4|D3ZNF4_RAT TBL1X receptor 1 OS=Rattus norvegicus OX=10116 GN=Tbl1xr1 PE=1 SV=1	1	10	6	17.9	55.67	514	0	39.29	50493000	6
tr|D3ZNS1|D3ZNS1_RAT;tr|A0A0G2JV32|A0A0G2JV32_RAT;sp|Q63312|PHLB1_RAT;tr|A0A0G2JTS5|A0A0G2JTS5_RAT	tr|D3ZNS1|D3ZNS1_RAT Pleckstrin homology-like domain family B member 1 OS=Rattus norvegicus OX=10116 GN=Phldb1 PE=1 SV=2;tr|A0A0G2JV32|A0A0G2JV32_RAT Pleckstrin homology-like domain family B member 1 OS=Rattus norvegicus OX=10116 GN=Phldb1 PE=1 SV=1;sp|Q63	4	24	24	23	151.43	1381;1386;831;781	0	98.082	161780000	29
tr|D3ZNS8|D3ZNS8_RAT	tr|D3ZNS8|D3ZNS8_RAT Achalasia, adrenocortical insufficiency, alacrimia (Allgrove, triple-A) (Predicted), isoform CRA_a OS=Rattus norvegicus OX=10116 GN=Aaas PE=1 SV=2	1	2	2	4	59.36	546	0.0068729	0.98109	4418200	1
tr|D3ZP13|D3ZP13_RAT	tr|D3ZP13|D3ZP13_RAT Sulfhydryl oxidase OS=Rattus norvegicus OX=10116 GN=Qsox2 PE=1 SV=1	1	5	5	9.2	79.197	708	0	5.1725	6371300	6
tr|D3ZP82|D3ZP82_RAT	tr|D3ZP82|D3ZP82_RAT Lysyl oxidase homolog OS=Rattus norvegicus OX=10116 GN=Loxl3 PE=3 SV=1	1	6	6	10.7	83.628	754	0	14.743	43128000	8
tr|D3ZP96|D3ZP96_RAT	tr|D3ZP96|D3ZP96_RAT DNA replication licensing factor MCM2 OS=Rattus norvegicus OX=10116 GN=Mcm2 PE=1 SV=2	1	6	6	7.6	102.14	905	0	9.7971	16285000	7
tr|D3ZPD0|D3ZPD0_RAT	tr|D3ZPD0|D3ZPD0_RAT Cytoskeleton-associated protein 2 OS=Rattus norvegicus OX=10116 GN=Ckap2 PE=1 SV=1	1	4	4	8.7	75.43	676	0	5.9317	12060000	8
tr|D3ZPJ9|D3ZPJ9_RAT	tr|D3ZPJ9|D3ZPJ9_RAT Activating signal cointegrator 1 complex subunit 2 OS=Rattus norvegicus OX=10116 GN=Ascc2 PE=1 SV=3	1	12	12	19.8	85.695	749	0	29.694	48506000	15
tr|D3ZPL1|D3ZPL1_RAT	tr|D3ZPL1|D3ZPL1_RAT Cleavage and polyadenylation specificity factor subunit 6 OS=Rattus norvegicus OX=10116 GN=Cpsf6 PE=1 SV=2	1	8	8	22	59.179	551	0	51.113	133370000	14
tr|D3ZPP2|D3ZPP2_RAT;sp|Q66HA6|ARL8B_RAT	tr|D3ZPP2|D3ZPP2_RAT ADP-ribosylation factor-like GTPase 8A OS=Rattus norvegicus OX=10116 GN=Arl8a PE=1 SV=1;sp|Q66HA6|ARL8B_RAT ADP-ribosylation factor-like protein 8B OS=Rattus norvegicus OX=10116 GN=Arl8b PE=2 SV=1	2	4	4	31.2	21.39	186;186	0	6.8868	12743000	5
tr|D3ZPS9|D3ZPS9_RAT	tr|D3ZPS9|D3ZPS9_RAT Macrophage immunometabolism regulator OS=Rattus norvegicus OX=10116 GN=RGD1562136 PE=1 SV=1	1	2	2	13	23.147	207	0	3.5215	1979000	1
tr|D3ZPW7|D3ZPW7_RAT	tr|D3ZPW7|D3ZPW7_RAT Glutathione peroxidase OS=Rattus norvegicus OX=10116 GN=Gpx8 PE=3 SV=1	1	7	7	34.4	24.143	209	0	12.633	96424000	10
tr|D3ZPY0|D3ZPY0_RAT;tr|A0A0G2K2U2|A0A0G2K2U2_RAT	tr|D3ZPY0|D3ZPY0_RAT Female-lethal(2)D homolog OS=Rattus norvegicus OX=10116 GN=Wtap PE=1 SV=1;tr|A0A0G2K2U2|A0A0G2K2U2_RAT Female-lethal(2)D homolog OS=Rattus norvegicus OX=10116 GN=Wtap PE=1 SV=1	2	2	2	7.1	44.121	395;151	0	11.079	9435700	2
tr|D3ZQ77|D3ZQ77_RAT	tr|D3ZQ77|D3ZQ77_RAT Similar to HTGN29 protein; keratinocytes associated transmembrane protein 2, isoform CRA_a OS=Rattus norvegicus OX=10116 GN=RGD1310352 PE=1 SV=1	1	1	1	3.9	28.263	257	0.0082404	0.91616	3607300	1
tr|D3ZQG8|D3ZQG8_RAT;tr|A0A0G2K4G2|A0A0G2K4G2_RAT;tr|F1M457|F1M457_RAT;sp|Q62909|KIF2C_RAT;sp|Q5XI51|KIF2B_RAT	tr|D3ZQG8|D3ZQG8_RAT Kinesin-like protein OS=Rattus norvegicus OX=10116 GN=Kif2c PE=3 SV=1;tr|A0A0G2K4G2|A0A0G2K4G2_RAT Kinesin-like protein OS=Rattus norvegicus OX=10116 GN=Kif2c PE=3 SV=1;tr|F1M457|F1M457_RAT Kinesin-like protein OS=Rattus norvegicus OX=	5	7	6	9.8	80.994	721;669;670;671;664	0	14.812	14197000	8
tr|D3ZQI1|D3ZQI1_RAT	tr|D3ZQI1|D3ZQI1_RAT Glutathione peroxidase OS=Rattus norvegicus OX=10116 GN=Gpx7 PE=1 SV=1	1	4	4	24.2	21.089	186	0	7.4738	45440000	5
tr|D3ZQJ3|D3ZQJ3_RAT	tr|D3ZQJ3|D3ZQJ3_RAT GRB10-interacting GYF protein 1 OS=Rattus norvegicus OX=10116 GN=Gigyf1 PE=1 SV=1	1	3	3	4.1	116.01	1042	0	11.622	6105700	3
tr|D3ZQK5|D3ZQK5_RAT	tr|D3ZQK5|D3ZQK5_RAT Similar to mKIAA1522 protein OS=Rattus norvegicus OX=10116 GN=RGD1561149 PE=1 SV=1	1	4	4	7.3	105.22	1016	0	11.942	6882100	3
tr|D3ZQM0|D3ZQM0_RAT	tr|D3ZQM0|D3ZQM0_RAT Splicing factor 3a, subunit 1 OS=Rattus norvegicus OX=10116 GN=Sf3a1 PE=1 SV=1	1	12	12	21.4	88.587	791	0	29.931	78888000	14
tr|D3ZR49|D3ZR49_RAT	tr|D3ZR49|D3ZR49_RAT alpha-1,2-Mannosidase OS=Rattus norvegicus OX=10116 GN=Man1a2 PE=1 SV=3	1	1	1	2.7	72.712	640	0.0082524	0.91964	1066600	1
tr|D3ZRG7|D3ZRG7_RAT;tr|D3ZRC3|D3ZRC3_RAT	tr|D3ZRG7|D3ZRG7_RAT RNA-binding motif protein 26 OS=Rattus norvegicus OX=10116 GN=Rbm26 PE=1 SV=2;tr|D3ZRC3|D3ZRC3_RAT RNA-binding motif protein 26 OS=Rattus norvegicus OX=10116 GN=Rbm26 PE=1 SV=2	2	6	5	8	113.54	1007;993	0	44.138	14975000	6
tr|D3ZRM5|D3ZRM5_RAT	tr|D3ZRM5|D3ZRM5_RAT RAB23, member RAS oncogene family OS=Rattus norvegicus OX=10116 GN=Rab23 PE=4 SV=1	1	2	2	10.5	26.633	237	0	4.2052	4778500	2
tr|D3ZRN5|D3ZRN5_RAT	tr|D3ZRN5|D3ZRN5_RAT Ro60, Y RNA-binding protein OS=Rattus norvegicus OX=10116 GN=Ro60 PE=1 SV=1	1	5	5	13	60.042	538	0	8.4649	18121000	5
tr|D3ZRX9|D3ZRX9_RAT	tr|D3ZRX9|D3ZRX9_RAT Calponin (Fragment) OS=Rattus norvegicus OX=10116 GN=Cnn2 PE=1 SV=3	1	6	5	31.5	24.069	219	0	40.306	637390000	15
tr|D3ZSR7|D3ZSR7_RAT	tr|D3ZSR7|D3ZSR7_RAT Coiled-coil domain-containing 102A OS=Rattus norvegicus OX=10116 GN=Ccdc102a PE=1 SV=3	1	6	6	16.6	62.612	549	0	39.878	24826000	5
tr|D3ZSV1|D3ZSV1_RAT	tr|D3ZSV1|D3ZSV1_RAT Hypothetical LOC287541 (Predicted), isoform CRA_c OS=Rattus norvegicus OX=10116 GN=Ift20 PE=4 SV=1	1	1	1	8.9	18.12	157	0	2.6472	605550	1
tr|D3ZSV7|D3ZSV7_RAT	tr|D3ZSV7|D3ZSV7_RAT Similar to THUMP domain containing 3 (Predicted), isoform CRA_a OS=Rattus norvegicus OX=10116 GN=Thumpd3 PE=1 SV=1	1	2	2	3.8	56.381	504	0.0010965	1.7287	2616000	1
tr|D3ZTF1|D3ZTF1_RAT	tr|D3ZTF1|D3ZTF1_RAT Solute carrier family 4 member 1 adaptor protein OS=Rattus norvegicus OX=10116 GN=Slc4a1ap PE=1 SV=3	1	10	10	17.7	79.023	712	0	17.086	33895000	8
tr|D3ZTL3|D3ZTL3_RAT;tr|D4A779|D4A779_RAT;tr|A0A1W2Q667|A0A1W2Q667_RAT;tr|A0A1W2Q6E5|A0A1W2Q6E5_RAT	tr|D3ZTL3|D3ZTL3_RAT Pleckstrin homology-like domain, family B, member 2 OS=Rattus norvegicus OX=10116 GN=Phldb2 PE=1 SV=3;tr|D4A779|D4A779_RAT Pleckstrin homology-like domain, family B, member 2 OS=Rattus norvegicus OX=10116 GN=Phldb2 PE=1 SV=3;tr|A0A1W2Q	4	8	8	9.2	141.77	1251;1304;680;441	0	13.977	16269000	8
tr|D3ZTL8|D3ZTL8_RAT	tr|D3ZTL8|D3ZTL8_RAT Rap guanine nucleotide exchange factor (GEF) 6 (Predicted), isoform CRA_a OS=Rattus norvegicus OX=10116 GN=Rapgef6 PE=1 SV=1	1	4	3	2.6	179.83	1606	0	6.7362	3421700	3
tr|M0R785|M0R785_RAT;tr|D3ZTR5|D3ZTR5_RAT	tr|M0R785|M0R785_RAT Coiled-coil-helix-coiled-coil-helix domain-containing protein 2, mitochondrial-like OS=Rattus norvegicus OX=10116 GN=LOC100911516 PE=4 SV=1;tr|D3ZTR5|D3ZTR5_RAT RCG21454 OS=Rattus norvegicus OX=10116 GN=Zbed5 PE=4 SV=1	2	1	1	16.2	15.849	154;757	0	3.3731	6360700	1
tr|D3ZTT7|D3ZTT7_RAT	tr|D3ZTT7|D3ZTT7_RAT Sad1 and UNC84 domain-containing 2 OS=Rattus norvegicus OX=10116 GN=Sun2 PE=1 SV=1	1	14	14	28.5	81.526	730	0	45.14	62501000	19
tr|D3ZU13|D3ZU13_RAT;tr|D4AD15|D4AD15_RAT;tr|M0RD03|M0RD03_RAT	tr|D3ZU13|D3ZU13_RAT Eukaryotic translation initiation factor 4 gamma, 1 OS=Rattus norvegicus OX=10116 GN=Eif4g1 PE=1 SV=1;tr|D4AD15|D4AD15_RAT Eukaryotic translation initiation factor 4 gamma, 1 OS=Rattus norvegicus OX=10116 GN=Eif4g1 PE=1 SV=2	3	81	77	52.7	175.7	1598;1592;530	0	323.31	5946600000	206
tr|D3ZU54|D3ZU54_RAT	tr|D3ZU54|D3ZU54_RAT Density-regulated protein OS=Rattus norvegicus OX=10116 GN=Denr PE=1 SV=3	1	2	2	10.8	21.825	194	0	3.9849	7891900	2
tr|D3ZU55|D3ZU55_RAT	tr|D3ZU55|D3ZU55_RAT Forkhead box K1 OS=Rattus norvegicus OX=10116 GN=Foxk1 PE=1 SV=2	1	1	1	2.9	65.223	616	0.0096061	0.86523	865390	1
tr|D3ZU63|D3ZU63_RAT	tr|D3ZU63|D3ZU63_RAT StAR-related lipid transfer domain-containing 13 OS=Rattus norvegicus OX=10116 GN=Stard13 PE=1 SV=2	1	3	3	3.1	124.76	1112	0	6.1643	6237200	3
tr|D3ZU64|D3ZU64_RAT;tr|D3ZLS5|D3ZLS5_RAT	tr|D3ZU64|D3ZU64_RAT VPS37B subunit of ESCRT-I OS=Rattus norvegicus OX=10116 GN=Vps37b PE=1 SV=1	2	8	8	48.4	31.111	285;2610	0	61.267	63848000	11
tr|D3ZUB0|D3ZUB0_RAT	tr|D3ZUB0|D3ZUB0_RAT Reticulocalbin 1 OS=Rattus norvegicus OX=10116 GN=Rcn1 PE=1 SV=1	1	11	11	45.8	38.09	325	0	96.917	258960000	28
tr|D3ZUD3|D3ZUD3_RAT	tr|D3ZUD3|D3ZUD3_RAT WAS/WASL-interacting protein family, member 2 OS=Rattus norvegicus OX=10116 GN=Wipf2 PE=1 SV=1	1	2	2	7.7	46.283	440	0.0031136	1.309	1421300	2
tr|D3ZUM5|D3ZUM5_RAT;tr|D3ZUK4|D3ZUK4_RAT	tr|D3ZUM5|D3ZUM5_RAT Tripartite motif-containing 33 OS=Rattus norvegicus OX=10116 GN=Trim33 PE=1 SV=3;tr|D3ZUK4|D3ZUK4_RAT Tripartite motif-containing 33 OS=Rattus norvegicus OX=10116 GN=Trim33 PE=1 SV=3	2	11	11	10.6	122.15	1127;1144	0	32.604	58199000	17
tr|D3ZUL1|D3ZUL1_RAT	tr|D3ZUL1|D3ZUL1_RAT Coiled-coil domain-containing 124 OS=Rattus norvegicus OX=10116 GN=Ccdc124 PE=1 SV=1	1	8	8	37.8	25.317	217	0	54.238	109890000	13
tr|M0RDR9|M0RDR9_RAT;tr|D3ZUL3|D3ZUL3_RAT	tr|M0RDR9|M0RDR9_RAT Collagen type VI alpha 1 chain OS=Rattus norvegicus OX=10116 GN=Col6a1 PE=1 SV=1;tr|D3ZUL3|D3ZUL3_RAT Collagen type VI alpha 1 chain OS=Rattus norvegicus OX=10116 GN=Col6a1 PE=1 SV=1	2	2	2	11.7	29.682	266;1025	0	2.8852	1870900	2
tr|D3ZUL4|D3ZUL4_RAT	tr|D3ZUL4|D3ZUL4_RAT B-cell CLL/lymphoma 7C (Predicted), isoform CRA_a OS=Rattus norvegicus OX=10116 GN=Bcl7c PE=1 SV=1	1	3	3	24.9	23.485	217	0	4.2257	8112800	3
tr|D3ZUL8|D3ZUL8_RAT	tr|D3ZUL8|D3ZUL8_RAT TRAMP-like complex RNA-binding factor ZCCHC8 OS=Rattus norvegicus OX=10116 GN=Zcchc8 PE=1 SV=3	1	12	12	27.3	76.937	695	0	63.938	62269000	16
tr|D3ZUT9|D3ZUT9_RAT	tr|D3ZUT9|D3ZUT9_RAT Integrator complex subunit 3 OS=Rattus norvegicus OX=10116 GN=Ints3 PE=1 SV=1	1	2	2	3.8	117.89	1041	0	16.488	1766100	3
tr|D3ZUV9|D3ZUV9_RAT	tr|D3ZUV9|D3ZUV9_RAT CCR4-NOT transcription complex, subunit 3 OS=Rattus norvegicus OX=10116 GN=Cnot3 PE=1 SV=2	1	2	2	4.4	81.88	751	0	2.9653	4004200	3
tr|D3ZUX5|D3ZUX5_RAT	tr|D3ZUX5|D3ZUX5_RAT Coiled-coil-helix-coiled-coil-helix domain containing 3 (Predicted), isoform CRA_a OS=Rattus norvegicus OX=10116 GN=Chchd3 PE=1 SV=1	1	2	2	11.5	26.434	227	0	2.4308	5402300	2
tr|D3ZUY8|D3ZUY8_RAT	tr|D3ZUY8|D3ZUY8_RAT AP-2 complex subunit alpha OS=Rattus norvegicus OX=10116 GN=Ap2a1 PE=1 SV=1	1	4	2	4	107.67	977	0	2.7001	2109800	3
tr|D3ZUZ4|D3ZUZ4_RAT	tr|D3ZUZ4|D3ZUZ4_RAT FAM20B, glycosaminoglycan xylosylkinase OS=Rattus norvegicus OX=10116 GN=Fam20b PE=1 SV=1	1	1	1	4.6	46.568	409	0	7.6105	2018400	2
tr|D3ZUZ9|D3ZUZ9_RAT;tr|D4A5R0|D4A5R0_RAT	tr|D3ZUZ9|D3ZUZ9_RAT Peptidyl-prolyl cis-trans isomerase OS=Rattus norvegicus OX=10116 GN=Ppih PE=1 SV=2;tr|D4A5R0|D4A5R0_RAT Peptidyl-prolyl cis-trans isomerase OS=Rattus norvegicus OX=10116 GN=Ppih PE=1 SV=2	2	3	3	25.9	18.611	170;176	0	7.6414	12506000	3
tr|D3ZV15|D3ZV15_RAT	tr|D3ZV15|D3ZV15_RAT E3 ubiquitin-protein ligase CBL OS=Rattus norvegicus OX=10116 GN=Cbl PE=1 SV=1	1	5	4	5.7	100.69	914	0	8.3668	11047000	6
[truncated: 529 more rows]
